# Supplementary material for: CRISPRi-mediated functional analysis of NKX2-1-binding sites in the lung
Source: Commun Biol. 2021 May 12;4:568. doi: 10.1038/s42003-021-02083-4 (PMC8115294; doi:10.1038/s42003-021-02083-4)
Supplement: Supplementary file 3 — Supplementary Data 1–9 [file 42003_2021_2083_MOESM3_ESM.xlsx]

## Sheet: Supplemetary Data 1
Supplementary Data 1. Overlaps of NKX2-1 ChIP-seq peaks and/or ATAC-seq peaks in A549 lung epithelial cells
Peak overlapping was performed using HOMER mergePeaks function with "-d given" parameter.
Category:	"ATAC-seq" - overlapped peaks among the three ATAC-seq replicates were considered as ATAC-seq peaks.
	"NKX2-1 ChIP-seq" - overlapped peaks between the two NKX2-1 ChIP-seq replicates were considered as NKX2-1 ChIP-seq peaks.
	"Common" - overlapped peaks among all ATAC-seq and NKX2-1 ChIP-seq replicates were considered as Common peaks.
Category	Chr	Start	End
ATAC-seq	chr1	10025	10451
NKX2-1 ChIP-seq	chr1	108971	109217
ATAC-seq	chr1	237623	237922
NKX2-1 ChIP-seq	chr1	255318	255545
ATAC-seq	chr1	565196	565465
ATAC-seq	chr1	568914	569162
ATAC-seq	chr1	569271	569548
ATAC-seq	chr1	713850	714759
ATAC-seq	chr1	762335	763120
ATAC-seq	chr1	804974	805642
ATAC-seq	chr1	839538	840296
ATAC-seq	chr1	842120	842476
ATAC-seq	chr1	846379	846878
ATAC-seq	chr1	848066	848697
ATAC-seq	chr1	856487	856790
ATAC-seq	chr1	860087	860551
ATAC-seq	chr1	873507	874280
ATAC-seq	chr1	877031	877668
ATAC-seq	chr1	878478	878854
ATAC-seq	chr1	894521	895332
ATAC-seq	chr1	895741	896084
ATAC-seq	chr1	901350	902728
ATAC-seq	chr1	911267	912136
ATAC-seq	chr1	935170	936330
ATAC-seq	chr1	936829	937512
ATAC-seq	chr1	948537	949537
ATAC-seq	chr1	954544	955798
ATAC-seq	chr1	975933	976371
ATAC-seq	chr1	993673	995265
ATAC-seq	chr1	999281	999936
ATAC-seq	chr1	1004553	1005049
ATAC-seq	chr1	1014754	1016068
ATAC-seq	chr1	1051162	1052363
ATAC-seq	chr1	1057138	1057983
ATAC-seq	chr1	1092726	1093216
ATAC-seq	chr1	1093320	1093771
ATAC-seq	chr1	1136975	1137217
ATAC-seq	chr1	1143454	1143923
ATAC-seq	chr1	1166832	1167960
ATAC-seq	chr1	1200311	1200747
ATAC-seq	chr1	1208889	1210088
ATAC-seq	chr1	1243206	1244182
ATAC-seq	chr1	1253661	1253962
ATAC-seq	chr1	1259698	1260732
ATAC-seq	chr1	1266184	1267203
Common	chr1	1280053	1281195
ATAC-seq	chr1	1310280	1311074
ATAC-seq	chr1	1334388	1335649
ATAC-seq	chr1	1342351	1343086
ATAC-seq	chr1	1370685	1371384
ATAC-seq	chr1	1376230	1376615
NKX2-1 ChIP-seq	chr1	1436152	1436475
Common	chr1	1440079	1440929
ATAC-seq	chr1	1446787	1447677
ATAC-seq	chr1	1486230	1486850
ATAC-seq	chr1	1509530	1510917
ATAC-seq	chr1	1529914	1530264
ATAC-seq	chr1	1550514	1551869
ATAC-seq	chr1	1590271	1590774
Common	chr1	1617603	1618492
ATAC-seq	chr1	1623730	1624678
Common	chr1	1655611	1656091
ATAC-seq	chr1	1677016	1677336
ATAC-seq	chr1	1677414	1678014
ATAC-seq	chr1	1690131	1690892
ATAC-seq	chr1	1695570	1696069
ATAC-seq	chr1	1709397	1710727
ATAC-seq	chr1	1714446	1714707
ATAC-seq	chr1	1789978	1790390
ATAC-seq	chr1	1821665	1822837
ATAC-seq	chr1	1822913	1823330
ATAC-seq	chr1	1837682	1838029
ATAC-seq	chr1	1839827	1840913
Common	chr1	1850432	1851488
ATAC-seq	chr1	1875239	1875973
ATAC-seq	chr1	1891063	1891838
ATAC-seq	chr1	1900486	1901008
ATAC-seq	chr1	1980906	1982194
NKX2-1 ChIP-seq	chr1	2019870	2020133
ATAC-seq	chr1	2064035	2065403
ATAC-seq	chr1	2071220	2071796
ATAC-seq	chr1	2105715	2106256
ATAC-seq	chr1	2120819	2121738
ATAC-seq	chr1	2126086	2127143
ATAC-seq	chr1	2130697	2131104
Common	chr1	2139660	2140262
ATAC-seq	chr1	2143717	2144816
ATAC-seq	chr1	2158916	2159623
ATAC-seq	chr1	2165789	2166216
ATAC-seq	chr1	2187220	2187788
ATAC-seq	chr1	2242810	2243471
ATAC-seq	chr1	2313155	2313907
ATAC-seq	chr1	2314063	2314359
ATAC-seq	chr1	2322480	2323608
ATAC-seq	chr1	2343679	2346061
ATAC-seq	chr1	2383189	2384324
ATAC-seq	chr1	2425583	2426245
ATAC-seq	chr1	2457514	2458689
Common	chr1	2466307	2466684
ATAC-seq	chr1	2477364	2479155
ATAC-seq	chr1	2517655	2518990
ATAC-seq	chr1	2573814	2575035
ATAC-seq	chr1	2583701	2583988
ATAC-seq	chr1	2585040	2586084
ATAC-seq	chr1	2718123	2718492
ATAC-seq	chr1	2792349	2792797
ATAC-seq	chr1	2929067	2929373
ATAC-seq	chr1	2986044	2987081
ATAC-seq	chr1	3229504	3230229
ATAC-seq	chr1	3236467	3236857
ATAC-seq	chr1	3326745	3327238
ATAC-seq	chr1	3341277	3341598
ATAC-seq	chr1	3369701	3370346
ATAC-seq	chr1	3370741	3371371
ATAC-seq	chr1	3387856	3388658
ATAC-seq	chr1	3398653	3399399
ATAC-seq	chr1	3407783	3408736
ATAC-seq	chr1	3420398	3421201
ATAC-seq	chr1	3447328	3448642
ATAC-seq	chr1	3459290	3460271
ATAC-seq	chr1	3489927	3490289
ATAC-seq	chr1	3503778	3504582
ATAC-seq	chr1	3527718	3528450
ATAC-seq	chr1	3540766	3542392
ATAC-seq	chr1	3566355	3566872
ATAC-seq	chr1	3585283	3585671
ATAC-seq	chr1	3612174	3612733
ATAC-seq	chr1	3643813	3644201
ATAC-seq	chr1	3663493	3664187
ATAC-seq	chr1	3688742	3689567
ATAC-seq	chr1	3712542	3713658
ATAC-seq	chr1	3773109	3774687
Common	chr1	3816563	3818157
ATAC-seq	chr1	3827336	3827749
ATAC-seq	chr1	3841380	3841882
ATAC-seq	chr1	4233240	4233574
ATAC-seq	chr1	4327581	4328113
ATAC-seq	chr1	4440610	4441496
ATAC-seq	chr1	4663316	4664014
ATAC-seq	chr1	4710494	4710897
ATAC-seq	chr1	4715726	4717007
ATAC-seq	chr1	4726697	4727203
ATAC-seq	chr1	4728761	4729143
ATAC-seq	chr1	4838058	4838292
ATAC-seq	chr1	5023332	5023805
ATAC-seq	chr1	5542008	5542230
NKX2-1 ChIP-seq	chr1	5671464	5672269
ATAC-seq	chr1	5805911	5806399
ATAC-seq	chr1	5895131	5895643
ATAC-seq	chr1	6035289	6035631
ATAC-seq	chr1	6040469	6040872
NKX2-1 ChIP-seq	chr1	6042975	6043307
NKX2-1 ChIP-seq	chr1	6043529	6043893
ATAC-seq	chr1	6051723	6053405
ATAC-seq	chr1	6085328	6085852
ATAC-seq	chr1	6085950	6086973
ATAC-seq	chr1	6094104	6094866
ATAC-seq	chr1	6112956	6113300
ATAC-seq	chr1	6168870	6169605
ATAC-seq	chr1	6187605	6188088
ATAC-seq	chr1	6208436	6209174
Common	chr1	6217198	6218480
ATAC-seq	chr1	6231632	6232001
ATAC-seq	chr1	6243137	6244048
ATAC-seq	chr1	6259002	6259953
Common	chr1	6264935	6265615
ATAC-seq	chr1	6265760	6266718
ATAC-seq	chr1	6295618	6296340
ATAC-seq	chr1	6298760	6299085
ATAC-seq	chr1	6305085	6306512
ATAC-seq	chr1	6319701	6320392
ATAC-seq	chr1	6321025	6321714
ATAC-seq	chr1	6340937	6341240
ATAC-seq	chr1	6403329	6404255
ATAC-seq	chr1	6438165	6438842
Common	chr1	6445554	6446284
ATAC-seq	chr1	6452821	6454299
ATAC-seq	chr1	6464765	6465062
ATAC-seq	chr1	6474383	6474898
ATAC-seq	chr1	6483357	6484015
ATAC-seq	chr1	6484526	6484984
ATAC-seq	chr1	6498104	6498417
ATAC-seq	chr1	6505198	6505554
ATAC-seq	chr1	6535482	6536083
ATAC-seq	chr1	6546556	6546872
ATAC-seq	chr1	6549975	6550846
ATAC-seq	chr1	6557375	6557961
ATAC-seq	chr1	6583700	6583939
ATAC-seq	chr1	6614051	6614919
ATAC-seq	chr1	6639566	6640396
ATAC-seq	chr1	6661144	6663468
ATAC-seq	chr1	6672742	6674447
ATAC-seq	chr1	6684677	6685831
ATAC-seq	chr1	6694676	6695057
ATAC-seq	chr1	6761444	6762355
ATAC-seq	chr1	6780010	6780380
ATAC-seq	chr1	6784625	6785514
ATAC-seq	chr1	6844308	6846248
ATAC-seq	chr1	6949982	6950266
ATAC-seq	chr1	7022083	7023550
ATAC-seq	chr1	7058362	7058685
ATAC-seq	chr1	7130555	7130875
ATAC-seq	chr1	7177452	7178254
NKX2-1 ChIP-seq	chr1	7278271	7278656
NKX2-1 ChIP-seq	chr1	7307244	7307590
Common	chr1	7325782	7326523
Common	chr1	7358845	7360440
ATAC-seq	chr1	7361025	7361291
NKX2-1 ChIP-seq	chr1	7363067	7363417
NKX2-1 ChIP-seq	chr1	7363827	7364301
ATAC-seq	chr1	7395397	7395819
Common	chr1	7461812	7462699
Common	chr1	7530815	7531698
Common	chr1	7609226	7610237
ATAC-seq	chr1	7707330	7707789
ATAC-seq	chr1	7727557	7728163
ATAC-seq	chr1	7729380	7730072
ATAC-seq	chr1	7740227	7740840
ATAC-seq	chr1	7764066	7765066
ATAC-seq	chr1	7812658	7813228
ATAC-seq	chr1	7830776	7832045
ATAC-seq	chr1	7843229	7844790
ATAC-seq	chr1	7953732	7954770
ATAC-seq	chr1	7962628	7963167
NKX2-1 ChIP-seq	chr1	7999804	8000225
NKX2-1 ChIP-seq	chr1	8000790	8001569
ATAC-seq	chr1	8013777	8014728
ATAC-seq	chr1	8021139	8022309
ATAC-seq	chr1	8035256	8035725
ATAC-seq	chr1	8042375	8042722
Common	chr1	8064699	8065812
Common	chr1	8085926	8087850
Common	chr1	8100493	8101069
Common	chr1	8107637	8108561
ATAC-seq	chr1	8116023	8116461
Common	chr1	8121254	8122489
Common	chr1	8136943	8137840
ATAC-seq	chr1	8143873	8144491
NKX2-1 ChIP-seq	chr1	8150225	8150808
NKX2-1 ChIP-seq	chr1	8154353	8155518
Common	chr1	8156001	8157069
Common	chr1	8157220	8158019
Common	chr1	8181133	8182222
NKX2-1 ChIP-seq	chr1	8194319	8194624
NKX2-1 ChIP-seq	chr1	8201958	8202250
NKX2-1 ChIP-seq	chr1	8214716	8215117
NKX2-1 ChIP-seq	chr1	8215462	8215900
ATAC-seq	chr1	8229793	8230413
NKX2-1 ChIP-seq	chr1	8234766	8235275
Common	chr1	8242110	8243159
NKX2-1 ChIP-seq	chr1	8244240	8244682
Common	chr1	8254393	8255187
Common	chr1	8257511	8258323
ATAC-seq	chr1	8262197	8262807
ATAC-seq	chr1	8271743	8273085
ATAC-seq	chr1	8298108	8299285
Common	chr1	8319013	8320403
ATAC-seq	chr1	8374373	8374901
ATAC-seq	chr1	8375917	8376195
ATAC-seq	chr1	8377992	8378434
ATAC-seq	chr1	8403131	8404130
ATAC-seq	chr1	8408873	8409371
ATAC-seq	chr1	8456941	8457530
ATAC-seq	chr1	8472315	8472587
ATAC-seq	chr1	8483382	8484624
ATAC-seq	chr1	8585437	8586351
NKX2-1 ChIP-seq	chr1	8598618	8598933
NKX2-1 ChIP-seq	chr1	8680093	8680452
NKX2-1 ChIP-seq	chr1	8700061	8700337
NKX2-1 ChIP-seq	chr1	8721319	8722326
NKX2-1 ChIP-seq	chr1	8725478	8725824
NKX2-1 ChIP-seq	chr1	8728171	8728653
ATAC-seq	chr1	8762930	8763867
NKX2-1 ChIP-seq	chr1	8767005	8767442
Common	chr1	8772026	8773301
ATAC-seq	chr1	8876920	8878279
ATAC-seq	chr1	8908761	8909296
ATAC-seq	chr1	8914723	8915045
ATAC-seq	chr1	8916879	8917334
Common	chr1	8933585	8934028
ATAC-seq	chr1	8937966	8938341
ATAC-seq	chr1	8938543	8939630
Common	chr1	8940135	8940845
NKX2-1 ChIP-seq	chr1	8949292	8949892
Common	chr1	8950067	8951041
Common	chr1	8963542	8964477
ATAC-seq	chr1	8968493	8968874
ATAC-seq	chr1	8978165	8978518
ATAC-seq	chr1	9046052	9046676
ATAC-seq	chr1	9065139	9065496
ATAC-seq	chr1	9161631	9161955
ATAC-seq	chr1	9170644	9171458
ATAC-seq	chr1	9188148	9190028
ATAC-seq	chr1	9205047	9205865
NKX2-1 ChIP-seq	chr1	9211215	9211759
NKX2-1 ChIP-seq	chr1	9218530	9218954
Common	chr1	9223562	9224509
ATAC-seq	chr1	9241340	9241892
ATAC-seq	chr1	9242030	9242685
ATAC-seq	chr1	9294121	9295503
ATAC-seq	chr1	9309889	9310616
ATAC-seq	chr1	9327120	9327499
ATAC-seq	chr1	9340428	9341036
ATAC-seq	chr1	9349904	9350892
NKX2-1 ChIP-seq	chr1	9351764	9352117
ATAC-seq	chr1	9352542	9353102
NKX2-1 ChIP-seq	chr1	9355018	9355343
Common	chr1	9360157	9360625
Common	chr1	9362799	9363518
ATAC-seq	chr1	9375776	9376501
NKX2-1 ChIP-seq	chr1	9381504	9382039
ATAC-seq	chr1	9391592	9392090
ATAC-seq	chr1	9460474	9461043
ATAC-seq	chr1	9461703	9462237
ATAC-seq	chr1	9473088	9474009
ATAC-seq	chr1	9488651	9489478
ATAC-seq	chr1	9498516	9499462
Common	chr1	9532937	9533684
ATAC-seq	chr1	9551092	9551498
ATAC-seq	chr1	9555091	9555824
ATAC-seq	chr1	9599155	9600499
ATAC-seq	chr1	9648446	9649865
ATAC-seq	chr1	9675679	9675985
ATAC-seq	chr1	9686979	9687652
ATAC-seq	chr1	9711667	9712518
NKX2-1 ChIP-seq	chr1	9731328	9732077
ATAC-seq	chr1	9747187	9748190
ATAC-seq	chr1	9749063	9749888
ATAC-seq	chr1	9750013	9750384
ATAC-seq	chr1	9760309	9760978
ATAC-seq	chr1	9779063	9779603
ATAC-seq	chr1	9784913	9785361
ATAC-seq	chr1	9826792	9827252
NKX2-1 ChIP-seq	chr1	9864580	9864839
ATAC-seq	chr1	9883717	9884931
Common	chr1	9885134	9886093
ATAC-seq	chr1	9927555	9928086
ATAC-seq	chr1	9934760	9935283
NKX2-1 ChIP-seq	chr1	9960252	9960679
ATAC-seq	chr1	9969826	9971139
ATAC-seq	chr1	10002476	10002745
ATAC-seq	chr1	10002857	10003672
ATAC-seq	chr1	10010374	10010749
ATAC-seq	chr1	10056911	10057951
ATAC-seq	chr1	10092438	10093925
ATAC-seq	chr1	10115782	10116138
ATAC-seq	chr1	10134459	10134758
ATAC-seq	chr1	10269798	10271737
ATAC-seq	chr1	10313782	10314205
ATAC-seq	chr1	10398140	10398448
ATAC-seq	chr1	10437533	10437814
Common	chr1	10438464	10438965
Common	chr1	10440709	10441370
Common	chr1	10447487	10448953
ATAC-seq	chr1	10458385	10459759
ATAC-seq	chr1	10474810	10475797
ATAC-seq	chr1	10481805	10482737
ATAC-seq	chr1	10490234	10491168
ATAC-seq	chr1	10519241	10519495
ATAC-seq	chr1	10531861	10532867
ATAC-seq	chr1	10534798	10535547
ATAC-seq	chr1	10554354	10555568
ATAC-seq	chr1	10567337	10567830
Common	chr1	10570559	10571059
Common	chr1	10588206	10589077
NKX2-1 ChIP-seq	chr1	10635792	10636044
ATAC-seq	chr1	10659157	10660007
ATAC-seq	chr1	10706472	10706730
ATAC-seq	chr1	10753989	10755301
NKX2-1 ChIP-seq	chr1	10770564	10770885
ATAC-seq	chr1	10791102	10791609
ATAC-seq	chr1	10839320	10839666
ATAC-seq	chr1	10848573	10849126
ATAC-seq	chr1	10853725	10854274
ATAC-seq	chr1	10855597	10856884
ATAC-seq	chr1	10926885	10927685
NKX2-1 ChIP-seq	chr1	10960733	10961068
ATAC-seq	chr1	11020901	11021611
ATAC-seq	chr1	11072186	11073475
ATAC-seq	chr1	11097688	11098013
ATAC-seq	chr1	11119558	11120675
ATAC-seq	chr1	11159339	11160297
NKX2-1 ChIP-seq	chr1	11212467	11212754
ATAC-seq	chr1	11301759	11302164
ATAC-seq	chr1	11322156	11323086
ATAC-seq	chr1	11332653	11333953
ATAC-seq	chr1	11522355	11522830
ATAC-seq	chr1	11538715	11539483
ATAC-seq	chr1	11582600	11583129
ATAC-seq	chr1	11654320	11654571
ATAC-seq	chr1	11705794	11706108
ATAC-seq	chr1	11710526	11711039
ATAC-seq	chr1	11714638	11715074
ATAC-seq	chr1	11723982	11725192
ATAC-seq	chr1	11740516	11741988
ATAC-seq	chr1	11779485	11780094
ATAC-seq	chr1	11795788	11796749
ATAC-seq	chr1	11796824	11797413
ATAC-seq	chr1	11809230	11809557
ATAC-seq	chr1	11845157	11845718
ATAC-seq	chr1	11865308	11866620
ATAC-seq	chr1	11898189	11899050
ATAC-seq	chr1	11919371	11919793
ATAC-seq	chr1	11953999	11954351
Common	chr1	11968126	11969328
Common	chr1	11969334	11970440
ATAC-seq	chr1	11978928	11979645
ATAC-seq	chr1	11985992	11986786
ATAC-seq	chr1	11994272	11995297
ATAC-seq	chr1	12027198	12027600
ATAC-seq	chr1	12039734	12040838
NKX2-1 ChIP-seq	chr1	12050465	12051088
ATAC-seq	chr1	12061995	12062707
NKX2-1 ChIP-seq	chr1	12074716	12075253
ATAC-seq	chr1	12079172	12080367
ATAC-seq	chr1	12091355	12091642
NKX2-1 ChIP-seq	chr1	12100725	12101001
ATAC-seq	chr1	12112075	12112544
NKX2-1 ChIP-seq	chr1	12192967	12193346
NKX2-1 ChIP-seq	chr1	12197022	12197544
ATAC-seq	chr1	12268802	12269287
ATAC-seq	chr1	12289665	12290564
ATAC-seq	chr1	12332145	12332517
ATAC-seq	chr1	12336373	12336641
ATAC-seq	chr1	12416039	12416711
ATAC-seq	chr1	12440417	12440901
ATAC-seq	chr1	12441092	12441828
NKX2-1 ChIP-seq	chr1	12465621	12466043
Common	chr1	12493433	12494629
NKX2-1 ChIP-seq	chr1	12507834	12508199
NKX2-1 ChIP-seq	chr1	12514697	12515295
NKX2-1 ChIP-seq	chr1	12518658	12518953
Common	chr1	12537937	12539045
Common	chr1	12540818	12541312
NKX2-1 ChIP-seq	chr1	12546429	12546837
Common	chr1	12588082	12589061
ATAC-seq	chr1	12599915	12600832
ATAC-seq	chr1	12609538	12610397
Common	chr1	12633673	12634627
ATAC-seq	chr1	12648184	12648778
NKX2-1 ChIP-seq	chr1	12653617	12653996
ATAC-seq	chr1	12654949	12656847
Common	chr1	12664173	12664792
Common	chr1	12677940	12680117
ATAC-seq	chr1	12696473	12696952
ATAC-seq	chr1	12719013	12719386
ATAC-seq	chr1	12911445	12912098
ATAC-seq	chr1	13991982	13992528
ATAC-seq	chr1	14026365	14027241
ATAC-seq	chr1	14075176	14076585
ATAC-seq	chr1	14137733	14138118
NKX2-1 ChIP-seq	chr1	14157098	14157576
ATAC-seq	chr1	14286930	14287418
ATAC-seq	chr1	15058362	15058794
Common	chr1	15068548	15069517
ATAC-seq	chr1	15241888	15242183
ATAC-seq	chr1	15250253	15250892
ATAC-seq	chr1	15250973	15251657
ATAC-seq	chr1	15364738	15365026
ATAC-seq	chr1	15373029	15373390
ATAC-seq	chr1	15383319	15383695
ATAC-seq	chr1	15455015	15455360
ATAC-seq	chr1	15478841	15480799
Common	chr1	15485078	15485773
NKX2-1 ChIP-seq	chr1	15486903	15487212
NKX2-1 ChIP-seq	chr1	15494599	15494935
ATAC-seq	chr1	15494968	15495592
Common	chr1	15505246	15506003
ATAC-seq	chr1	15515990	15516877
Common	chr1	15526853	15527661
ATAC-seq	chr1	15573478	15574237
Common	chr1	15587711	15588277
ATAC-seq	chr1	15598847	15599413
ATAC-seq	chr1	15610075	15610359
ATAC-seq	chr1	15611009	15611801
ATAC-seq	chr1	15631156	15631582
ATAC-seq	chr1	15649495	15649932
ATAC-seq	chr1	15650010	15650714
NKX2-1 ChIP-seq	chr1	15664119	15664585
NKX2-1 ChIP-seq	chr1	15680596	15681163
Common	chr1	15682575	15683828
NKX2-1 ChIP-seq	chr1	15705974	15706340
ATAC-seq	chr1	15735843	15736884
ATAC-seq	chr1	15742505	15743450
ATAC-seq	chr1	15743854	15744479
ATAC-seq	chr1	15753039	15754129
ATAC-seq	chr1	15759265	15759690
ATAC-seq	chr1	15828004	15828375
ATAC-seq	chr1	15850429	15852004
ATAC-seq	chr1	15852894	15853773
ATAC-seq	chr1	15910893	15911830
ATAC-seq	chr1	15929614	15930496
ATAC-seq	chr1	15943235	15944718
ATAC-seq	chr1	16005110	16005433
ATAC-seq	chr1	16010660	16010954
ATAC-seq	chr1	16067733	16068383
ATAC-seq	chr1	16084946	16085394
ATAC-seq	chr1	16085444	16086105
Common	chr1	16106699	16107880
ATAC-seq	chr1	16114679	16115055
NKX2-1 ChIP-seq	chr1	16121627	16122133
NKX2-1 ChIP-seq	chr1	16124226	16124655
Common	chr1	16125395	16127908
ATAC-seq	chr1	16141932	16142551
NKX2-1 ChIP-seq	chr1	16159575	16160092
Common	chr1	16160806	16162932
ATAC-seq	chr1	16173670	16175266
ATAC-seq	chr1	16175737	16176789
ATAC-seq	chr1	16202799	16203280
ATAC-seq	chr1	16212185	16212492
ATAC-seq	chr1	16212613	16213337
ATAC-seq	chr1	16276013	16276593
ATAC-seq	chr1	16278827	16279558
NKX2-1 ChIP-seq	chr1	16282720	16282952
ATAC-seq	chr1	16301853	16302809
ATAC-seq	chr1	16321053	16321398
ATAC-seq	chr1	16335552	16335861
ATAC-seq	chr1	16359303	16359702
ATAC-seq	chr1	16382045	16382942
NKX2-1 ChIP-seq	chr1	16394912	16395192
ATAC-seq	chr1	16400001	16400509
ATAC-seq	chr1	16402488	16403671
ATAC-seq	chr1	16405421	16405909
ATAC-seq	chr1	16408851	16409296
ATAC-seq	chr1	16446756	16447377
ATAC-seq	chr1	16447512	16447903
NKX2-1 ChIP-seq	chr1	16449411	16449679
Common	chr1	16470297	16470971
ATAC-seq	chr1	16471322	16473609
ATAC-seq	chr1	16482088	16482990
ATAC-seq	chr1	16490657	16491191
ATAC-seq	chr1	16493874	16494663
ATAC-seq	chr1	16499657	16500403
Common	chr1	16508071	16509201
Common	chr1	16509466	16509999
ATAC-seq	chr1	16514107	16514814
Common	chr1	16515415	16515894
ATAC-seq	chr1	16532691	16533804
ATAC-seq	chr1	16543594	16544444
ATAC-seq	chr1	16562625	16563952
ATAC-seq	chr1	16570907	16571222
NKX2-1 ChIP-seq	chr1	16598068	16598406
NKX2-1 ChIP-seq	chr1	16608329	16608588
ATAC-seq	chr1	16678396	16679452
Common	chr1	16693274	16694588
ATAC-seq	chr1	16699047	16699665
ATAC-seq	chr1	16712676	16713522
ATAC-seq	chr1	16766649	16767552
ATAC-seq	chr1	16825062	16826331
Common	chr1	16840055	16841452
ATAC-seq	chr1	16860811	16861326
ATAC-seq	chr1	16861433	16862325
ATAC-seq	chr1	16871588	16872084
ATAC-seq	chr1	16872335	16872672
NKX2-1 ChIP-seq	chr1	16893403	16893868
ATAC-seq	chr1	16939032	16940569
Common	chr1	16947502	16948090
ATAC-seq	chr1	16951445	16951750
ATAC-seq	chr1	16970672	16971708
ATAC-seq	chr1	16978064	16978481
Common	chr1	17004106	17005228
ATAC-seq	chr1	17033936	17034348
Common	chr1	17053469	17054654
ATAC-seq	chr1	17066719	17067659
ATAC-seq	chr1	17067784	17068058
ATAC-seq	chr1	17077138	17077375
ATAC-seq	chr1	17090707	17091269
ATAC-seq	chr1	17093196	17093523
Common	chr1	17096660	17097220
ATAC-seq	chr1	17188281	17188586
ATAC-seq	chr1	17188854	17189332
ATAC-seq	chr1	17199007	17199499
ATAC-seq	chr1	17199594	17200296
ATAC-seq	chr1	17215323	17216469
ATAC-seq	chr1	17221840	17222374
ATAC-seq	chr1	17222563	17222866
ATAC-seq	chr1	17222942	17223793
Common	chr1	17231064	17232255
ATAC-seq	chr1	17240098	17241211
ATAC-seq	chr1	17278046	17278529
ATAC-seq	chr1	17287106	17287779
ATAC-seq	chr1	17330122	17331088
ATAC-seq	chr1	17337714	17338811
ATAC-seq	chr1	17380209	17381005
ATAC-seq	chr1	17385985	17386694
ATAC-seq	chr1	17445727	17446208
ATAC-seq	chr1	17452200	17452787
ATAC-seq	chr1	17494402	17495410
ATAC-seq	chr1	17516455	17516860
ATAC-seq	chr1	17534418	17534852
ATAC-seq	chr1	17559582	17560657
ATAC-seq	chr1	17563417	17564119
ATAC-seq	chr1	17576978	17577783
Common	chr1	17600502	17601030
ATAC-seq	chr1	17603114	17603390
ATAC-seq	chr1	17613718	17614438
ATAC-seq	chr1	17662422	17662910
ATAC-seq	chr1	17732514	17733004
ATAC-seq	chr1	17746405	17746796
ATAC-seq	chr1	17764138	17765222
ATAC-seq	chr1	17766058	17766621
NKX2-1 ChIP-seq	chr1	17767559	17768437
NKX2-1 ChIP-seq	chr1	17786700	17787283
Common	chr1	17802200	17802787
Common	chr1	17820594	17821298
ATAC-seq	chr1	17828794	17829195
ATAC-seq	chr1	17842897	17843277
ATAC-seq	chr1	17866087	17867204
ATAC-seq	chr1	17871866	17872242
NKX2-1 ChIP-seq	chr1	17880446	17881027
ATAC-seq	chr1	17886283	17886554
ATAC-seq	chr1	17914477	17915151
ATAC-seq	chr1	17933332	17933867
ATAC-seq	chr1	17951192	17951874
ATAC-seq	chr1	17980255	17980621
ATAC-seq	chr1	17988087	17988430
NKX2-1 ChIP-seq	chr1	17994139	17994414
ATAC-seq	chr1	18022897	18023470
ATAC-seq	chr1	18092048	18092873
Common	chr1	18095071	18095700
ATAC-seq	chr1	18192964	18193360
ATAC-seq	chr1	18436529	18437057
ATAC-seq	chr1	18806789	18807857
ATAC-seq	chr1	18911209	18911639
ATAC-seq	chr1	18923753	18924336
ATAC-seq	chr1	18994606	18995848
ATAC-seq	chr1	19007893	19008218
ATAC-seq	chr1	19046557	19046890
ATAC-seq	chr1	19147091	19147803
ATAC-seq	chr1	19201554	19202265
ATAC-seq	chr1	19210582	19210985
ATAC-seq	chr1	19228449	19229798
ATAC-seq	chr1	19239549	19240132
ATAC-seq	chr1	19248614	19249203
ATAC-seq	chr1	19252856	19253455
ATAC-seq	chr1	19282169	19283781
Common	chr1	19336286	19337998
ATAC-seq	chr1	19422743	19423061
ATAC-seq	chr1	19440107	19440634
ATAC-seq	chr1	19506115	19506404
NKX2-1 ChIP-seq	chr1	19529923	19530429
ATAC-seq	chr1	19536405	19537240
ATAC-seq	chr1	19567597	19568168
ATAC-seq	chr1	19577850	19578601
ATAC-seq	chr1	19638080	19639458
ATAC-seq	chr1	19667996	19668341
ATAC-seq	chr1	19670897	19671394
ATAC-seq	chr1	19700890	19701227
ATAC-seq	chr1	19756514	19757388
ATAC-seq	chr1	19766956	19767297
ATAC-seq	chr1	19772251	19772776
ATAC-seq	chr1	19777379	19777849
ATAC-seq	chr1	19794834	19795372
ATAC-seq	chr1	19795955	19796289
ATAC-seq	chr1	19811396	19812831
Common	chr1	19831309	19831897
NKX2-1 ChIP-seq	chr1	19852364	19853143
ATAC-seq	chr1	19922859	19924167
ATAC-seq	chr1	19966872	19967517
ATAC-seq	chr1	19969619	19969937
ATAC-seq	chr1	19970268	19971396
ATAC-seq	chr1	19977355	19977969
ATAC-seq	chr1	19980184	19980568
ATAC-seq	chr1	19986132	19986640
NKX2-1 ChIP-seq	chr1	19988119	19988442
ATAC-seq	chr1	20030935	20031540
ATAC-seq	chr1	20042028	20042609
ATAC-seq	chr1	20092161	20092516
ATAC-seq	chr1	20125807	20127085
Common	chr1	20208524	20209388
NKX2-1 ChIP-seq	chr1	20214676	20214958
ATAC-seq	chr1	20301303	20301650
NKX2-1 ChIP-seq	chr1	20422134	20422745
ATAC-seq	chr1	20427271	20427803
ATAC-seq	chr1	20451006	20451359
ATAC-seq	chr1	20478472	20479245
ATAC-seq	chr1	20537597	20538449
ATAC-seq	chr1	20539466	20539723
ATAC-seq	chr1	20576912	20577500
ATAC-seq	chr1	20582049	20582620
ATAC-seq	chr1	20685217	20685557
ATAC-seq	chr1	20693451	20694159
ATAC-seq	chr1	20703425	20703717
Common	chr1	20706926	20707607
NKX2-1 ChIP-seq	chr1	20717139	20718232
ATAC-seq	chr1	20737623	20738044
ATAC-seq	chr1	20767323	20767622
NKX2-1 ChIP-seq	chr1	20769353	20769596
ATAC-seq	chr1	20799670	20800200
ATAC-seq	chr1	20802807	20803284
ATAC-seq	chr1	20806860	20807315
ATAC-seq	chr1	20811984	20813628
ATAC-seq	chr1	20820277	20820665
ATAC-seq	chr1	20834096	20835028
ATAC-seq	chr1	20848806	20849366
ATAC-seq	chr1	20857499	20857945
ATAC-seq	chr1	20878434	20879716
ATAC-seq	chr1	20901714	20902273
ATAC-seq	chr1	20915169	20915947
Common	chr1	20916849	20917323
ATAC-seq	chr1	20930594	20931020
ATAC-seq	chr1	20939964	20940974
ATAC-seq	chr1	20959702	20960638
ATAC-seq	chr1	20966614	20966946
ATAC-seq	chr1	20987564	20988843
ATAC-seq	chr1	21022752	21023808
ATAC-seq	chr1	21028882	21029260
ATAC-seq	chr1	21043938	21044356
ATAC-seq	chr1	21044405	21044693
ATAC-seq	chr1	21058571	21060149
ATAC-seq	chr1	21065738	21066135
ATAC-seq	chr1	21112614	21114642
ATAC-seq	chr1	21140194	21140530
Common	chr1	21173731	21175178
ATAC-seq	chr1	21223147	21223706
NKX2-1 ChIP-seq	chr1	21334477	21334815
ATAC-seq	chr1	21348710	21349422
NKX2-1 ChIP-seq	chr1	21360486	21360780
NKX2-1 ChIP-seq	chr1	21390665	21391068
ATAC-seq	chr1	21417581	21417957
ATAC-seq	chr1	21475947	21476834
ATAC-seq	chr1	21502234	21503935
ATAC-seq	chr1	21521466	21522013
ATAC-seq	chr1	21544375	21544972
ATAC-seq	chr1	21558489	21558847
ATAC-seq	chr1	21578524	21578975
ATAC-seq	chr1	21581721	21582155
ATAC-seq	chr1	21588167	21589585
ATAC-seq	chr1	21591379	21591801
ATAC-seq	chr1	21616044	21617387
NKX2-1 ChIP-seq	chr1	21629689	21630112
ATAC-seq	chr1	21634226	21634445
Common	chr1	21650770	21651543
Common	chr1	21660583	21661574
ATAC-seq	chr1	21671220	21672627
ATAC-seq	chr1	21694978	21695410
ATAC-seq	chr1	21697100	21697388
ATAC-seq	chr1	21766192	21767010
ATAC-seq	chr1	21817332	21817813
ATAC-seq	chr1	21835310	21836055
ATAC-seq	chr1	21861288	21861699
ATAC-seq	chr1	21900588	21900953
ATAC-seq	chr1	21913168	21914058
ATAC-seq	chr1	21934037	21934767
ATAC-seq	chr1	21948604	21949401
Common	chr1	21964992	21965699
ATAC-seq	chr1	21985734	21986052
ATAC-seq	chr1	22029820	22030375
ATAC-seq	chr1	22091155	22091868
ATAC-seq	chr1	22108911	22110640
ATAC-seq	chr1	22188529	22188917
ATAC-seq	chr1	22196146	22196816
ATAC-seq	chr1	22247665	22247992
ATAC-seq	chr1	22253848	22254407
ATAC-seq	chr1	22257463	22258369
ATAC-seq	chr1	22262672	22264362
ATAC-seq	chr1	22290432	22290817
ATAC-seq	chr1	22345565	22346031
ATAC-seq	chr1	22351296	22352683
ATAC-seq	chr1	22378886	22380247
NKX2-1 ChIP-seq	chr1	22418968	22419239
ATAC-seq	chr1	22459074	22459365
ATAC-seq	chr1	22468804	22470403
ATAC-seq	chr1	22555812	22556440
ATAC-seq	chr1	22586034	22586811
ATAC-seq	chr1	22602335	22602719
ATAC-seq	chr1	22643795	22644097
ATAC-seq	chr1	22674612	22675249
ATAC-seq	chr1	22740678	22741204
ATAC-seq	chr1	22743072	22743406
ATAC-seq	chr1	22746945	22747322
ATAC-seq	chr1	22755177	22755942
ATAC-seq	chr1	22778119	22779177
ATAC-seq	chr1	22968348	22968841
ATAC-seq	chr1	23015982	23016321
ATAC-seq	chr1	23030955	23031370
ATAC-seq	chr1	23036752	23037942
ATAC-seq	chr1	23062056	23062430
ATAC-seq	chr1	23066141	23066733
ATAC-seq	chr1	23072347	23073159
ATAC-seq	chr1	23073596	23074257
ATAC-seq	chr1	23076663	23077140
NKX2-1 ChIP-seq	chr1	23077415	23077671
Common	chr1	23158092	23159172
ATAC-seq	chr1	23256664	23257249
ATAC-seq	chr1	23302904	23303543
ATAC-seq	chr1	23337200	23337649
Common	chr1	23345646	23346941
NKX2-1 ChIP-seq	chr1	23347412	23347868
ATAC-seq	chr1	23426561	23427026
NKX2-1 ChIP-seq	chr1	23427970	23428444
NKX2-1 ChIP-seq	chr1	23428986	23430280
NKX2-1 ChIP-seq	chr1	23448600	23449249
ATAC-seq	chr1	23493821	23495584
ATAC-seq	chr1	23503789	23504774
ATAC-seq	chr1	23514294	23515892
ATAC-seq	chr1	23521199	23521567
Common	chr1	23523135	23523819
Common	chr1	23524880	23525362
ATAC-seq	chr1	23536790	23537220
NKX2-1 ChIP-seq	chr1	23542432	23542836
ATAC-seq	chr1	23543260	23544412
NKX2-1 ChIP-seq	chr1	23584668	23585002
ATAC-seq	chr1	23599924	23600246
NKX2-1 ChIP-seq	chr1	23669812	23670082
ATAC-seq	chr1	23670127	23671686
ATAC-seq	chr1	23694232	23695812
Common	chr1	23703451	23704316
ATAC-seq	chr1	23729490	23729773
Common	chr1	23730079	23730833
ATAC-seq	chr1	23810280	23811402
ATAC-seq	chr1	23823427	23824093
Common	chr1	23854666	23855450
ATAC-seq	chr1	23857778	23858198
ATAC-seq	chr1	23866179	23866793
ATAC-seq	chr1	23871153	23871586
ATAC-seq	chr1	23880947	23882261
ATAC-seq	chr1	23882288	23883608
ATAC-seq	chr1	23885743	23886239
ATAC-seq	chr1	23888613	23889157
ATAC-seq	chr1	23895237	23895555
ATAC-seq	chr1	23903090	23903353
ATAC-seq	chr1	23903405	23904376
Common	chr1	23911885	23912611
ATAC-seq	chr1	23917831	23918701
Common	chr1	23919915	23920685
ATAC-seq	chr1	23961285	23962231
ATAC-seq	chr1	23963864	23964249
ATAC-seq	chr1	23977500	23978190
ATAC-seq	chr1	23999635	23999932
ATAC-seq	chr1	24000052	24000361
Common	chr1	24017963	24018784
ATAC-seq	chr1	24044976	24045326
NKX2-1 ChIP-seq	chr1	24058832	24059121
ATAC-seq	chr1	24069429	24070722
ATAC-seq	chr1	24077789	24078115
ATAC-seq	chr1	24098501	24098969
ATAC-seq	chr1	24104403	24105345
NKX2-1 ChIP-seq	chr1	24106054	24106750
Common	chr1	24116592	24117035
ATAC-seq	chr1	24117227	24118451
ATAC-seq	chr1	24125949	24127580
ATAC-seq	chr1	24136204	24136637
ATAC-seq	chr1	24151470	24152215
ATAC-seq	chr1	24164305	24165342
ATAC-seq	chr1	24194156	24195520
ATAC-seq	chr1	24243283	24243744
ATAC-seq	chr1	24277977	24278663
ATAC-seq	chr1	24285477	24286690
ATAC-seq	chr1	24306322	24307128
ATAC-seq	chr1	24345064	24345919
ATAC-seq	chr1	24349236	24349554
Common	chr1	24372687	24373968
ATAC-seq	chr1	24397317	24397857
ATAC-seq	chr1	24434333	24434737
ATAC-seq	chr1	24434810	24435693
ATAC-seq	chr1	24444254	24444621
ATAC-seq	chr1	24468959	24469921
ATAC-seq	chr1	24476324	24477423
ATAC-seq	chr1	24484397	24484770
ATAC-seq	chr1	24513526	24514064
NKX2-1 ChIP-seq	chr1	24518415	24518746
ATAC-seq	chr1	24528383	24528960
Common	chr1	24562786	24563715
Common	chr1	24592698	24593793
Common	chr1	24609999	24610918
Common	chr1	24616468	24616828
ATAC-seq	chr1	24620730	24621690
NKX2-1 ChIP-seq	chr1	24689499	24689990
Common	chr1	24691657	24692173
ATAC-seq	chr1	24701932	24702310
ATAC-seq	chr1	24717800	24718119
ATAC-seq	chr1	24718427	24719250
ATAC-seq	chr1	24720481	24720783
ATAC-seq	chr1	24739899	24740454
Common	chr1	24741304	24742605
NKX2-1 ChIP-seq	chr1	24745465	24746083
ATAC-seq	chr1	24828432	24829844
Common	chr1	24841950	24842474
Common	chr1	24867526	24868264
Common	chr1	24885539	24886326
ATAC-seq	chr1	24894023	24894918
ATAC-seq	chr1	24968939	24970334
ATAC-seq	chr1	25009997	25010665
ATAC-seq	chr1	25015045	25015395
NKX2-1 ChIP-seq	chr1	25029073	25029678
ATAC-seq	chr1	25031536	25032529
ATAC-seq	chr1	25050890	25051737
ATAC-seq	chr1	25071294	25072587
ATAC-seq	chr1	25174246	25175355
ATAC-seq	chr1	25188626	25188995
ATAC-seq	chr1	25224627	25224935
ATAC-seq	chr1	25235993	25236356
ATAC-seq	chr1	25255898	25257241
ATAC-seq	chr1	25348701	25349726
ATAC-seq	chr1	25427939	25428434
ATAC-seq	chr1	25494885	25495450
ATAC-seq	chr1	25558484	25559483
ATAC-seq	chr1	25559578	25560104
ATAC-seq	chr1	25566064	25566979
ATAC-seq	chr1	25572975	25574630
ATAC-seq	chr1	25664723	25665511
ATAC-seq	chr1	25756427	25757926
ATAC-seq	chr1	25830287	25830621
ATAC-seq	chr1	25869757	25870660
ATAC-seq	chr1	25899246	25899788
NKX2-1 ChIP-seq	chr1	25914429	25914852
ATAC-seq	chr1	25942463	25943587
ATAC-seq	chr1	26021579	26021965
ATAC-seq	chr1	26022371	26022929
ATAC-seq	chr1	26070585	26071023
ATAC-seq	chr1	26099783	26100528
ATAC-seq	chr1	26126160	26127130
ATAC-seq	chr1	26137342	26137850
ATAC-seq	chr1	26146023	26146834
ATAC-seq	chr1	26146951	26147488
ATAC-seq	chr1	26185173	26185588
ATAC-seq	chr1	26185683	26186408
ATAC-seq	chr1	26201374	26202416
Common	chr1	26216935	26217355
Common	chr1	26218734	26219370
ATAC-seq	chr1	26221859	26222240
ATAC-seq	chr1	26231876	26233197
ATAC-seq	chr1	26248901	26249810
Common	chr1	26324084	26325232
ATAC-seq	chr1	26361414	26362802
Common	chr1	26437292	26439131
Common	chr1	26449597	26450203
ATAC-seq	chr1	26471580	26472198
ATAC-seq	chr1	26488152	26488720
ATAC-seq	chr1	26490680	26491206
ATAC-seq	chr1	26496028	26496884
ATAC-seq	chr1	26560064	26561519
NKX2-1 ChIP-seq	chr1	26600663	26601112
Common	chr1	26602090	26603245
ATAC-seq	chr1	26606019	26607200
ATAC-seq	chr1	26611334	26611891
ATAC-seq	chr1	26632739	26633790
ATAC-seq	chr1	26647856	26648368
ATAC-seq	chr1	26662527	26663656
ATAC-seq	chr1	26675714	26676136
ATAC-seq	chr1	26685217	26685831
ATAC-seq	chr1	26690330	26690645
ATAC-seq	chr1	26704506	26705280
ATAC-seq	chr1	26717951	26718343
ATAC-seq	chr1	26743539	26743888
ATAC-seq	chr1	26758346	26759201
ATAC-seq	chr1	26797920	26799819
ATAC-seq	chr1	26826523	26828250
ATAC-seq	chr1	26855803	26857274
ATAC-seq	chr1	26857460	26858042
ATAC-seq	chr1	26868402	26868683
NKX2-1 ChIP-seq	chr1	26923910	26924664
NKX2-1 ChIP-seq	chr1	26925106	26925775
ATAC-seq	chr1	26946618	26948210
ATAC-seq	chr1	26962858	26963639
Common	chr1	27003810	27004569
Common	chr1	27018703	27019961
Common	chr1	27021626	27022654
ATAC-seq	chr1	27024540	27024890
ATAC-seq	chr1	27032026	27032763
Common	chr1	27032859	27033191
Common	chr1	27097794	27098796
ATAC-seq	chr1	27114033	27115216
ATAC-seq	chr1	27115457	27115918
ATAC-seq	chr1	27152755	27153833
Common	chr1	27175382	27176317
ATAC-seq	chr1	27179597	27179901
NKX2-1 ChIP-seq	chr1	27188458	27188888
Common	chr1	27189345	27190382
Common	chr1	27191084	27192049
ATAC-seq	chr1	27216155	27217277
Common	chr1	27226316	27227288
Common	chr1	27233998	27234499
NKX2-1 ChIP-seq	chr1	27240556	27240793
ATAC-seq	chr1	27247714	27248611
NKX2-1 ChIP-seq	chr1	27266848	27267156
Common	chr1	27288104	27288612
ATAC-seq	chr1	27293169	27293748
Common	chr1	27317046	27318444
ATAC-seq	chr1	27319624	27320326
ATAC-seq	chr1	27324168	27324622
ATAC-seq	chr1	27325358	27325785
Common	chr1	27325903	27326472
ATAC-seq	chr1	27337272	27337887
Common	chr1	27339223	27339848
ATAC-seq	chr1	27370858	27371542
ATAC-seq	chr1	27372387	27372717
Common	chr1	27425009	27426599
NKX2-1 ChIP-seq	chr1	27436955	27437210
Common	chr1	27438230	27439066
ATAC-seq	chr1	27448879	27449498
ATAC-seq	chr1	27472430	27472778
ATAC-seq	chr1	27481176	27482352
ATAC-seq	chr1	27489608	27490052
ATAC-seq	chr1	27518497	27519556
ATAC-seq	chr1	27524333	27524889
ATAC-seq	chr1	27560383	27562009
ATAC-seq	chr1	27626010	27626417
ATAC-seq	chr1	27627099	27627677
ATAC-seq	chr1	27648370	27649137
ATAC-seq	chr1	27667943	27668702
ATAC-seq	chr1	27675669	27676645
ATAC-seq	chr1	27684001	27684338
ATAC-seq	chr1	27691802	27693803
ATAC-seq	chr1	27718726	27719587
NKX2-1 ChIP-seq	chr1	27734661	27734940
Common	chr1	27744880	27745249
Common	chr1	27816198	27817426
Common	chr1	27866443	27867345
Common	chr1	27868636	27869837
Common	chr1	27883277	27884698
ATAC-seq	chr1	27894631	27895556
ATAC-seq	chr1	27901422	27902763
ATAC-seq	chr1	27930276	27930920
ATAC-seq	chr1	27970346	27970735
ATAC-seq	chr1	27985783	27986970
Common	chr1	27998408	27999157
ATAC-seq	chr1	28051936	28053138
ATAC-seq	chr1	28099240	28100281
ATAC-seq	chr1	28156860	28158021
ATAC-seq	chr1	28184383	28185252
ATAC-seq	chr1	28189543	28190029
ATAC-seq	chr1	28198628	28199189
ATAC-seq	chr1	28201738	28202046
ATAC-seq	chr1	28240601	28241514
NKX2-1 ChIP-seq	chr1	28254646	28255457
ATAC-seq	chr1	28261281	28261842
ATAC-seq	chr1	28285880	28287016
NKX2-1 ChIP-seq	chr1	28295284	28295560
ATAC-seq	chr1	28306143	28306632
ATAC-seq	chr1	28414277	28415453
ATAC-seq	chr1	28449861	28450515
Common	chr1	28455612	28456012
NKX2-1 ChIP-seq	chr1	28465681	28466126
ATAC-seq	chr1	28479590	28480081
ATAC-seq	chr1	28520359	28520770
ATAC-seq	chr1	28535387	28535700
ATAC-seq	chr1	28562125	28563109
Common	chr1	28573265	28574261
Common	chr1	28575455	28576354
ATAC-seq	chr1	28585615	28586930
ATAC-seq	chr1	28623155	28623839
ATAC-seq	chr1	28640273	28640880
ATAC-seq	chr1	28655238	28655775
Common	chr1	28677906	28678647
NKX2-1 ChIP-seq	chr1	28678752	28679003
NKX2-1 ChIP-seq	chr1	28685254	28685525
ATAC-seq	chr1	28695901	28697165
Common	chr1	28718513	28719066
Common	chr1	28743865	28744243
NKX2-1 ChIP-seq	chr1	28748478	28748724
Common	chr1	28763768	28765020
NKX2-1 ChIP-seq	chr1	28827430	28827881
ATAC-seq	chr1	28832089	28832851
ATAC-seq	chr1	28841693	28842136
ATAC-seq	chr1	28843574	28845195
ATAC-seq	chr1	28871362	28871702
ATAC-seq	chr1	28879075	28880491
NKX2-1 ChIP-seq	chr1	28890901	28891140
ATAC-seq	chr1	28907801	28909096
NKX2-1 ChIP-seq	chr1	28928194	28928668
ATAC-seq	chr1	28929337	28929731
Common	chr1	28968844	28970092
ATAC-seq	chr1	28974554	28976021
ATAC-seq	chr1	28994866	28996227
ATAC-seq	chr1	29062816	29064343
NKX2-1 ChIP-seq	chr1	29070646	29071122
ATAC-seq	chr1	29111432	29112259
ATAC-seq	chr1	29203637	29204052
ATAC-seq	chr1	29208474	29209126
Common	chr1	29211232	29211868
ATAC-seq	chr1	29213225	29213768
ATAC-seq	chr1	29240559	29241817
ATAC-seq	chr1	29298525	29299419
ATAC-seq	chr1	29447742	29448028
ATAC-seq	chr1	29450368	29451690
ATAC-seq	chr1	29472218	29472962
ATAC-seq	chr1	29507630	29509064
ATAC-seq	chr1	29524064	29524414
ATAC-seq	chr1	29529254	29529948
ATAC-seq	chr1	29557133	29557716
ATAC-seq	chr1	29562689	29563352
ATAC-seq	chr1	29563661	29564449
ATAC-seq	chr1	29571913	29572798
ATAC-seq	chr1	29598081	29598734
ATAC-seq	chr1	29609448	29610265
ATAC-seq	chr1	29839863	29840184
NKX2-1 ChIP-seq	chr1	30042782	30043210
ATAC-seq	chr1	30170883	30171234
ATAC-seq	chr1	30179895	30180151
ATAC-seq	chr1	30181858	30183036
ATAC-seq	chr1	30447145	30447691
ATAC-seq	chr1	30531634	30532353
ATAC-seq	chr1	30556928	30557433
ATAC-seq	chr1	30579030	30579317
ATAC-seq	chr1	30852790	30853584
ATAC-seq	chr1	30984414	30985380
ATAC-seq	chr1	30998811	30999342
ATAC-seq	chr1	31158039	31158597
ATAC-seq	chr1	31180826	31181287
ATAC-seq	chr1	31190776	31192500
ATAC-seq	chr1	31229404	31229970
ATAC-seq	chr1	31252431	31252793
ATAC-seq	chr1	31255211	31255708
NKX2-1 ChIP-seq	chr1	31271012	31271802
ATAC-seq	chr1	31274431	31275117
Common	chr1	31282169	31283022
NKX2-1 ChIP-seq	chr1	31289405	31289803
NKX2-1 ChIP-seq	chr1	31291290	31291793
ATAC-seq	chr1	31296637	31297808
NKX2-1 ChIP-seq	chr1	31313848	31314308
ATAC-seq	chr1	31326992	31327298
NKX2-1 ChIP-seq	chr1	31374052	31374419
ATAC-seq	chr1	31384054	31384739
ATAC-seq	chr1	31401927	31403030
ATAC-seq	chr1	31537942	31539065
NKX2-1 ChIP-seq	chr1	31584168	31584548
ATAC-seq	chr1	31627454	31628673
Common	chr1	31635429	31635940
Common	chr1	31643436	31644185
ATAC-seq	chr1	31654307	31655583
ATAC-seq	chr1	31711687	31712905
NKX2-1 ChIP-seq	chr1	31732701	31733177
ATAC-seq	chr1	31769287	31770382
NKX2-1 ChIP-seq	chr1	31856064	31856350
Common	chr1	31867307	31868081
ATAC-seq	chr1	31885827	31887061
ATAC-seq	chr1	31894319	31894739
Common	chr1	31895293	31895885
ATAC-seq	chr1	31904555	31905140
Common	chr1	31917564	31918483
ATAC-seq	chr1	31956240	31956567
NKX2-1 ChIP-seq	chr1	31986278	31986753
ATAC-seq	chr1	32014338	32015706
ATAC-seq	chr1	32029636	32029991
ATAC-seq	chr1	32039531	32040204
ATAC-seq	chr1	32059420	32060117
ATAC-seq	chr1	32083560	32084047
Common	chr1	32109945	32111035
NKX2-1 ChIP-seq	chr1	32118771	32119138
ATAC-seq	chr1	32129551	32130080
ATAC-seq	chr1	32131795	32132452
ATAC-seq	chr1	32166450	32167655
ATAC-seq	chr1	32179881	32181737
ATAC-seq	chr1	32211072	32211566
ATAC-seq	chr1	32228070	32228854
ATAC-seq	chr1	32253712	32255198
ATAC-seq	chr1	32264164	32264962
ATAC-seq	chr1	32281341	32281863
NKX2-1 ChIP-seq	chr1	32400730	32401139
ATAC-seq	chr1	32403265	32404540
Common	chr1	32405324	32405921
ATAC-seq	chr1	32409837	32410726
Common	chr1	32420072	32421129
Common	chr1	32421338	32422168
ATAC-seq	chr1	32429530	32430281
ATAC-seq	chr1	32443294	32443738
ATAC-seq	chr1	32469083	32469472
ATAC-seq	chr1	32478774	32480341
ATAC-seq	chr1	32528043	32528478
ATAC-seq	chr1	32528832	32529353
NKX2-1 ChIP-seq	chr1	32532167	32532400
ATAC-seq	chr1	32537922	32539179
Common	chr1	32573417	32574479
ATAC-seq	chr1	32598984	32599489
ATAC-seq	chr1	32608161	32609066
ATAC-seq	chr1	32644824	32645864
ATAC-seq	chr1	32645940	32646264
ATAC-seq	chr1	32665820	32666477
ATAC-seq	chr1	32670935	32671424
ATAC-seq	chr1	32681233	32681723
ATAC-seq	chr1	32687568	32688344
ATAC-seq	chr1	32701398	32702139
ATAC-seq	chr1	32705763	32706544
ATAC-seq	chr1	32706606	32707395
ATAC-seq	chr1	32713560	32714345
ATAC-seq	chr1	32756787	32757005
ATAC-seq	chr1	32757277	32758405
NKX2-1 ChIP-seq	chr1	32777137	32777458
ATAC-seq	chr1	32781928	32782461
ATAC-seq	chr1	32787280	32787929
NKX2-1 ChIP-seq	chr1	32798529	32799026
ATAC-seq	chr1	32800787	32801146
ATAC-seq	chr1	32801385	32802191
ATAC-seq	chr1	32816677	32817845
Common	chr1	32859530	32860885
ATAC-seq	chr1	32866225	32867116
Common	chr1	32879428	32879889
ATAC-seq	chr1	32913924	32914466
ATAC-seq	chr1	32914722	32915053
ATAC-seq	chr1	32930302	32930786
ATAC-seq	chr1	32965676	32966796
ATAC-seq	chr1	32986044	32986622
ATAC-seq	chr1	33004629	33005961
ATAC-seq	chr1	33077531	33078682
Common	chr1	33115833	33117360
ATAC-seq	chr1	33168196	33169931
ATAC-seq	chr1	33177786	33178305
ATAC-seq	chr1	33182247	33182741
ATAC-seq	chr1	33190598	33191293
ATAC-seq	chr1	33194924	33195264
ATAC-seq	chr1	33206844	33207646
NKX2-1 ChIP-seq	chr1	33224391	33224744
Common	chr1	33225046	33226242
ATAC-seq	chr1	33238544	33239350
NKX2-1 ChIP-seq	chr1	33255026	33255501
NKX2-1 ChIP-seq	chr1	33271976	33272294
ATAC-seq	chr1	33282463	33284196
NKX2-1 ChIP-seq	chr1	33295704	33296398
ATAC-seq	chr1	33336155	33336605
ATAC-seq	chr1	33336665	33337269
ATAC-seq	chr1	33343803	33344248
ATAC-seq	chr1	33351954	33352502
ATAC-seq	chr1	33358483	33359062
ATAC-seq	chr1	33366679	33367229
ATAC-seq	chr1	33378373	33378709
ATAC-seq	chr1	33399057	33399516
ATAC-seq	chr1	33399562	33399953
NKX2-1 ChIP-seq	chr1	33413928	33414334
ATAC-seq	chr1	33429378	33430761
ATAC-seq	chr1	33446637	33447414
ATAC-seq	chr1	33457029	33457704
Common	chr1	33457824	33458570
ATAC-seq	chr1	33472694	33473266
NKX2-1 ChIP-seq	chr1	33473930	33474468
ATAC-seq	chr1	33501637	33502875
NKX2-1 ChIP-seq	chr1	33513400	33513976
ATAC-seq	chr1	33515788	33516049
ATAC-seq	chr1	33516109	33516495
ATAC-seq	chr1	33520756	33521569
NKX2-1 ChIP-seq	chr1	33526309	33526562
ATAC-seq	chr1	33546449	33547091
ATAC-seq	chr1	33551802	33552384
Common	chr1	33560629	33560981
NKX2-1 ChIP-seq	chr1	33564601	33565521
ATAC-seq	chr1	33585435	33585800
Common	chr1	33592535	33593502
ATAC-seq	chr1	33646171	33647893
NKX2-1 ChIP-seq	chr1	33654618	33654866
ATAC-seq	chr1	33684329	33684653
ATAC-seq	chr1	33720992	33722772
ATAC-seq	chr1	33760878	33761429
ATAC-seq	chr1	33764143	33764661
NKX2-1 ChIP-seq	chr1	33778225	33778519
ATAC-seq	chr1	33807808	33808472
NKX2-1 ChIP-seq	chr1	33812531	33812930
ATAC-seq	chr1	33814754	33816256
ATAC-seq	chr1	33833176	33833882
NKX2-1 ChIP-seq	chr1	33843944	33844401
NKX2-1 ChIP-seq	chr1	33845639	33845911
ATAC-seq	chr1	33895963	33897136
NKX2-1 ChIP-seq	chr1	33899154	33899931
NKX2-1 ChIP-seq	chr1	33918066	33918346
Common	chr1	33921192	33921761
Common	chr1	33936092	33936597
Common	chr1	33937723	33938588
ATAC-seq	chr1	34078512	34078813
ATAC-seq	chr1	34098722	34099417
NKX2-1 ChIP-seq	chr1	34224188	34224882
NKX2-1 ChIP-seq	chr1	34229084	34229448
NKX2-1 ChIP-seq	chr1	34594209	34594485
ATAC-seq	chr1	34628551	34629147
ATAC-seq	chr1	34629221	34629824
ATAC-seq	chr1	35063354	35063825
NKX2-1 ChIP-seq	chr1	35147457	35148010
ATAC-seq	chr1	35208150	35208621
ATAC-seq	chr1	35228371	35229455
ATAC-seq	chr1	35246977	35247369
ATAC-seq	chr1	35252037	35252557
ATAC-seq	chr1	35318229	35318834
ATAC-seq	chr1	35324734	35325801
ATAC-seq	chr1	35331535	35332482
ATAC-seq	chr1	35350349	35350839
ATAC-seq	chr1	35351210	35351548
ATAC-seq	chr1	35390457	35390787
ATAC-seq	chr1	35450073	35451290
ATAC-seq	chr1	35497069	35497801
ATAC-seq	chr1	35544622	35545450
ATAC-seq	chr1	35657550	35658303
Common	chr1	35658387	35659226
ATAC-seq	chr1	35667731	35668066
ATAC-seq	chr1	35734027	35734916
NKX2-1 ChIP-seq	chr1	35914125	35914429
ATAC-seq	chr1	35916654	35916992
ATAC-seq	chr1	36022520	36023613
ATAC-seq	chr1	36030229	36030593
ATAC-seq	chr1	36034556	36034875
ATAC-seq	chr1	36038746	36039348
ATAC-seq	chr1	36106809	36107883
ATAC-seq	chr1	36181130	36181430
ATAC-seq	chr1	36183517	36184957
ATAC-seq	chr1	36192164	36193154
ATAC-seq	chr1	36234794	36235947
ATAC-seq	chr1	36273036	36274794
NKX2-1 ChIP-seq	chr1	36306729	36307077
ATAC-seq	chr1	36348335	36349758
ATAC-seq	chr1	36395856	36397361
ATAC-seq	chr1	36474222	36474637
NKX2-1 ChIP-seq	chr1	36500196	36500455
ATAC-seq	chr1	36554050	36555041
ATAC-seq	chr1	36562314	36563060
ATAC-seq	chr1	36565196	36565899
ATAC-seq	chr1	36599186	36599598
ATAC-seq	chr1	36600189	36600797
Common	chr1	36614758	36616847
ATAC-seq	chr1	36621202	36622759
ATAC-seq	chr1	36626442	36627072
ATAC-seq	chr1	36638589	36638972
ATAC-seq	chr1	36653333	36654208
ATAC-seq	chr1	36669039	36670168
ATAC-seq	chr1	36683275	36683581
ATAC-seq	chr1	36688981	36689248
ATAC-seq	chr1	36689327	36690653
ATAC-seq	chr1	36710033	36710356
ATAC-seq	chr1	36713851	36714735
ATAC-seq	chr1	36751065	36751395
ATAC-seq	chr1	36765422	36766020
ATAC-seq	chr1	36771767	36773129
ATAC-seq	chr1	36788553	36789833
ATAC-seq	chr1	36808292	36808965
Common	chr1	36816323	36817632
NKX2-1 ChIP-seq	chr1	36818664	36819481
ATAC-seq	chr1	36834641	36834971
Common	chr1	36839315	36840775
Common	chr1	36851027	36852791
ATAC-seq	chr1	36862818	36863791
ATAC-seq	chr1	36886387	36887056
ATAC-seq	chr1	36915535	36916599
ATAC-seq	chr1	36929684	36930547
ATAC-seq	chr1	36952208	36952936
ATAC-seq	chr1	36981949	36982299
ATAC-seq	chr1	37008191	37008816
ATAC-seq	chr1	37019421	37020184
ATAC-seq	chr1	37041678	37042018
ATAC-seq	chr1	37074862	37075304
ATAC-seq	chr1	37115918	37116420
ATAC-seq	chr1	37169328	37169676
ATAC-seq	chr1	37899815	37900603
ATAC-seq	chr1	37920440	37921130
ATAC-seq	chr1	37927158	37927656
ATAC-seq	chr1	37937103	37937836
ATAC-seq	chr1	37939646	37940422
ATAC-seq	chr1	37945310	37945657
ATAC-seq	chr1	37951002	37951619
ATAC-seq	chr1	37952693	37953299
ATAC-seq	chr1	37964664	37965227
ATAC-seq	chr1	37974868	37975168
ATAC-seq	chr1	37979660	37980983
ATAC-seq	chr1	38000024	38000506
ATAC-seq	chr1	38019515	38020091
ATAC-seq	chr1	38061142	38062178
ATAC-seq	chr1	38100262	38100672
ATAC-seq	chr1	38156066	38156709
Common	chr1	38157082	38158490
ATAC-seq	chr1	38218150	38219195
ATAC-seq	chr1	38259376	38260286
ATAC-seq	chr1	38273285	38274940
ATAC-seq	chr1	38324805	38326137
NKX2-1 ChIP-seq	chr1	38391850	38392116
NKX2-1 ChIP-seq	chr1	38396271	38396577
ATAC-seq	chr1	38396919	38397931
ATAC-seq	chr1	38411798	38412269
ATAC-seq	chr1	38412385	38412962
ATAC-seq	chr1	38455007	38456354
ATAC-seq	chr1	38466214	38466583
ATAC-seq	chr1	38470809	38471563
ATAC-seq	chr1	38477889	38478942
ATAC-seq	chr1	38504537	38504988
ATAC-seq	chr1	38512188	38513376
ATAC-seq	chr1	38537497	38537961
ATAC-seq	chr1	38604165	38604704
ATAC-seq	chr1	39300941	39301249
ATAC-seq	chr1	39324529	39326257
ATAC-seq	chr1	39338360	39339654
ATAC-seq	chr1	39406848	39407789
ATAC-seq	chr1	39429850	39430165
NKX2-1 ChIP-seq	chr1	39434427	39435057
Common	chr1	39451938	39452843
ATAC-seq	chr1	39456200	39457271
ATAC-seq	chr1	39457362	39457693
ATAC-seq	chr1	39491560	39492643
ATAC-seq	chr1	39513386	39513904
ATAC-seq	chr1	39546991	39547658
NKX2-1 ChIP-seq	chr1	39552128	39552456
ATAC-seq	chr1	39557920	39558361
ATAC-seq	chr1	39563974	39564737
ATAC-seq	chr1	39570378	39571765
NKX2-1 ChIP-seq	chr1	39576104	39576428
NKX2-1 ChIP-seq	chr1	39594512	39595124
ATAC-seq	chr1	39595192	39595498
NKX2-1 ChIP-seq	chr1	39596130	39596459
NKX2-1 ChIP-seq	chr1	39615320	39615609
NKX2-1 ChIP-seq	chr1	39620282	39620599
ATAC-seq	chr1	39623963	39625234
NKX2-1 ChIP-seq	chr1	39633468	39633870
Common	chr1	39644071	39645234
Common	chr1	39649063	39650054
NKX2-1 ChIP-seq	chr1	39651291	39651787
ATAC-seq	chr1	39657125	39657622
ATAC-seq	chr1	39657701	39658507
Common	chr1	39670032	39671160
NKX2-1 ChIP-seq	chr1	39679241	39679639
NKX2-1 ChIP-seq	chr1	39699242	39699626
ATAC-seq	chr1	39724105	39724886
NKX2-1 ChIP-seq	chr1	39805388	39806399
Common	chr1	39853105	39853719
ATAC-seq	chr1	39857485	39858079
ATAC-seq	chr1	39861199	39861534
ATAC-seq	chr1	39863925	39864890
ATAC-seq	chr1	39873522	39875309
NKX2-1 ChIP-seq	chr1	39900591	39901236
ATAC-seq	chr1	39956216	39957615
NKX2-1 ChIP-seq	chr1	40000493	40000778
ATAC-seq	chr1	40004719	40005251
ATAC-seq	chr1	40024739	40025527
ATAC-seq	chr1	40042354	40042872
Common	chr1	40071493	40072199
ATAC-seq	chr1	40075311	40075621
ATAC-seq	chr1	40104851	40106063
ATAC-seq	chr1	40119175	40119740
ATAC-seq	chr1	40156790	40157691
ATAC-seq	chr1	40167462	40168015
ATAC-seq	chr1	40204261	40204873
ATAC-seq	chr1	40254076	40255324
ATAC-seq	chr1	40264703	40265213
Common	chr1	40265366	40265888
ATAC-seq	chr1	40282105	40282805
ATAC-seq	chr1	40348804	40349384
ATAC-seq	chr1	40358332	40358607
ATAC-seq	chr1	40358703	40359206
ATAC-seq	chr1	40366491	40368278
ATAC-seq	chr1	40385180	40385544
ATAC-seq	chr1	40399862	40400648
NKX2-1 ChIP-seq	chr1	40406768	40407065
Common	chr1	40420407	40421955
ATAC-seq	chr1	40439068	40439426
ATAC-seq	chr1	40480776	40481229
ATAC-seq	chr1	40505038	40506896
ATAC-seq	chr1	40544227	40544679
ATAC-seq	chr1	40550380	40550951
ATAC-seq	chr1	40562385	40563572
NKX2-1 ChIP-seq	chr1	40605772	40606355
ATAC-seq	chr1	40609538	40609995
ATAC-seq	chr1	40626695	40627755
ATAC-seq	chr1	40722953	40724276
ATAC-seq	chr1	40780945	40781466
ATAC-seq	chr1	40781865	40782757
ATAC-seq	chr1	40804412	40804778
ATAC-seq	chr1	40839004	40839713
ATAC-seq	chr1	40839721	40840633
NKX2-1 ChIP-seq	chr1	40901116	40901833
ATAC-seq	chr1	40915390	40916581
ATAC-seq	chr1	40974030	40975058
ATAC-seq	chr1	40996694	40997828
ATAC-seq	chr1	41077967	41078679
ATAC-seq	chr1	41130983	41131823
ATAC-seq	chr1	41157041	41158487
NKX2-1 ChIP-seq	chr1	41168994	41169701
ATAC-seq	chr1	41174464	41175452
NKX2-1 ChIP-seq	chr1	41177166	41177571
ATAC-seq	chr1	41235505	41235795
NKX2-1 ChIP-seq	chr1	41255263	41255582
ATAC-seq	chr1	41314195	41314713
ATAC-seq	chr1	41315507	41316012
ATAC-seq	chr1	41327276	41328647
ATAC-seq	chr1	41333990	41334427
Common	chr1	41341373	41341859
ATAC-seq	chr1	41343356	41343795
ATAC-seq	chr1	41367560	41367987
ATAC-seq	chr1	41405258	41405680
ATAC-seq	chr1	41409977	41410491
ATAC-seq	chr1	41414213	41414952
Common	chr1	41433016	41434217
Common	chr1	41442506	41443677
ATAC-seq	chr1	41444750	41445987
ATAC-seq	chr1	41469292	41469882
Common	chr1	41488955	41489738
ATAC-seq	chr1	41492994	41493404
ATAC-seq	chr1	41574994	41575980
ATAC-seq	chr1	41616563	41617141
Common	chr1	41617630	41618737
NKX2-1 ChIP-seq	chr1	41619627	41620013
NKX2-1 ChIP-seq	chr1	41703977	41704437
ATAC-seq	chr1	41706943	41708302
ATAC-seq	chr1	41733825	41734201
ATAC-seq	chr1	41788587	41788889
ATAC-seq	chr1	41826481	41827914
ATAC-seq	chr1	41847487	41848764
ATAC-seq	chr1	41860512	41861155
ATAC-seq	chr1	41882777	41883089
ATAC-seq	chr1	41884505	41885099
ATAC-seq	chr1	41898085	41899275
NKX2-1 ChIP-seq	chr1	41942809	41943160
ATAC-seq	chr1	41949806	41950899
Common	chr1	41951271	41951724
ATAC-seq	chr1	41958709	41959157
ATAC-seq	chr1	41961898	41962228
NKX2-1 ChIP-seq	chr1	41964185	41964668
NKX2-1 ChIP-seq	chr1	41969757	41970564
ATAC-seq	chr1	41981550	41982461
NKX2-1 ChIP-seq	chr1	42003572	42004069
ATAC-seq	chr1	42039569	42040270
ATAC-seq	chr1	42127412	42128906
Common	chr1	42248770	42249394
Common	chr1	42327780	42329127
NKX2-1 ChIP-seq	chr1	42335669	42336060
Common	chr1	42366217	42367273
NKX2-1 ChIP-seq	chr1	42367844	42368359
NKX2-1 ChIP-seq	chr1	42377906	42378437
NKX2-1 ChIP-seq	chr1	42378706	42379015
ATAC-seq	chr1	42383604	42384112
ATAC-seq	chr1	42384261	42384737
ATAC-seq	chr1	42385500	42386051
ATAC-seq	chr1	42500828	42502012
NKX2-1 ChIP-seq	chr1	42601088	42601387
NKX2-1 ChIP-seq	chr1	42608929	42609247
ATAC-seq	chr1	42612546	42612859
ATAC-seq	chr1	42631236	42631969
ATAC-seq	chr1	42639022	42639372
NKX2-1 ChIP-seq	chr1	42748535	42748959
ATAC-seq	chr1	42799984	42801967
NKX2-1 ChIP-seq	chr1	42805762	42806273
NKX2-1 ChIP-seq	chr1	42836635	42837325
ATAC-seq	chr1	42845905	42846955
NKX2-1 ChIP-seq	chr1	42858908	42859704
NKX2-1 ChIP-seq	chr1	42889198	42890012
ATAC-seq	chr1	42921402	42922745
NKX2-1 ChIP-seq	chr1	42927858	42928147
ATAC-seq	chr1	42928493	42929448
ATAC-seq	chr1	42945292	42945595
Common	chr1	42995457	42995991
ATAC-seq	chr1	43123605	43124674
NKX2-1 ChIP-seq	chr1	43145793	43146041
Common	chr1	43147464	43149067
ATAC-seq	chr1	43222503	43222994
Common	chr1	43231527	43233475
ATAC-seq	chr1	43282075	43283258
ATAC-seq	chr1	43311705	43312458
NKX2-1 ChIP-seq	chr1	43357133	43357585
ATAC-seq	chr1	43388688	43389052
Common	chr1	43389505	43390829
Common	chr1	43401904	43403236
NKX2-1 ChIP-seq	chr1	43404913	43405215
ATAC-seq	chr1	43406677	43407136
Common	chr1	43407417	43407859
ATAC-seq	chr1	43408817	43409323
NKX2-1 ChIP-seq	chr1	43414907	43415293
ATAC-seq	chr1	43423700	43425261
ATAC-seq	chr1	43428359	43428638
ATAC-seq	chr1	43429182	43429585
Common	chr1	43432768	43433301
ATAC-seq	chr1	43539158	43539867
ATAC-seq	chr1	43540012	43540264
ATAC-seq	chr1	43613188	43613856
ATAC-seq	chr1	43637483	43638611
ATAC-seq	chr1	43672251	43673639
ATAC-seq	chr1	43692767	43693252
ATAC-seq	chr1	43814176	43815619
ATAC-seq	chr1	43823772	43825175
ATAC-seq	chr1	43832626	43834297
Common	chr1	43838720	43839431
ATAC-seq	chr1	43855095	43855943
ATAC-seq	chr1	43880317	43880852
ATAC-seq	chr1	43919161	43919846
ATAC-seq	chr1	43938504	43938887
Common	chr1	43988673	43989282
ATAC-seq	chr1	43996306	43997588
ATAC-seq	chr1	44011446	44011765
ATAC-seq	chr1	44020115	44020437
ATAC-seq	chr1	44047826	44048422
Common	chr1	44115187	44116492
ATAC-seq	chr1	44172254	44173850
ATAC-seq	chr1	44229142	44229785
ATAC-seq	chr1	44248913	44249886
Common	chr1	44287708	44288206
ATAC-seq	chr1	44387434	44387873
ATAC-seq	chr1	44395267	44395621
ATAC-seq	chr1	44411847	44412986
ATAC-seq	chr1	44435276	44435965
ATAC-seq	chr1	44439899	44441111
ATAC-seq	chr1	44456882	44457942
ATAC-seq	chr1	44471321	44471921
ATAC-seq	chr1	44495375	44497337
ATAC-seq	chr1	44502120	44502722
ATAC-seq	chr1	44513383	44514235
ATAC-seq	chr1	44514421	44515308
ATAC-seq	chr1	44569030	44569506
ATAC-seq	chr1	44620336	44621198
ATAC-seq	chr1	44678847	44679637
NKX2-1 ChIP-seq	chr1	44731746	44732112
NKX2-1 ChIP-seq	chr1	44760387	44760828
Common	chr1	44793185	44794236
ATAC-seq	chr1	44820601	44821343
Common	chr1	44855353	44856313
Common	chr1	44870695	44872363
NKX2-1 ChIP-seq	chr1	44908539	44908903
ATAC-seq	chr1	44997593	44998200
ATAC-seq	chr1	45019422	45019799
NKX2-1 ChIP-seq	chr1	45038165	45038468
ATAC-seq	chr1	45060673	45061302
ATAC-seq	chr1	45097084	45098244
ATAC-seq	chr1	45118568	45118879
ATAC-seq	chr1	45121184	45121541
Common	chr1	45139437	45140714
ATAC-seq	chr1	45172593	45173417
ATAC-seq	chr1	45180632	45181004
Common	chr1	45186853	45188097
Common	chr1	45196138	45197268
ATAC-seq	chr1	45204996	45206013
ATAC-seq	chr1	45240667	45241631
ATAC-seq	chr1	45251792	45252379
Common	chr1	45259190	45259660
ATAC-seq	chr1	45265357	45266387
ATAC-seq	chr1	45272630	45273932
ATAC-seq	chr1	45279090	45279824
Common	chr1	45284877	45286506
ATAC-seq	chr1	45301529	45301856
ATAC-seq	chr1	45308522	45309302
Common	chr1	45451919	45452653
ATAC-seq	chr1	45476490	45477211
ATAC-seq	chr1	45477404	45478010
Common	chr1	45484153	45484741
NKX2-1 ChIP-seq	chr1	45500175	45500564
NKX2-1 ChIP-seq	chr1	45512760	45513058
NKX2-1 ChIP-seq	chr1	45569311	45569696
NKX2-1 ChIP-seq	chr1	45572445	45572819
ATAC-seq	chr1	45645437	45645974
ATAC-seq	chr1	45671271	45672652
Common	chr1	45768950	45770131
NKX2-1 ChIP-seq	chr1	45791435	45791822
ATAC-seq	chr1	45792169	45792859
NKX2-1 ChIP-seq	chr1	45795139	45795511
Common	chr1	45805165	45806409
NKX2-1 ChIP-seq	chr1	45813679	45814507
NKX2-1 ChIP-seq	chr1	45821793	45822144
ATAC-seq	chr1	45956214	45957385
Common	chr1	45965305	45966251
ATAC-seq	chr1	45972866	45974834
Common	chr1	45986880	45988753
NKX2-1 ChIP-seq	chr1	46001992	46002272
ATAC-seq	chr1	46016088	46017022
ATAC-seq	chr1	46035309	46036064
ATAC-seq	chr1	46048910	46050797
ATAC-seq	chr1	46151755	46153307
Common	chr1	46153591	46154175
NKX2-1 ChIP-seq	chr1	46195880	46196149
ATAC-seq	chr1	46215877	46216855
ATAC-seq	chr1	46268407	46269408
NKX2-1 ChIP-seq	chr1	46306281	46306783
NKX2-1 ChIP-seq	chr1	46309227	46310185
ATAC-seq	chr1	46337516	46338286
Common	chr1	46357791	46358493
ATAC-seq	chr1	46394922	46395422
ATAC-seq	chr1	46419601	46420506
ATAC-seq	chr1	46502558	46503132
NKX2-1 ChIP-seq	chr1	46568671	46569075
ATAC-seq	chr1	46598008	46599213
NKX2-1 ChIP-seq	chr1	46618617	46619163
ATAC-seq	chr1	46645188	46645574
ATAC-seq	chr1	46645899	46646183
ATAC-seq	chr1	46648686	46649501
ATAC-seq	chr1	46663739	46664560
ATAC-seq	chr1	46689144	46689937
ATAC-seq	chr1	46712309	46713848
NKX2-1 ChIP-seq	chr1	46754486	46755029
Common	chr1	46767534	46769649
NKX2-1 ChIP-seq	chr1	46786018	46786331
ATAC-seq	chr1	46799201	46799584
ATAC-seq	chr1	46805599	46806972
ATAC-seq	chr1	46813659	46814247
ATAC-seq	chr1	46867585	46868189
ATAC-seq	chr1	46907973	46908645
ATAC-seq	chr1	46912566	46912852
ATAC-seq	chr1	46932047	46932739
ATAC-seq	chr1	46943113	46943601
ATAC-seq	chr1	46955226	46955894
ATAC-seq	chr1	46985761	46986622
ATAC-seq	chr1	46987836	46988539
ATAC-seq	chr1	46993385	46994032
ATAC-seq	chr1	46998549	46999247
ATAC-seq	chr1	47069454	47070271
ATAC-seq	chr1	47081828	47083052
ATAC-seq	chr1	47133492	47134493
ATAC-seq	chr1	47184307	47185770
ATAC-seq	chr1	47190758	47191283
ATAC-seq	chr1	47213403	47213724
NKX2-1 ChIP-seq	chr1	47414243	47414509
ATAC-seq	chr1	47641032	47641360
ATAC-seq	chr1	47644732	47645448
NKX2-1 ChIP-seq	chr1	47645995	47646388
NKX2-1 ChIP-seq	chr1	47649672	47649944
ATAC-seq	chr1	47655734	47656315
ATAC-seq	chr1	47657180	47657670
ATAC-seq	chr1	47779090	47779388
Common	chr1	47779515	47780365
ATAC-seq	chr1	47791259	47791590
ATAC-seq	chr1	47799128	47800581
ATAC-seq	chr1	47854252	47854957
ATAC-seq	chr1	47890153	47890508
ATAC-seq	chr1	47902153	47903921
ATAC-seq	chr1	47910398	47910787
ATAC-seq	chr1	47915639	47916275
ATAC-seq	chr1	47943239	47944471
NKX2-1 ChIP-seq	chr1	47954803	47955270
ATAC-seq	chr1	47973502	47974216
NKX2-1 ChIP-seq	chr1	48020877	48021494
NKX2-1 ChIP-seq	chr1	48025632	48026270
NKX2-1 ChIP-seq	chr1	48027287	48027879
Common	chr1	48035166	48035929
Common	chr1	48115774	48116397
NKX2-1 ChIP-seq	chr1	48162466	48163274
ATAC-seq	chr1	48175083	48175918
ATAC-seq	chr1	48176141	48176721
ATAC-seq	chr1	48190568	48192265
NKX2-1 ChIP-seq	chr1	48198264	48198612
Common	chr1	48341592	48342655
ATAC-seq	chr1	48360332	48360751
NKX2-1 ChIP-seq	chr1	48371580	48371948
NKX2-1 ChIP-seq	chr1	48396293	48396627
NKX2-1 ChIP-seq	chr1	48406565	48406899
ATAC-seq	chr1	48407612	48407913
ATAC-seq	chr1	48461996	48463648
NKX2-1 ChIP-seq	chr1	48502155	48502780
NKX2-1 ChIP-seq	chr1	48526853	48527202
NKX2-1 ChIP-seq	chr1	48535482	48536080
ATAC-seq	chr1	48559372	48560106
ATAC-seq	chr1	48667806	48668160
ATAC-seq	chr1	48702402	48702821
ATAC-seq	chr1	48937278	48938376
ATAC-seq	chr1	48963791	48964119
ATAC-seq	chr1	48964204	48964491
ATAC-seq	chr1	49038325	49038789
ATAC-seq	chr1	49143004	49143477
ATAC-seq	chr1	49154139	49154412
ATAC-seq	chr1	49318665	49319031
Common	chr1	49343810	49344652
ATAC-seq	chr1	49381802	49382175
ATAC-seq	chr1	49383458	49384536
ATAC-seq	chr1	49397041	49397936
ATAC-seq	chr1	50489065	50489959
ATAC-seq	chr1	50513599	50514110
ATAC-seq	chr1	50798512	50799762
ATAC-seq	chr1	50814354	50815185
ATAC-seq	chr1	50834136	50834716
ATAC-seq	chr1	50888870	50889601
ATAC-seq	chr1	51339068	51339693
ATAC-seq	chr1	51424942	51426478
ATAC-seq	chr1	51433814	51436013
ATAC-seq	chr1	51442575	51444197
NKX2-1 ChIP-seq	chr1	51444721	51444985
ATAC-seq	chr1	51636025	51636375
ATAC-seq	chr1	51701440	51702861
NKX2-1 ChIP-seq	chr1	51726954	51727318
NKX2-1 ChIP-seq	chr1	51750103	51750541
ATAC-seq	chr1	51762295	51762893
ATAC-seq	chr1	51779238	51779511
ATAC-seq	chr1	51779597	51780478
NKX2-1 ChIP-seq	chr1	51786827	51787282
Common	chr1	51796962	51797600
NKX2-1 ChIP-seq	chr1	51876904	51877260
ATAC-seq	chr1	51983610	51985252
NKX2-1 ChIP-seq	chr1	51985952	51986769
ATAC-seq	chr1	52024070	52024619
Common	chr1	52034947	52036391
ATAC-seq	chr1	52082505	52083428
NKX2-1 ChIP-seq	chr1	52088119	52088963
ATAC-seq	chr1	52102770	52103192
NKX2-1 ChIP-seq	chr1	52108997	52109377
NKX2-1 ChIP-seq	chr1	52110242	52110764
ATAC-seq	chr1	52113968	52114465
ATAC-seq	chr1	52126742	52127283
ATAC-seq	chr1	52155933	52156194
Common	chr1	52156305	52156939
ATAC-seq	chr1	52194717	52195972
NKX2-1 ChIP-seq	chr1	52202424	52202775
NKX2-1 ChIP-seq	chr1	52203214	52203647
Common	chr1	52343724	52345061
ATAC-seq	chr1	52362567	52362890
ATAC-seq	chr1	52363017	52363697
ATAC-seq	chr1	52363779	52364452
ATAC-seq	chr1	52434771	52435593
ATAC-seq	chr1	52435864	52436420
ATAC-seq	chr1	52442676	52443506
ATAC-seq	chr1	52456010	52456703
ATAC-seq	chr1	52467798	52468336
ATAC-seq	chr1	52498250	52499649
ATAC-seq	chr1	52520622	52521537
ATAC-seq	chr1	52521672	52522425
ATAC-seq	chr1	52607330	52608704
ATAC-seq	chr1	52830787	52832344
Common	chr1	52869348	52870755
NKX2-1 ChIP-seq	chr1	53017530	53018091
ATAC-seq	chr1	53018227	53019649
NKX2-1 ChIP-seq	chr1	53124424	53124717
ATAC-seq	chr1	53128281	53128886
ATAC-seq	chr1	53151898	53152156
ATAC-seq	chr1	53163486	53164370
Common	chr1	53168556	53169401
ATAC-seq	chr1	53173996	53174405
ATAC-seq	chr1	53191715	53192645
NKX2-1 ChIP-seq	chr1	53267451	53267671
ATAC-seq	chr1	53308046	53309369
ATAC-seq	chr1	53370366	53371094
ATAC-seq	chr1	53387065	53387660
ATAC-seq	chr1	53392570	53393977
NKX2-1 ChIP-seq	chr1	53413226	53413707
ATAC-seq	chr1	53480461	53480713
ATAC-seq	chr1	53573160	53574133
ATAC-seq	chr1	53611229	53612461
ATAC-seq	chr1	53638438	53638798
ATAC-seq	chr1	53642005	53642794
ATAC-seq	chr1	53651250	53651698
ATAC-seq	chr1	53662201	53662988
ATAC-seq	chr1	53685769	53686711
ATAC-seq	chr1	53703836	53704727
ATAC-seq	chr1	53731760	53732066
ATAC-seq	chr1	53791619	53794121
ATAC-seq	chr1	53859011	53859433
Common	chr1	53878692	53879711
ATAC-seq	chr1	53910288	53910664
ATAC-seq	chr1	53951162	53951650
ATAC-seq	chr1	54007518	54008206
ATAC-seq	chr1	54038153	54038646
ATAC-seq	chr1	54204644	54205340
ATAC-seq	chr1	54303390	54304473
ATAC-seq	chr1	54326571	54327093
ATAC-seq	chr1	54355183	54355759
ATAC-seq	chr1	54410941	54412390
ATAC-seq	chr1	54457805	54458073
ATAC-seq	chr1	54482102	54482592
ATAC-seq	chr1	54518312	54519771
ATAC-seq	chr1	54547350	54547704
ATAC-seq	chr1	54587070	54587780
ATAC-seq	chr1	54623796	54624106
Common	chr1	54665326	54666371
ATAC-seq	chr1	54692801	54693408
ATAC-seq	chr1	54719192	54719687
ATAC-seq	chr1	54871553	54872899
ATAC-seq	chr1	54953772	54954450
ATAC-seq	chr1	54954639	54955425
ATAC-seq	chr1	54965028	54965684
ATAC-seq	chr1	54985432	54985734
ATAC-seq	chr1	55007646	55008841
ATAC-seq	chr1	55137580	55138084
ATAC-seq	chr1	55181051	55181990
ATAC-seq	chr1	55229677	55230840
ATAC-seq	chr1	55275789	55276663
ATAC-seq	chr1	55321919	55322785
ATAC-seq	chr1	55352420	55353729
ATAC-seq	chr1	55410822	55411125
ATAC-seq	chr1	55415901	55416904
ATAC-seq	chr1	55436967	55437402
ATAC-seq	chr1	55438658	55439289
ATAC-seq	chr1	55446147	55446597
ATAC-seq	chr1	55462100	55462398
ATAC-seq	chr1	55487524	55488288
ATAC-seq	chr1	55504974	55506058
NKX2-1 ChIP-seq	chr1	55530225	55530927
ATAC-seq	chr1	55537172	55537555
Common	chr1	55606259	55606617
ATAC-seq	chr1	55609391	55609736
NKX2-1 ChIP-seq	chr1	55623645	55623922
ATAC-seq	chr1	55679989	55681618
ATAC-seq	chr1	55743040	55743587
ATAC-seq	chr1	55750476	55750854
NKX2-1 ChIP-seq	chr1	55771370	55771911
NKX2-1 ChIP-seq	chr1	55774598	55775105
Common	chr1	55775952	55777245
Common	chr1	55894319	55895559
Common	chr1	55908885	55909652
NKX2-1 ChIP-seq	chr1	55911221	55911470
Common	chr1	55913139	55913578
Common	chr1	55939822	55940191
ATAC-seq	chr1	55972292	55973579
NKX2-1 ChIP-seq	chr1	56046511	56047014
Common	chr1	56184260	56185345
ATAC-seq	chr1	56190337	56190597
ATAC-seq	chr1	56191021	56191406
NKX2-1 ChIP-seq	chr1	56214167	56214494
NKX2-1 ChIP-seq	chr1	56247502	56248104
NKX2-1 ChIP-seq	chr1	56282215	56282696
NKX2-1 ChIP-seq	chr1	56293065	56293451
NKX2-1 ChIP-seq	chr1	56293825	56294334
NKX2-1 ChIP-seq	chr1	56296711	56297388
NKX2-1 ChIP-seq	chr1	56530376	56530759
NKX2-1 ChIP-seq	chr1	56611476	56612615
ATAC-seq	chr1	56750541	56751020
NKX2-1 ChIP-seq	chr1	56753473	56754322
NKX2-1 ChIP-seq	chr1	56796077	56796489
NKX2-1 ChIP-seq	chr1	56796901	56797212
NKX2-1 ChIP-seq	chr1	56797671	56798196
NKX2-1 ChIP-seq	chr1	56804702	56805227
NKX2-1 ChIP-seq	chr1	56872554	56872899
ATAC-seq	chr1	56880248	56881364
ATAC-seq	chr1	56922150	56922844
NKX2-1 ChIP-seq	chr1	56930624	56931090
NKX2-1 ChIP-seq	chr1	56968383	56968721
ATAC-seq	chr1	57035359	57035811
ATAC-seq	chr1	57043976	57044294
Common	chr1	57044376	57045498
ATAC-seq	chr1	57093027	57093802
ATAC-seq	chr1	57110216	57111865
Common	chr1	57142376	57142786
Common	chr1	57154128	57154919
ATAC-seq	chr1	57269314	57269596
ATAC-seq	chr1	57286451	57287212
NKX2-1 ChIP-seq	chr1	57367475	57367881
ATAC-seq	chr1	57889341	57889796
ATAC-seq	chr1	57890043	57890693
ATAC-seq	chr1	58628615	58628906
ATAC-seq	chr1	59011620	59012766
NKX2-1 ChIP-seq	chr1	59039453	59039999
Common	chr1	59049892	59050799
NKX2-1 ChIP-seq	chr1	59051438	59051850
ATAC-seq	chr1	59058070	59058580
NKX2-1 ChIP-seq	chr1	59094595	59095132
ATAC-seq	chr1	59118119	59118596
ATAC-seq	chr1	59165250	59166013
ATAC-seq	chr1	59193065	59193582
Common	chr1	59221029	59221799
NKX2-1 ChIP-seq	chr1	59229917	59230694
Common	chr1	59249323	59250596
ATAC-seq	chr1	59250699	59251289
ATAC-seq	chr1	59280679	59282469
ATAC-seq	chr1	59289111	59289694
Common	chr1	59314260	59315354
ATAC-seq	chr1	59347024	59347587
ATAC-seq	chr1	59348769	59349354
ATAC-seq	chr1	59368804	59370052
ATAC-seq	chr1	59395196	59395694
ATAC-seq	chr1	59398269	59399147
ATAC-seq	chr1	59509436	59509922
ATAC-seq	chr1	59522824	59523513
ATAC-seq	chr1	59593865	59594108
NKX2-1 ChIP-seq	chr1	59605066	59605441
Common	chr1	59608724	59609281
ATAC-seq	chr1	59612414	59613167
Common	chr1	59616221	59617544
ATAC-seq	chr1	59622418	59622901
NKX2-1 ChIP-seq	chr1	59680347	59680759
NKX2-1 ChIP-seq	chr1	59708018	59708435
ATAC-seq	chr1	59755900	59756207
Common	chr1	59761944	59763071
NKX2-1 ChIP-seq	chr1	59840976	59841395
ATAC-seq	chr1	59892807	59893291
NKX2-1 ChIP-seq	chr1	60138543	60139472
NKX2-1 ChIP-seq	chr1	60140191	60140708
NKX2-1 ChIP-seq	chr1	60144553	60144852
Common	chr1	60196409	60197188
ATAC-seq	chr1	60224892	60225500
ATAC-seq	chr1	60280034	60281243
ATAC-seq	chr1	60392014	60392929
ATAC-seq	chr1	60412849	60413395
ATAC-seq	chr1	60437078	60437590
ATAC-seq	chr1	60747013	60747386
NKX2-1 ChIP-seq	chr1	61444147	61444460
ATAC-seq	chr1	61444677	61445100
ATAC-seq	chr1	61508567	61509295
ATAC-seq	chr1	61515516	61516502
ATAC-seq	chr1	61516613	61516939
ATAC-seq	chr1	61523152	61523753
ATAC-seq	chr1	61542387	61543145
Common	chr1	61543501	61543908
ATAC-seq	chr1	61547623	61548668
ATAC-seq	chr1	61548868	61549515
ATAC-seq	chr1	61604915	61605452
ATAC-seq	chr1	61607243	61607695
NKX2-1 ChIP-seq	chr1	61690351	61690733
NKX2-1 ChIP-seq	chr1	61692441	61692893
ATAC-seq	chr1	61788525	61788872
Common	chr1	61803096	61804235
ATAC-seq	chr1	61907360	61907961
ATAC-seq	chr1	61918205	61919384
ATAC-seq	chr1	61962175	61962614
ATAC-seq	chr1	62054339	62054849
ATAC-seq	chr1	62107225	62107745
ATAC-seq	chr1	62158204	62158428
NKX2-1 ChIP-seq	chr1	62174550	62174929
ATAC-seq	chr1	62176955	62177289
ATAC-seq	chr1	62190454	62191361
ATAC-seq	chr1	62207746	62209166
NKX2-1 ChIP-seq	chr1	62352957	62353420
NKX2-1 ChIP-seq	chr1	62364411	62364633
NKX2-1 ChIP-seq	chr1	62511249	62511615
ATAC-seq	chr1	62548421	62548687
ATAC-seq	chr1	62596795	62597281
ATAC-seq	chr1	62696455	62696965
ATAC-seq	chr1	62787158	62787684
Common	chr1	62822063	62822519
Common	chr1	62901560	62903356
ATAC-seq	chr1	62996230	62996567
ATAC-seq	chr1	63087548	63088059
ATAC-seq	chr1	63153145	63154456
[truncated: 58,302 more rows]

## Sheet: Supplementary Data 2
Supplementary Data 2. Results of DESeq2 differential expression analysis (Non-targted synthetic sgRNA vs. synthetic sgRNA targeting first intron of SFTPB [#2])
gene	baseMean	log2FC	pvalue	padj		Differentially expressed genes
SFTPB	1421.79	-5.9621	2.05638e-257	3.0603e-253		2 fold change
MAGED2	444.486	-3.84923	9.5828e-87	7.13056e-83		padj <0.05
BOK	308.428	-4.6515	2.95703e-69	1.46688e-65
PYCR2	258.021	-4.03255	2.14551e-57	7.98239e-54
FDFT1	804.569	-2.52202	1.07177e-48	3.19001e-45		Column definition
NEIL2	198.656	-2.90906	3.22754e-27	8.00537e-24		baseMean	mean of normalized counts for all samples
SLC12A4	109.397	-4.29395	4.78817e-27	1.01797e-23		log2FC	log2 fold change
RUSC1	200.438	-2.85617	4.95857e-26	9.22418e-23		pvalue	Wald test p value
NOTCH3	314.068	-2.5154	6.66814e-26	1.10261e-22		padj	BH adjusted p-value
LGALS1	441.213	-2.21313	8.5526e-26	1.2728e-22		All values were produced by DESeq2.
ECHS1	626.176	-1.94234	1.37763e-21	1.86381e-18
CEP164	194.685	-2.37851	1.74686e-16	2.16639e-13
FAN1	166.641	-2.38518	2.45719e-14	2.81292e-11
SNPH	116.474	-8.40845	6.78232e-13	7.20961e-10
HHIPL2	506.34	-1.73042	4.34602e-11	4.31183e-08
GALNT6	16.417	-7.44442	2.04609e-07	0.000190312
PEAR1	31.1008	-6.48267	3.22704e-07	0.000266804
ZSCAN18	53.4717	-2.54184	3.13076e-07	0.000266804
PPP1R13L	48.4783	-2.68293	3.82542e-07	0.000299631
WBP4	61.187	-2.17907	1.12719e-05	0.00838742
TNFRSF19	39.7452	-2.3514	7.02187e-05	0.0497617
LCAT	14.4282	-3.96973	9.56722e-05	0.0647179
CEACAM1	40.9456	-2.1963	0.000217332	0.140623
BTC	14.5595	-3.07734	0.000824032	0.510969
MAT1A	4.29577	-5.5078	0.00110885	0.634692
SLC22A31	136.302	-1.58944	0.00107533	0.634692
GDF5	7.21201	-3.7073	0.00658491	1
FUOM	5.68447	-3.34804	0.0247169	1
C10orf91	5.25908	-3.2423	0.0366209	1
ERICH4	3.38213	-3.16921	0.0965334	1
ADGRB1	3.10442	-3.02506	0.126186	1
CD22	4.03403	-2.77736	0.11086	1
FLJ45513	6.39807	-2.70904	0.0557463	1
TERT	10.44	-2.70205	0.0154413	1
RUSC1-AS1	3.58979	-2.60669	0.163575	1
MIR4697HG	9.04156	-2.50943	0.037337	1
ITGAX	5.80631	-2.48994	0.10448	1
GBP7	3.21353	-2.39756	0.23516	1
AGT	10.4744	-2.38271	0.0384594	1
LAD1	9.49746	-2.36974	0.0503404	1
TRPV2	7.73458	-2.23977	0.105415	1
GNAO1	3.90679	-2.2246	0.247057	1
TNKS2-AS1	3.90458	-2.21561	0.241631	1
DCX	4.72086	-2.20673	0.211088	1
LINC01484	5.43782	-2.12148	0.201578	1
PRODH2	12.1722	-2.12005	0.0769287	1
PRDM16	3.55528	-2.05223	0.324367	1
SCTR	4.37089	-2.05046	0.270893	1
COL15A1	22.9222	-2.01554	0.0236712	1
GLUL	34.3261	-2.01263	0.00334842	1
CPA4	22.3762	-2.0087	0.0301208	1
ITGB2	6.74111	-1.95754	0.233121	1
USH1C	31.0803	-1.95644	0.0183184	1
FCGBP	83.8692	-1.9307	0.212421	1
PDGFB	15.4081	-1.93055	0.0770337	1
HOXC8	20.4429	-1.9228	0.0396529	1
SHC2	9.66888	-1.91902	0.171761	1
PLA1A	3.27757	-1.89353	0.450392	1
GBAT2	6.48541	-1.87347	0.270708	1
LAMP3	70.1171	-1.84635	0.0026436	1
CD82	13.7044	-1.8019	0.142498	1
SP2-AS1	20.5625	-1.79533	0.0772486	1
BCAS1	8.17902	-1.77452	0.264249	1
MYOCD	14.3354	-1.75954	0.144021	1
CILP	3.71725	-1.7481	0.463706	1
INPP5J	11.5712	-1.68101	0.262554	1
TTLL11	33.0147	-1.67937	0.0481227	1
WNT9A	8.49693	-1.66356	0.31691	1
ALPPL2	17.867	-1.65015	0.180367	1
CREB3L3	17.3561	-1.64474	0.176685	1
SNCG	18.4206	-1.6444	0.155948	1
ADAM8	20.2926	-1.63917	0.168777	1
VIL1	11.1683	-1.63331	0.28635	1
KRT16P2	12.5818	-1.63267	0.246723	1
C2CD4C	4.89556	-1.61733	0.4777	1
PDZD3	8.90282	-1.59174	0.370022	1
RAB17	4.28545	-1.58918	0.544994	1
TAGLN	62.5323	-1.58749	0.0305987	1
SDS	11.756	-1.57548	0.318206	1
TNNI3	3.48849	-1.56487	0.58963	1
SLN	4.69644	-1.55599	0.522638	1
LGSN	169.557	-1.52933	0.00438653	1
PSG6	7.24666	-1.518	0.467064	1
CMAHP	3.34376	-1.51687	0.621233	1
GJB3	5.28157	-1.5134	0.533828	1
TGFB1I1	108.701	-1.513	0.0085544	1
TRAM1L1	5.32005	-1.50495	0.541322	1
SBSN	29.1498	-1.495	0.186773	1
CRB2	3.83186	-1.46819	0.640016	1
ZNF511	138.278	-1.44707	0.00795484	1
SLC52A3	5.09668	-1.44211	0.615123	1
C6orf132	44.0471	-1.42872	0.143419	1
SCARNA22	8.76085	-1.41552	0.519696	1
SLC17A1	3.74878	-1.41194	0.669242	1
CCT6B	6.90358	-1.41026	0.579993	1
NLRP1	10.3894	-1.4066	0.52982	1
WISP2	48.8766	-1.40355	0.184301	1
PLEKHS1	4.36792	-1.38658	0.672254	1
GRIN3B	22.0704	-1.38539	0.349299	1
GPR37L1	5.48247	-1.384	0.63657	1
CLEC4E	8.53372	-1.38364	0.578299	1
TM4SF5	3.18039	-1.37645	0.728302	1
TMEM38A	11.0251	-1.37045	0.527858	1
MAN2B1	100.209	-1.3621	0.0776236	1
MUC5AC	70.516	-1.3555	0.210776	1
DIO3OS	3.58244	-1.35092	0.729587	1
NRXN2	7.84818	-1.34706	0.61285	1
SPON2	7.1529	-1.33431	0.647098	1
LINC00663	4.2529	-1.33364	0.715256	1
EPHA6	4.29639	-1.33081	0.724616	1
ITGB2-AS1	4.31095	-1.32852	0.723024	1
IFI27L2	29.502	-1.32816	0.34405	1
GALNT9	19.1253	-1.3206	0.48067	1
MIR3607	3.59895	-1.31998	0.741462	1
BCKDHB	111.066	-1.31095	0.128726	1
LINC01447	7.71971	-1.2898	0.667088	1
ZNF391	3.50762	-1.27549	0.789185	1
KIAA1324	18.2944	-1.26524	0.588257	1
PDLIM7	135.687	-1.25954	0.145722	1
NTNG2	9.82563	-1.25295	0.674293	1
NPY5R	5.94995	-1.24682	0.759384	1
MYO15B	167.324	-1.2456	0.147632	1
ADAMTSL4	22.6541	-1.24326	0.557955	1
CREB3L1	37.5573	-1.24131	0.430518	1
TUBGCP2	364.743	-1.23959	0.0361003	1
SPATA3-AS1	5.06675	-1.23712	0.782007	1
F7	4.59772	-1.23521	0.784755	1
PCDHGA4	9.65928	-1.23109	0.70268	1
PRR26	5.12464	-1.22711	0.789041	1
ENTPD2	18.333	-1.22542	0.608494	1
ZNF286B	7.3963	-1.20609	0.761938	1
CD79A	6.12989	-1.20332	0.789792	1
SLC9A2	62.499	-1.20288	0.426405	1
CDKN1C	15.6871	-1.19888	0.677484	1
LINC01395	5.68696	-1.19204	0.809607	1
CREG2	31.3226	-1.19075	0.576729	1
LINC01234	52.3191	-1.18899	0.476495	1
FNDC4	16.3162	-1.18593	0.692017	1
SNORD34	3.80741	-1.18576	0.849819	1
MIR4653	3.25919	-1.1786	0.865301	1
LOC101929378	4.4415	-1.16933	0.845227	1
FLNC	9.76114	-1.15684	0.800118	1
TPRG1-AS1	3.3255	-1.15576	0.878235	1
FLJ16779	11.4827	-1.15487	0.776711	1
SBK1	13.076	-1.15474	0.775651	1
GJB1	13.2864	-1.15468	0.774656	1
LYZ	4.38295	-1.1535	0.872143	1
MYOT	6.05522	-1.15292	0.838433	1
LYG2	4.00013	-1.14476	0.8808	1
ITGA11	3.22438	-1.14408	0.89063	1
MMP17	85.2591	-1.14252	0.519191	1
CACNA1I	39.7682	-1.14099	0.6382	1
NPY1R	38.5837	-1.13507	0.666361	1
USP6	6.04356	-1.13388	0.861516	1
SLC17A3	22.2605	-1.12998	0.743951	1
ANGPT2	3.81726	-1.11652	0.901309	1
MPZL2	3.81054	-1.11554	0.904962	1
B3GNT3	166.342	-1.11551	0.481825	1
JDP2	82.4101	-1.10963	0.647667	1
SERPINA6	12.7315	-1.10858	0.844969	1
SLC39A5	3.76747	-1.10655	0.910342	1
ZNF658B	5.4887	-1.10508	0.894615	1
LINC01268	7.51758	-1.10451	0.876832	1
SLC25A53	3.7307	-1.10334	0.9154	1
LRRN2	118.506	-1.10019	0.576351	1
LOC283710	7.94882	-1.09842	0.88252	1
LINC00526	20.7805	-1.09787	0.812094	1
EIF5AL1	9.1633	-1.09547	0.875341	1
C1orf21	7.04477	-1.09191	0.899936	1
GBGT1	36.66	-1.0917	0.772413	1
A2M-AS1	6.89828	-1.089	0.90029	1
APOE	37.0019	-1.0855	0.803793	1
NTF4	9.42627	-1.07976	0.89985	1
LOC101060542	10.6326	-1.0788	0.895261	1
DPF1	24.308	-1.0661	0.862468	1
WASH3P	4.28894	-1.06602	0.940949	1
AATK	5.1568	-1.06395	0.939896	1
SNORD116-20	4.23072	-1.06211	0.945298	1
GNLY	7.38542	-1.05911	0.934716	1
LRRC37A8P	9.40436	-1.05726	0.923954	1
CXorf57	21.5139	-1.05664	0.889519	1
BTBD16	5.83951	-1.05608	0.941907	1
FBXW10	9.80556	-1.05392	0.928339	1
HNF4A	545.796	-1.05242	0.589887	1
P2RY2	378.141	-1.04986	0.686031	1
TNS1	130.807	-1.04837	0.829153	1
BBS10	224.033	-1.04637	0.731621	1
NUAK2	436.127	-1.0442	0.732283	1
RNF128	42.4999	-1.04282	0.885803	1
PDE11A	8.92279	-1.0421	0.945203	1
AQP7	5.18377	-1.0386	0.961686	1
ACY3	15.0792	-1.03427	0.942371	1
EPS8L3	23.3776	-1.03393	0.933776	1
MB	51.3424	-1.03317	0.909281	1
LOC388780	6.68129	-1.03156	0.964718	1
ATP2A1-AS1	6.18084	-1.02816	0.969623	1
STAG3L5P	3.03948	-1.02551	0.980865	1
PPP1R14D	13.0787	-1.02519	0.963317	1
ITGAD	6.2514	-1.02392	0.973692	1
ADGRF5	11.3638	-1.02229	0.967603	1
PRTN3	3.09566	-1.02142	0.983741	1
COX7A1	3.0462	-1.02012	0.985499	1
TSPAN1	5.70525	-1.01465	0.984705	1
HAO1	4.58423	-1.01378	0.987349	1
TIAF1	5.68193	-1.01375	0.985961	1
LOC100506747	3.05667	-1.01371	0.98955	1
C3orf20	5.00951	-1.01232	0.988425	1
FES	6.28061	-1.00491	0.994817	1
LOC101927229	7.31648	-1.0041	0.9952	1
BSG	2599.06	-1.00391	0.954572	1
EDA	18.577	-1.00247	0.995567	1
PITPNM3	221.33	-0.998962	1	1
NOTCH4	4.10285	-0.997048	1	1
LINC00202-1	3.08434	-0.996168	1	1
COL11A1	4.098	-0.99547	1	1
FOXD3	3.15115	-0.994986	1	1
LOC100133669	3.97781	-0.994198	1	1
GABRA2	25.15	-0.991602	1	1
DHDH	8.16841	-0.990638	1	1
REP15	4.05714	-0.989708	1	1
LINC00284	8.65976	-0.98729	1	1
SLC7A8	3.55014	-0.98444	1	1
HIATL2	4.61981	-0.982759	1	1
BIRC7	64.6217	-0.979363	1	1
ZRANB2-AS1	4.1643	-0.978315	1	1
TFCP2L1	129.971	-0.969693	1	1
GRAMD2	5.07481	-0.967732	1	1
MIR8072	4.10183	-0.966902	1	1
NPB	12.1277	-0.966418	1	1
PGBD5	8.05765	-0.964123	1	1
PDE6A	4.51162	-0.963406	1	1
ROM1	32.8989	-0.961154	1	1
RHOV	88.0009	-0.959358	1	1
LINC01152	6.55674	-0.959185	1	1
MB21D1	91.4644	-0.95828	1	1
C10orf35	128.555	-0.957934	1	1
NEB	67.0131	-0.95458	1	1
C1R	1017.37	-0.95107	1	1
SEMA3F	37.7539	-0.948656	1	1
CRAT	357.405	-0.947823	1	1
PAQR7	26.5549	-0.947189	1	1
SLC25A35	53.9192	-0.945931	1	1
IL21R	3.46584	-0.941551	1	1
JPH2	11.4628	-0.938987	1	1
RBFOX3	12.8881	-0.937646	1	1
TMEM254-AS1	10.4958	-0.936434	1	1
MCMDC2	10.4053	-0.932894	1	1
PIEZO2	16.2665	-0.92434	1	1
KIF12	38.2451	-0.923279	1	1
HCP5	11.8072	-0.920378	1	1
ARMC2	13.4473	-0.919727	1	1
EEF1G	406.806	-0.919083	1	1
HOXC11	3.9205	-0.917662	1	1
GREB1	46.9864	-0.916841	1	1
KREMEN1	181.621	-0.916095	1	1
CNN2	835.111	-0.91573	1	1
C11orf42	4.97306	-0.913267	1	1
TMTC1	5.39145	-0.91266	1	1
FGFR1	1628.51	-0.910785	1	1
FAT3	18.1111	-0.910674	1	1
ITPR2	124.862	-0.909812	1	1
DEGS2	12.1908	-0.909627	1	1
LOC613266	11.2075	-0.909442	1	1
CD8A	7.50611	-0.905303	1	1
WDR86	6.84452	-0.904988	1	1
MUC5B	313.996	-0.90368	1	1
RCSD1	5.90433	-0.903055	1	1
TOX2	32.3772	-0.902477	1	1
PADI2	96.1785	-0.899968	1	1
BRWD1-IT2	5.42959	-0.89971	1	1
PDZK1	4.93374	-0.896257	1	1
CCNT2-AS1	12.6949	-0.894715	1	1
ST6GALNAC3	51.2511	-0.89456	1	1
DNMT3B	234.326	-0.893786	1	1
LOC399815	32.8861	-0.893193	1	1
FXYD2	3.96127	-0.892213	1	1
ARHGAP44	22.2424	-0.891872	1	1
SMG7-AS1	10.2464	-0.890641	1	1
ERI3-IT1	6.01115	-0.890558	1	1
TGM2	3051.99	-0.889639	1	1
SFRP4	90.6615	-0.888759	1	1
RAG1	4.38137	-0.88787	1	1
SYT8	5.71833	-0.887337	1	1
CIDEC	48.6971	-0.886915	1	1
PYY2	5.91928	-0.886206	1	1
BHLHE40-AS1	5.85573	-0.879443	1	1
LGR6	58.3915	-0.878883	1	1
SUSD2	242.513	-0.876427	1	1
STXBP5L	4.31733	-0.873279	1	1
SERPINA1	24.1026	-0.870158	1	1
CNIH3	4.30838	-0.869944	1	1
LINC01224	4.30838	-0.869944	1	1
HLF	69.2398	-0.868119	1	1
CHST13	11.6174	-0.867924	1	1
TFEB	30.9811	-0.867052	1	1
HOXB13	43.8504	-0.862403	1	1
TMEM191A	7.09793	-0.859531	1	1
DFNB59	12.2246	-0.857555	1	1
TKT	4035.33	-0.857022	1	1
C12orf80	3.80173	-0.856371	1	1
SRRM2-AS1	4.84722	-0.856002	1	1
MIPEPP3	8.29631	-0.855318	1	1
SFTPD	7.11513	-0.854489	1	1
LIMS2	5.79773	-0.854025	1	1
TMOD4	5.08014	-0.853586	1	1
ZNF257	9.64792	-0.850182	1	1
CRYGN	5.35134	-0.848847	1	1
POLR2J4	12.1213	-0.847671	1	1
ASGR1	11.8755	-0.847613	1	1
ARC	4.89635	-0.846281	1	1
RUNDC3A-AS1	17.5568	-0.843569	1	1
STMN3	33.8539	-0.841759	1	1
YPEL1	13.8695	-0.840497	1	1
SNORA74A	3.7344	-0.839774	1	1
FUT8-AS1	10.8881	-0.839474	1	1
CD247	3.26689	-0.839051	1	1
IRAIN	12.0411	-0.838665	1	1
NID2	383.647	-0.836307	1	1
KCNN4	148.759	-0.835023	1	1
INHA	4.83778	-0.834808	1	1
FAM179A	4.79505	-0.834541	1	1
ABCA13	5.25192	-0.833891	1	1
DRP2	4.7456	-0.83289	1	1
AIM1L	12.7462	-0.832264	1	1
TJP3	16.2313	-0.830667	1	1
ELDR	4.23255	-0.830279	1	1
CPNE4	8.93275	-0.828885	1	1
HRASLS2	3.87647	-0.828468	1	1
KCNQ4	4.7753	-0.827586	1	1
GSTA2	3.32665	-0.826148	1	1
PAK6	3.32665	-0.826148	1	1
CKB	172.145	-0.825813	1	1
LOC101928766	7.94482	-0.822688	1	1
QPRT	18.4094	-0.816877	1	1
LOC100128076	12.8975	-0.815492	1	1
USP51	13.3926	-0.815168	1	1
SLC23A1	29.7884	-0.814383	1	1
MAMDC4	92.6968	-0.811679	1	1
RAP2C-AS1	10.7212	-0.808519	1	1
KIAA1683	7.4311	-0.808389	1	1
FAM229B	12.0927	-0.807232	1	1
COL4A1	568.241	-0.80594	1	1
ESR2	9.25112	-0.804858	1	1
HRCT1	3.70614	-0.804219	1	1
LOC90246	6.56682	-0.803382	1	1
TNFSF14	6.54069	-0.802646	1	1
SLC22A11	3.8088	-0.802417	1	1
SNORD19	3.31141	-0.801257	1	1
ASIC2	7.92873	-0.800167	1	1
DDX11L2	8.48278	-0.799084	1	1
ABHD8	101.105	-0.798839	1	1
DHRS4L1	3.29575	-0.794248	1	1
SSR4P1	15.0204	-0.791731	1	1
TMEM190	5.03832	-0.789932	1	1
OSGEPL1-AS1	3.28307	-0.789607	1	1
CORO2A	343.361	-0.788574	1	1
CDH16	28.5145	-0.788379	1	1
ANKS4B	40.082	-0.786883	1	1
HDX	51.0744	-0.785933	1	1
RIMS4	9.70772	-0.78402	1	1
SCRN1	1801.07	-0.78158	1	1
NKAPP1	16.3151	-0.781345	1	1
BRINP1	18.7467	-0.780873	1	1
GRASP	3.34955	-0.780096	1	1
FBLN5	15.0002	-0.779139	1	1
PTPRG-AS1	8.43664	-0.778695	1	1
LINC01573	15.9933	-0.778622	1	1
LOC100422737	33.9836	-0.775422	1	1
VAMP8	13.009	-0.774468	1	1
SH3BGR	5.6754	-0.772871	1	1
PRR15	109.625	-0.77279	1	1
HLX	21.9579	-0.772127	1	1
SMIM10L2A	55.3764	-0.771611	1	1
STKLD1	9.42103	-0.771374	1	1
MIR1268A	3.26315	-0.771258	1	1
LOC730102	32.0888	-0.770849	1	1
ARIH2OS	7.88274	-0.770834	1	1
NKAIN4	23.6026	-0.76969	1	1
SNORD65	6.88738	-0.769443	1	1
YPEL4	5.02292	-0.768242	1	1
WIPF3	3.25234	-0.766387	1	1
N4BP2L1	4.77794	-0.764459	1	1
C3	480.941	-0.762465	1	1
SYT9	10.4774	-0.759995	1	1
HS3ST3B1	8.38413	-0.759878	1	1
CDC14C	6.58918	-0.759545	1	1
CLMN	281.774	-0.759532	1	1
TMEM117	6.30905	-0.758716	1	1
MIR637	6.85665	-0.758429	1	1
LOC101929574	6.49419	-0.757478	1	1
TCF7L1	24.6549	-0.755812	1	1
C20orf144	5.10379	-0.754439	1	1
NRN1	31.1432	-0.75263	1	1
DEF8	325.857	-0.752344	1	1
WHSC1	1429.51	-0.751202	1	1
RPH3A	5.46639	-0.749111	1	1
LOC101927124	4.04816	-0.748577	1	1
SNAP91	4.08885	-0.748076	1	1
PARD3-AS1	4.10416	-0.745481	1	1
FAM186B	11.4801	-0.744962	1	1
LOC101928674	7.24458	-0.744265	1	1
GREB1L	17.8634	-0.744216	1	1
DNAH17-AS1	5.79176	-0.73935	1	1
DHRS9	73.6599	-0.738477	1	1
PSD2	4.12528	-0.738409	1	1
LOC101927572	6.40975	-0.737634	1	1
C18orf65	5.40391	-0.737484	1	1
AKAP5	51.5397	-0.736352	1	1
LOC100129518	5.88845	-0.735987	1	1
ASS1	31.5454	-0.73591	1	1
ADAMTS15	233.604	-0.735621	1	1
SLC5A11	4.58631	-0.73468	1	1
PCDHB5	51.2863	-0.734125	1	1
RHBDL3	71.1657	-0.733436	1	1
WDR13	328.293	-0.733294	1	1
RASA3	162.131	-0.73281	1	1
APBB2	283.317	-0.732293	1	1
RRAD	7.23766	-0.731546	1	1
SPTLC3	18.0143	-0.728187	1	1
CACNA1G-AS1	5.03858	-0.727694	1	1
DOCK8	29.6186	-0.726186	1	1
CRLF1	28.7981	-0.724973	1	1
LOC101927934	33.466	-0.723876	1	1
CHGB	68.4705	-0.723782	1	1
FHOD3	203.956	-0.723083	1	1
GRAMD3	9.96963	-0.720974	1	1
RARRES1	109.347	-0.720014	1	1
PSMB9	24.999	-0.719529	1	1
MIR5587	4.59488	-0.71817	1	1
IKZF2	6.63209	-0.714811	1	1
DIO1	3.23504	-0.714804	1	1
TTN-AS1	14.3298	-0.714482	1	1
RASD2	51.0944	-0.714447	1	1
GS1-259H13.2	8.96346	-0.713009	1	1
SUCLG2-AS1	27.7602	-0.711996	1	1
FAM46B	9.05829	-0.711604	1	1
TMEM37	253.02	-0.711386	1	1
FOXQ1	273.327	-0.711235	1	1
NPTXR	502.586	-0.710891	1	1
MIR3654	1541.01	-0.710488	1	1
PTCH2	4.98706	-0.710244	1	1
TRIM31	64.7477	-0.709877	1	1
UBXN10	3.11876	-0.709643	1	1
LOC100128494	11.2687	-0.70957	1	1
ANKRD22	4.08562	-0.709138	1	1
TSPAN33	30.4925	-0.708477	1	1
EBI3	9.08127	-0.708338	1	1
LOC284798	4.80192	-0.706304	1	1
HECW1	90.7521	-0.705541	1	1
MYH14	63.2706	-0.704565	1	1
LRRIQ1	4.39485	-0.704521	1	1
TM4SF20	540.416	-0.702024	1	1
C3orf18	76.6532	-0.701038	1	1
TESC	94.6849	-0.699698	1	1
ERBB2	411.802	-0.699492	1	1
PLEKHG1	50.4375	-0.69939	1	1
LOC100506142	8.93773	-0.697318	1	1
MAFG	1420.05	-0.696169	1	1
NEURL1B	128.45	-0.69571	1	1
TRIO	1525.65	-0.695696	1	1
CDH24	103.348	-0.695132	1	1
LRRC3	21.2202	-0.694595	1	1
LOC100335030	7.48961	-0.694006	1	1
KCP	3.12702	-0.693611	1	1
RASSF6	103.344	-0.690906	1	1
LOC100129940	5.83802	-0.689462	1	1
ACBD4	116.718	-0.687208	1	1
LOC101929718	8.97896	-0.686815	1	1
SLAIN1	7.98428	-0.685507	1	1
PRR15L	44.4055	-0.684827	1	1
USP9Y	8.92607	-0.684087	1	1
ZNF252P-AS1	4.14766	-0.68393	1	1
C15orf48	3.12481	-0.683422	1	1
ADCYAP1R1	6.49799	-0.683399	1	1
FGFR3	57.7213	-0.68316	1	1
LEMD1-AS1	3.6004	-0.682848	1	1
SYNDIG1	130.051	-0.682219	1	1
SOST	21.7087	-0.68179	1	1
ZNF514	227.639	-0.681746	1	1
C9orf163	16.1206	-0.681222	1	1
CDNF	7.68125	-0.681163	1	1
RP1	41.248	-0.681155	1	1
NDRG2	39.75	-0.679747	1	1
DOC2A	33.3606	-0.678206	1	1
LOC100507564	4.02796	-0.677953	1	1
WFDC3	3.637	-0.677861	1	1
KIF5A	6.64023	-0.677801	1	1
THBS2	10.473	-0.677412	1	1
GNG4	87.816	-0.677039	1	1
IL10RB-AS1	16.3455	-0.67681	1	1
SALL1	12.3175	-0.676749	1	1
TTC23	138.893	-0.675567	1	1
SEL1L3	445.601	-0.673899	1	1
UPK3B	23.473	-0.671254	1	1
DAW1	21.3882	-0.670728	1	1
AGBL3	13.7913	-0.669772	1	1
LINC01431	3.58738	-0.669509	1	1
LGALS2	4.39366	-0.668164	1	1
MAN1C1	5.31761	-0.667209	1	1
PRPF40B	31.1615	-0.666219	1	1
UBE2Q1-AS1	4.34421	-0.665799	1	1
AGPAT4-IT1	4.84045	-0.664328	1	1
CCDC157	11.6382	-0.663087	1	1
S100A9	3.16312	-0.662236	1	1
STBD1	34.5578	-0.662216	1	1
PBX4	4.00804	-0.661207	1	1
NR2F1-AS1	65.9852	-0.659916	1	1
LOC257396	69.5659	-0.659872	1	1
MGAM	16.0827	-0.659627	1	1
NPY4R	13.9808	-0.65954	1	1
C2orf27A	5.31588	-0.659331	1	1
PCSK5	73.4512	-0.658126	1	1
MDGA1	125.118	-0.6581	1	1
LYRM9	20.1087	-0.657445	1	1
CXCL12	273.429	-0.657173	1	1
TMEM139	7.45597	-0.655869	1	1
PTPRR	3.19095	-0.655094	1	1
SERPINA3	6.65454	-0.653687	1	1
MMP7	232.838	-0.65343	1	1
C19orf73	11.3236	-0.652106	1	1
GLB1L2	5.25528	-0.647765	1	1
LOC100506551	3.0465	-0.644977	1	1
LPP-AS2	43.7603	-0.644517	1	1
ABCG2	200.866	-0.643508	1	1
GPR27	5.65997	-0.643244	1	1
NOTCH1	308.79	-0.642985	1	1
ADAMTSL1	3.57606	-0.642829	1	1
PCDHB8	12.7905	-0.642244	1	1
RFTN1	64.5253	-0.642101	1	1
UBA7	10.147	-0.641855	1	1
ASB14	8.17247	-0.641421	1	1
PVRIG	76.0199	-0.641292	1	1
MIR631	3.14524	-0.641232	1	1
AASS	6.62755	-0.640527	1	1
LIN7A	15.731	-0.639437	1	1
HLA-L	7.70957	-0.639174	1	1
ASPRV1	3.0551	-0.638164	1	1
CAPN6	6.00972	-0.637876	1	1
GSTO2	10.8873	-0.636597	1	1
LBP	20.2268	-0.636294	1	1
CDH3	10.131	-0.635999	1	1
C18orf32	5.54869	-0.635139	1	1
COPZ2	11.6124	-0.634641	1	1
NYNRIN	20.229	-0.633577	1	1
WDR78	3.95195	-0.632745	1	1
PHEX	60.238	-0.632502	1	1
DDX39B	3.53364	-0.632429	1	1
PNPO	610.963	-0.631952	1	1
PKDCC	673.431	-0.630015	1	1
PPP1R18	508.296	-0.629684	1	1
CASC15	18.6663	-0.629364	1	1
KNDC1	11.5813	-0.629106	1	1
KDM4D	11.7155	-0.628866	1	1
GPD2	1144.8	-0.628829	1	1
INHBB	842.932	-0.628023	1	1
OSR1	45.6968	-0.627516	1	1
PDE9A	5.64269	-0.62729	1	1
LINC01006	6.56865	-0.625741	1	1
COL4A2	1100.93	-0.625686	1	1
PCDHGA5	7.82624	-0.623765	1	1
LOXL1-AS1	9.42749	-0.623331	1	1
HDAC11	85.6621	-0.621961	1	1
KRT6A	24.7566	-0.621852	1	1
RUNDC3A	5.45599	-0.621136	1	1
LINC00322	7.86161	-0.620713	1	1
PMS2P4	3.44129	-0.62039	1	1
NKILA	49.8477	-0.620335	1	1
BAIAP2	193.428	-0.619368	1	1
CACNB4	15.0836	-0.618934	1	1
GGT5	113.795	-0.618354	1	1
NRTN	5.18131	-0.615989	1	1
FAAH2	4.64111	-0.615037	1	1
LOC100996455	5.26064	-0.614555	1	1
DMKN	135.954	-0.614164	1	1
GYLTL1B	10.9341	-0.612813	1	1
LINC00235	5.21652	-0.610553	1	1
TYRP1	3.33344	-0.609885	1	1
VWA1	185.568	-0.609732	1	1
TLL1	8.20863	-0.609528	1	1
TNFAIP2	4151.32	-0.609528	1	1
LOC440173	5.15987	-0.608726	1	1
KCTD19	7.74794	-0.608237	1	1
PTPRJ	1787.51	-0.606419	1	1
CCR6	3.47082	-0.605284	1	1
DDIT4L	29.9053	-0.605259	1	1
MUC1	91.4374	-0.604288	1	1
FOLR1	5.54154	-0.604	1	1
AMACR	29.9301	-0.603841	1	1
MMP25-AS1	10.6895	-0.603439	1	1
JMJD1C-AS1	8.19935	-0.60083	1	1
P4HA2-AS1	23.9854	-0.600701	1	1
SP140L	46.8659	-0.599023	1	1
LINC00176	14.6199	-0.598193	1	1
POM121L9P	9.8824	-0.596789	1	1
ENHO	10.1782	-0.595849	1	1
ZCCHC24	152.104	-0.595547	1	1
LIFR-AS1	11.0118	-0.595201	1	1
LOC100132057	5.1451	-0.594545	1	1
GALNT12	91.3944	-0.594003	1	1
LOC400043	12.6069	-0.592664	1	1
ACOT4	15.4342	-0.591848	1	1
FAM132A	4.79314	-0.591818	1	1
PPM1L	12.7282	-0.590847	1	1
DMBT1	1031.8	-0.589415	1	1
RXRA	707.975	-0.587827	1	1
FOXO6	5.0994	-0.587249	1	1
N6AMT2	26.9874	-0.587216	1	1
MAFG-AS1	129.721	-0.58662	1	1
MAK	6.44801	-0.586306	1	1
LPAR3	5.55805	-0.586251	1	1
KCNK9	6.27399	-0.585678	1	1
LOC100128531	14.2351	-0.585373	1	1
MYEOV	36.663	-0.585255	1	1
LOC339666	3.5265	-0.584886	1	1
C10orf10	13.3883	-0.582701	1	1
SNORA5C	11.7972	-0.58255	1	1
ZNF630	5.87292	-0.580201	1	1
LOC100133091	6.31216	-0.579096	1	1
LRRC19	6.82747	-0.577556	1	1
ARHGAP30	13.9704	-0.577487	1	1
CCDC69	41.4425	-0.577425	1	1
RDH5	12.3311	-0.577313	1	1
ALPP	45.1643	-0.577013	1	1
PCDHGA7	19.153	-0.576858	1	1
ACOT11	5.58759	-0.57678	1	1
MED30	32.8228	-0.575464	1	1
KBTBD3	22.5679	-0.573588	1	1
NTRK1	6.03404	-0.57354	1	1
MREG	183.752	-0.573413	1	1
COL6A2	274.281	-0.573219	1	1
HAUS1	37.2515	-0.57222	1	1
FAM53A	8.37981	-0.571824	1	1
ITGB4	297.324	-0.571317	1	1
ITGA1	91.6049	-0.571134	1	1
SLC51B	24.3881	-0.570556	1	1
LINC01572	5.89853	-0.570314	1	1
PHPT1	700.501	-0.569959	1	1
CDK18	32.3669	-0.56912	1	1
ITGAM	11.4772	-0.567628	1	1
L3MBTL1	13.1386	-0.567083	1	1
TSPAN10	16.4715	-0.566904	1	1
LOC100288846	7.21413	-0.5668	1	1
ZNF221	9.25315	-0.561325	1	1
AQP11	73.5115	-0.559341	1	1
LOC283140	3.85821	-0.559338	1	1
NPHP3-ACAD11	6.33055	-0.559333	1	1
FBXL13	13.6316	-0.55905	1	1
CCDC184	24.1863	-0.558977	1	1
C2orf16	45.0951	-0.558409	1	1
DEPDC7	117.005	-0.557728	1	1
KLRG1	21.3981	-0.557666	1	1
MACROD2	33.4964	-0.556791	1	1
PCDHGC3	55.1486	-0.556298	1	1
PXYLP1	84.8827	-0.556286	1	1
CCDC183-AS1	28.6795	-0.556261	1	1
MCAM	147.694	-0.553303	1	1
TMEM55B	252.443	-0.553	1	1
PP14571	5.12605	-0.552512	1	1
GHET1	8.03216	-0.552112	1	1
PIK3CG	5.76733	-0.55209	1	1
HOXB4	3.79795	-0.551825	1	1
APOL6	500.912	-0.551595	1	1
MEAT6	10.9577	-0.551269	1	1
DOK4	640.561	-0.550342	1	1
OSBPL5	40.6879	-0.5478	1	1
LOC100129461	19.9214	-0.547784	1	1
ANXA13	70.1672	-0.547703	1	1
C16orf95	20.1128	-0.547698	1	1
LOC100289495	5.45418	-0.546548	1	1
RNFT1	59.5538	-0.546426	1	1
CYP4F3	92.8363	-0.545828	1	1
SNORD116-21	3.7416	-0.545437	1	1
TMEM220	14.236	-0.544034	1	1
AIF1L	57.7416	-0.544032	1	1
ACRV1	4.64185	-0.543663	1	1
CORO1A	11.7011	-0.543067	1	1
CDK14	13.9547	-0.542407	1	1
CNNM4	506.572	-0.542337	1	1
MDK	85.7231	-0.542295	1	1
LOC100507053	4.14064	-0.542174	1	1
LOC645513	6.03269	-0.542107	1	1
SNORD18B	6.0521	-0.542053	1	1
ANXA8L1	21.5402	-0.541623	1	1
PAX6	25.6685	-0.540787	1	1
NT5M	67.7783	-0.540091	1	1
S1PR5	32.6414	-0.53852	1	1
LINC00482	28.0038	-0.538209	1	1
WFIKKN1	7.81303	-0.537803	1	1
PROX2	10.5525	-0.537727	1	1
EIF4E3	136.282	-0.534043	1	1
LINC00479	5.1	-0.533902	1	1
ZNF879	20.0664	-0.533456	1	1
DHRS4L2	22.8386	-0.533336	1	1
NAP1L2	29.8426	-0.533322	1	1
NTRK3	1069.59	-0.532474	1	1
SLC44A5	5.50109	-0.532322	1	1
GLS2	35.1369	-0.532174	1	1
SH3TC2	10.9122	-0.5318	1	1
PDZD7	15.3384	-0.529874	1	1
EHF	615.157	-0.529432	1	1
ZNF76	112.133	-0.529399	1	1
JHDM1D-AS1	55.1109	-0.528953	1	1
MFNG	7.11272	-0.528895	1	1
FAM105A	38.2621	-0.528655	1	1
GPR160	33.8436	-0.527794	1	1
C1orf53	18.9106	-0.527209	1	1
PRSS27	10.0221	-0.526309	1	1
C20orf141	4.03262	-0.526192	1	1
HLA-F-AS1	6.64139	-0.525861	1	1
LTBP2	178.545	-0.52571	1	1
CYP27C1	9.83378	-0.525138	1	1
PLLP	46.272	-0.52396	1	1
SLC4A11	24.5347	-0.523879	1	1
PMEL	8.36567	-0.523871	1	1
LOC100130238	7.06497	-0.523077	1	1
TMOD1	18.7495	-0.5228	1	1
MGARP	13.2862	-0.522085	1	1
SAMD13	9.52928	-0.521744	1	1
TMEM59L	50.8421	-0.521333	1	1
SLC2A14	4.14183	-0.520831	1	1
TMEM50B	147.879	-0.520803	1	1
GPER1	14.4792	-0.520732	1	1
FBXO2	168.278	-0.520072	1	1
C9orf9	18.7714	-0.519919	1	1
SNORD29	19.4802	-0.518332	1	1
AP3S2	5.48977	-0.518141	1	1
FIGNL2	20.3255	-0.518103	1	1
CLHC1	18.7091	-0.518061	1	1
NOL4L	283.566	-0.517991	1	1
SQSTM1	6075.78	-0.517144	1	1
KCNK5	216.801	-0.516842	1	1
LOC100126784	9.92591	-0.51571	1	1
PRKCZ	18.797	-0.515581	1	1
GJC2	3.78612	-0.515579	1	1
RORA-AS1	3.25894	-0.513466	1	1
IL17RC	298.33	-0.51271	1	1
SRRM3	63.4478	-0.512592	1	1
RNU86	10.2979	-0.512559	1	1
GRTP1	9.69212	-0.512519	1	1
RAB37	40.7644	-0.512481	1	1
FCER1A	5.00591	-0.512215	1	1
SEPT3	19.0919	-0.512061	1	1
RASGRP3	7.68993	-0.511917	1	1
GAL3ST1	363.316	-0.510555	1	1
PIK3IP1	24.1587	-0.510371	1	1
NUTM2B-AS1	18.2038	-0.509705	1	1
ABCC3	2193.54	-0.509488	1	1
SNORD116-28	5.9146	-0.50881	1	1
GPSM1	144.283	-0.507789	1	1
ACKR3	602.319	-0.506846	1	1
C17orf82	3.34295	-0.506367	1	1
PRPS1L1	6.5909	-0.506123	1	1
ITGA4	19.3223	-0.506055	1	1
IFITM2	53.0121	-0.505882	1	1
FANK1	9.06382	-0.505875	1	1
GPR39	101.473	-0.505403	1	1
F2	11.1454	-0.505392	1	1
UPK2	3.38347	-0.504754	1	1
BCAM	146.102	-0.504358	1	1
KCNE3	10.3961	-0.5042	1	1
NR1H4	38.4666	-0.503978	1	1
GATA3	6.71093	-0.503395	1	1
WWC1	565.587	-0.502515	1	1
RFTN2	3.74352	-0.500519	1	1
TCTEX1D2	15.2569	-0.500295	1	1
ENTPD8	4.58695	-0.500201	1	1
PCDH9	863.822	-0.499657	1	1
DCST1	4.9259	-0.499531	1	1
ANO9	15.0105	-0.499099	1	1
TAS2R20	18.2014	-0.498861	1	1
COLCA2	14.3615	-0.49847	1	1
HOGA1	78.0743	-0.498264	1	1
SNORD14D	7.12822	-0.497554	1	1
NRG4	20.6812	-0.4968	1	1
KEAP1	846.671	-0.495747	1	1
TMEM51-AS1	5.82582	-0.495077	1	1
LOC100506804	3.17892	-0.494429	1	1
GRK4	3.31648	-0.493835	1	1
SLC30A3	14.2733	-0.493054	1	1
CSGALNACT2	226.654	-0.492581	1	1
EXOC3L4	44.9529	-0.491674	1	1
CHST9	4.14566	-0.491252	1	1
LOC101927630	4.03833	-0.490448	1	1
RTN4R	49.9285	-0.490428	1	1
LINC00488	22.4673	-0.489859	1	1
SYT16	4.09825	-0.489404	1	1
TMEM185A	30.3887	-0.489052	1	1
FAM110B	76.3444	-0.488895	1	1
LOC100130992	4.11562	-0.488451	1	1
GALNT15	5.75679	-0.488045	1	1
BDH2	37.2721	-0.487902	1	1
HOXA5	60.9256	-0.487272	1	1
HOXC5	11.0164	-0.487207	1	1
SYCE1L	11.2796	-0.487076	1	1
CFD	132.587	-0.486996	1	1
H2AFY2	158.392	-0.486931	1	1
SPON1	5.71249	-0.48674	1	1
NCK1-AS1	17.6932	-0.486715	1	1
ABCC6	64.52	-0.48631	1	1
FMNL3	30.0556	-0.485858	1	1
TECTA	4.58645	-0.484606	1	1
HOXB2	9.9846	-0.484485	1	1
EXOC3L1	12.1689	-0.483984	1	1
LOC100134368	7.81607	-0.483847	1	1
NOTCH2NL	7.77258	-0.483636	1	1
KRBA2	61.2642	-0.483633	1	1
ASB9P1	3.62708	-0.48352	1	1
SLC25A34	4.92727	-0.482558	1	1
ADAMTS10	223.797	-0.482452	1	1
GUCY1B2	20.3879	-0.482388	1	1
SLC6A3	5.85723	-0.48217	1	1
C10orf95	5.17326	-0.481639	1	1
MIR3916	10.8405	-0.481478	1	1
SHC4	13.0347	-0.481214	1	1
PALM2	3.41096	-0.481092	1	1
GPR20	34.7777	-0.481017	1	1
RAD9B	4.94259	-0.480283	1	1
ADRB1	8.5609	-0.47957	1	1
ATOX1	84.8815	-0.479411	1	1
LINC01569	16.1064	-0.478591	1	1
C1QL1	78.438	-0.477959	1	1
SNORD1A	3.32269	-0.477249	1	1
MNS1	47.4186	-0.475677	1	1
SPRY3	22.998	-0.474808	1	1
LINC01125	6.56998	-0.474524	1	1
SYNGR4	8.38308	-0.474034	1	1
LINC00574	4.0957	-0.473415	1	1
HES2	10.6372	-0.473292	1	1
CDA	247.99	-0.473125	1	1
SLITRK5	39.3253	-0.472675	1	1
PLXNB3	55.6715	-0.472585	1	1
RTCA-AS1	3.39139	-0.472124	1	1
SECTM1	4.4647	-0.471908	1	1
C1S	1485.51	-0.471655	1	1
ZDHHC7	1112.62	-0.470868	1	1
C1orf115	160.308	-0.468993	1	1
EXPH5	72.5422	-0.468967	1	1
EFCAB12	7.757	-0.468355	1	1
MIR196A1	3.20437	-0.468304	1	1
RAPSN	3.22565	-0.46735	1	1
SNORA60	4.49253	-0.467108	1	1
REC8	31.6721	-0.466911	1	1
RSG1	24.343	-0.466885	1	1
SNORA45B	8.54924	-0.466755	1	1
GNG13	6.07905	-0.463987	1	1
UTAT33	3.3524	-0.463282	1	1
MPZL3	11.2208	-0.462868	1	1
TMEM160	92.3876	-0.462833	1	1
HNRNPA1P10	6.88883	-0.462647	1	1
CLDN14	4.14967	-0.462619	1	1
TMEM141	451.011	-0.462026	1	1
DDIT4	2365.25	-0.461644	1	1
PCDHB13	5.37083	-0.461606	1	1
KLB	13.4501	-0.460816	1	1
EFCAB5	3.59448	-0.460341	1	1
UNC5CL	196.105	-0.459854	1	1
CYP3A5	21.4367	-0.459347	1	1
CPQ	24.6948	-0.458882	1	1
SLC5A2	4.40613	-0.458853	1	1
RCN3	12.2552	-0.45853	1	1
TRANK1	191.242	-0.458382	1	1
ALDH1A3	933.314	-0.458109	1	1
DNAAF3	24.8374	-0.458065	1	1
CAMSAP3	74.7395	-0.457886	1	1
C5orf38	12.51	-0.457157	1	1
EPHB2	1209.77	-0.456847	1	1
APOL1	890.746	-0.456828	1	1
TMEM173	17.6165	-0.456665	1	1
PCDHB14	7.73487	-0.456253	1	1
C5orf56	7.26609	-0.455541	1	1
CCNB3	12.287	-0.455514	1	1
CDADC1	27.9181	-0.455169	1	1
DTNB	35.1672	-0.45473	1	1
EML3	159.286	-0.45461	1	1
LINC00883	94.1962	-0.454537	1	1
RPSAP9	6.01862	-0.454377	1	1
GGACT	49.079	-0.45413	1	1
PHLDB1	156.614	-0.453401	1	1
TFEC	31.4718	-0.453352	1	1
FAM43A	50.0148	-0.452917	1	1
SLC22A18	103.685	-0.452594	1	1
KLHDC9	7.66789	-0.451332	1	1
LINC01564	7.18641	-0.451299	1	1
CRISPLD2	171.519	-0.450218	1	1
SERTM1	5.96508	-0.450189	1	1
IDNK	57.2765	-0.449565	1	1
CA2	41.1563	-0.448461	1	1
MECOM	6.35723	-0.447976	1	1
TMEM159	97.0252	-0.447322	1	1
TP53I11	416.855	-0.446828	1	1
LINC01271	22.5949	-0.446817	1	1
FARP2	95.4737	-0.446667	1	1
SCARF2	17.3922	-0.446627	1	1
RGS12	152.142	-0.446292	1	1
RBBP7	1093.5	-0.446185	1	1
PCAT6	14.7537	-0.445892	1	1
LFNG	340.048	-0.445814	1	1
MARC1	93.3549	-0.445579	1	1
CNOT4	205.262	-0.445114	1	1
FILIP1L	14.0348	-0.445076	1	1
WNT16	4.5585	-0.443192	1	1
GPC2	7.32142	-0.442419	1	1
PLEKHO2	86.9922	-0.442263	1	1
DAGLA	130.539	-0.442249	1	1
EPHB3	23.5146	-0.442049	1	1
CYP2B7P	6.12826	-0.441782	1	1
TP53TG1	74.7507	-0.441127	1	1
VMAC	39.6188	-0.441067	1	1
RBP4	106.945	-0.440931	1	1
HGD	171.275	-0.440647	1	1
TNK1	31.3425	-0.440509	1	1
LRRIQ3	10.5725	-0.440363	1	1
ST3GAL3	29.6788	-0.440287	1	1
RHEB	239.35	-0.440058	1	1
KAZALD1	16.2076	-0.439765	1	1
SMAD9	7.67188	-0.439526	1	1
SPTBN4	13.284	-0.439404	1	1
NCAM1	21.4266	-0.436573	1	1
TIMP2	1467.78	-0.436124	1	1
KCNAB3	44.2725	-0.4355	1	1
C14orf28	34.9744	-0.435129	1	1
LOC284023	35.065	-0.434965	1	1
ZNF280A	19.2219	-0.434831	1	1
LOC100506071	5.68228	-0.434761	1	1
HCN2	91.0078	-0.434347	1	1
FLJ46906	9.61217	-0.434289	1	1
LMBR1L	77.4606	-0.434108	1	1
ADRA2C	48.0537	-0.43406	1	1
CNR1	59.1967	-0.433411	1	1
JAKMIP3	141.601	-0.433085	1	1
TTC39B	29.5188	-0.431501	1	1
ARMCX5-GPRASP2	4.50479	-0.430177	1	1
LOC285074	3.67969	-0.429935	1	1
JAK1	1203.43	-0.429726	1	1
LINC01590	6.38421	-0.429599	1	1
EPHB6	9.12364	-0.429327	1	1
BHLHE41	12.9805	-0.429227	1	1
LINC00938	90.0264	-0.429087	1	1
MSC-AS1	43.9839	-0.4287	1	1
KAZN	32.7314	-0.428544	1	1
MIR6075	7.63993	-0.428188	1	1
DNAJB13	31.7028	-0.428138	1	1
LIMD2	26.0817	-0.427398	1	1
PTK7	17.7016	-0.427196	1	1
SEMA3B	68.4811	-0.426958	1	1
TRHDE-AS1	14.3047	-0.42687	1	1
TMEM204	4.29556	-0.426539	1	1
LOC100506801	4.27428	-0.426159	1	1
LOC101927100	4.793	-0.426068	1	1
HS1BP3-IT1	10.3265	-0.426018	1	1
SOX7	31.5611	-0.42594	1	1
AGTR1	64.1482	-0.425827	1	1
ACOT7	231.605	-0.425412	1	1
GPD1	15.5313	-0.424552	1	1
GYG2	155.739	-0.424041	1	1
GALNTL6	4.42027	-0.423511	1	1
TSGA10	14.0845	-0.42299	1	1
NEURL3	3.92348	-0.422849	1	1
TSPEAR-AS2	3.60206	-0.42247	1	1
LOC100289361	6.81058	-0.421714	1	1
PCDHB6	23.6774	-0.421663	1	1
BIN1	149.835	-0.421642	1	1
HES4	35.2262	-0.421225	1	1
ETFDH	84.3537	-0.42083	1	1
SNHG25	3.58061	-0.42059	1	1
TMEM98	50.7329	-0.420525	1	1
MX1	11.2163	-0.420456	1	1
TGM3	3.63679	-0.419948	1	1
EBF3	20.8966	-0.419668	1	1
PARP12	192.003	-0.419592	1	1
LOC100507634	8.52819	-0.41908	1	1
BLK	8.12745	-0.41892	1	1
TBC1D22A	169.334	-0.418416	1	1
CASZ1	63.9953	-0.418287	1	1
CYS1	5.43689	-0.418171	1	1
TPGS1	115.602	-0.417737	1	1
KCNH2	8.66482	-0.417677	1	1
LOC100287846	3.91249	-0.417463	1	1
MND1	19.4604	-0.416525	1	1
SCART1	13.6782	-0.415851	1	1
FAM102B	216.406	-0.415742	1	1
METTL20	15.4444	-0.415705	1	1
NTAN1	13.6848	-0.414276	1	1
MIATNB	9.51051	-0.413805	1	1
LOC101928068	19.446	-0.413326	1	1
FOXF2	146.074	-0.412679	1	1
FAT4	99.1658	-0.412675	1	1
CPM	736.574	-0.412278	1	1
CCDC102A	71.6839	-0.411987	1	1
LINC01003	32.1629	-0.411843	1	1
COLCA1	10.2406	-0.411541	1	1
LNP1	14.2661	-0.411415	1	1
FLJ22447	60.1388	-0.41089	1	1
ZDHHC1	43.4673	-0.410228	1	1
ITGB7	15.9004	-0.410134	1	1
C6orf52	5.12252	-0.409715	1	1
B3GALT5	54.4222	-0.40934	1	1
NDC80	49.9378	-0.409148	1	1
LOC101927501	13.5391	-0.408585	1	1
CCDC53	47.1241	-0.407948	1	1
ANXA8	30.5353	-0.407902	1	1
CALHM3	4.79046	-0.407264	1	1
LHX1	104.419	-0.407213	1	1
NME2	18.9241	-0.407043	1	1
RANGRF	13.5854	-0.406793	1	1
LMO4	183.289	-0.406739	1	1
IGLON5	8.49356	-0.406603	1	1
MOXD1	16.2828	-0.406541	1	1
ESR1	12.4719	-0.406515	1	1
FAM83B	7.84389	-0.406294	1	1
MEIS1	19.9736	-0.405574	1	1
RGS5	18.99	-0.405487	1	1
OGFR-AS1	5.97042	-0.405358	1	1
MCOLN3	47.4525	-0.405193	1	1
IL1R2	7.95608	-0.404927	1	1
MAP2K2	343.356	-0.404424	1	1
FAM167A	258.339	-0.403921	1	1
LOC728730	13.0124	-0.403699	1	1
RCAN3	178.57	-0.403656	1	1
ZNF703	113.048	-0.403614	1	1
GLIPR1	309.755	-0.403441	1	1
LINC01560	31.2254	-0.403403	1	1
HILPDA	341.133	-0.403313	1	1
ETV7	3.20631	-0.402625	1	1
LDHD	12.052	-0.402494	1	1
TMPO-AS1	92.0252	-0.402282	1	1
OSBPL6	61.9143	-0.402024	1	1
CCDC61	19.1729	-0.401875	1	1
KITLG	1323.44	-0.401848	1	1
UBAC2-AS1	19.8252	-0.401816	1	1
KIRREL3-AS3	3.1869	-0.401731	1	1
HLA-F	13.5958	-0.401622	1	1
TBC1D19	17.1304	-0.401517	1	1
BMPER	54.3224	-0.401467	1	1
TMEM150C	8.67708	-0.400547	1	1
SLC22A17	16.5893	-0.400468	1	1
ETNK2	26.7663	-0.400177	1	1
CTU1	45.0458	-0.399813	1	1
LOC654841	5.94693	-0.399438	1	1
COX20	15.4987	-0.399278	1	1
PNMA6A	12.6978	-0.398539	1	1
AGMAT	198.117	-0.397748	1	1
IFI16	195.902	-0.397631	1	1
FGFR4	241.579	-0.397496	1	1
C20orf24	219.051	-0.397387	1	1
ADGRE2	10.7561	-0.396935	1	1
DLEC1	6.79484	-0.396754	1	1
ERV3-1	97.3651	-0.39659	1	1
MIR5581	3.06578	-0.395993	1	1
LINC00628	7.95335	-0.39589	1	1
AKAP2	4.0154	-0.395815	1	1
ANKRD63	4.85472	-0.395635	1	1
BCL2L15	18.2245	-0.395594	1	1
SOX8	8.46034	-0.395527	1	1
COX16	45.616	-0.395266	1	1
SLC10A7	31.1699	-0.39511	1	1
IMMP1L	3.94876	-0.394934	1	1
KIF21B	28.4831	-0.39441	1	1
C19orf81	28.9447	-0.394349	1	1
SSTR5	3.1886	-0.39314	1	1
SLC4A8	27.4461	-0.392689	1	1
CHCHD6	29.7039	-0.392617	1	1
FRRS1	12.2845	-0.392385	1	1
FSCN2	18.0233	-0.391359	1	1
LOC100130357	9.05961	-0.391279	1	1
IGFL2	11.5538	-0.391019	1	1
GPRIN2	405.687	-0.390711	1	1
KANK3	39.1632	-0.390062	1	1
OSBPL1A	101.493	-0.389834	1	1
SPOCD1	72.4771	-0.389555	1	1
SEMA4F	243.643	-0.389293	1	1
ZNF615	85.7252	-0.388926	1	1
MAGIX	19.8081	-0.38879	1	1
TCF24	8.81156	-0.388768	1	1
PSG1	13.2567	-0.388593	1	1
TFAP2A-AS1	7.54432	-0.388468	1	1
DIRAS1	34.0468	-0.38823	1	1
LOC642846	15.5339	-0.388098	1	1
C6orf223	26.0594	-0.388086	1	1
LOC102723582	3.13915	-0.387808	1	1
LHPP	46.3966	-0.387536	1	1
BTG2	321.749	-0.387227	1	1
FBXO6	49.8264	-0.387146	1	1
TRIM16L	1036.13	-0.387058	1	1
RTN4IP1	92.8055	-0.386628	1	1
SP6	10.156	-0.386125	1	1
MPP2	59.7389	-0.386094	1	1
TMEM178A	3.92714	-0.38604	1	1
PNPLA4	51.0826	-0.385833	1	1
LRRC4B	11.3445	-0.385816	1	1
VMO1	6.0323	-0.385787	1	1
TBX20	8.26737	-0.385391	1	1
ADRA1B	87.9619	-0.385356	1	1
DENND6B	11.6079	-0.385036	1	1
ANKRD44	11.0425	-0.384992	1	1
PILRA	8.64993	-0.384644	1	1
SLC43A2	133.085	-0.384227	1	1
TUBGCP3	158.064	-0.383905	1	1
SDSL	139.984	-0.383815	1	1
LOC202181	11.2669	-0.383629	1	1
PRSS12	30.0072	-0.383165	1	1
PMEPA1	3068.66	-0.382768	1	1
LINC00842	46.8966	-0.382748	1	1
RINL	23.5906	-0.382733	1	1
RIBC1	15.2992	-0.382322	1	1
LOC389831	15.0214	-0.382107	1	1
C10orf111	3.16511	-0.382088	1	1
GARNL3	10.9841	-0.382088	1	1
ACOT1	21.1484	-0.381668	1	1
PAOX	9.71813	-0.381547	1	1
FAM109A	130.834	-0.381438	1	1
APOBEC2	5.12412	-0.381311	1	1
IFI27	4.0343	-0.381063	1	1
TEX15	37.8083	-0.380999	1	1
LINC01426	8.28439	-0.380711	1	1
CCDC15	17.6655	-0.380451	1	1
C4BPA	19.1338	-0.380346	1	1
RARB	342.871	-0.379877	1	1
TBC1D7	91.0404	-0.379586	1	1
AGFG2	176.564	-0.378958	1	1
RAB20	163.608	-0.378439	1	1
WWC2-AS2	9.14277	-0.378324	1	1
PDF	58.3287	-0.377521	1	1
CA9	289.607	-0.376871	1	1
C16orf89	32.1834	-0.376783	1	1
MIR4258	8.64878	-0.376578	1	1
SNORD24	4.00408	-0.376153	1	1
FRG1BP	18.2424	-0.375928	1	1
CCDC74A	23.7614	-0.375672	1	1
TIGD4	10.7762	-0.375509	1	1
PDCL3P4	9.39328	-0.375262	1	1
UTY	3.16886	-0.375193	1	1
KCNH3	12.2881	-0.374823	1	1
TFAP2E	5.03978	-0.374598	1	1
PRR14	149.016	-0.374451	1	1
DOK3	65.8729	-0.37428	1	1
DMBX1	114.473	-0.374256	1	1
NDUFB1	39.3593	-0.373586	1	1
PRSS3	45.8485	-0.373358	1	1
MIR4784	3.10876	-0.373335	1	1
GFRA2	62.8296	-0.373321	1	1
MIR4517	5.50513	-0.37327	1	1
NIPAL1	21.5026	-0.373061	1	1
SNORD20	4.38338	-0.372895	1	1
RSPH4A	7.44287	-0.37255	1	1
LINC00959	7.07608	-0.372192	1	1
ZSCAN9	78.4422	-0.371837	1	1
PCDH1	20.6535	-0.371778	1	1
MAP1LC3A	35.07	-0.371562	1	1
NDUFB2-AS1	12.7589	-0.371435	1	1
SNORD87	16.0769	-0.371308	1	1
LOC100287015	57.3253	-0.371085	1	1
AK9	14.0481	-0.370665	1	1
RGS11	21.0276	-0.370554	1	1
CMTM3	533.898	-0.37019	1	1
GCHFR	9.36085	-0.369781	1	1
MIR4523	10.6489	-0.369633	1	1
CTSD	5150.73	-0.369553	1	1
PPP1R14A	123.581	-0.369308	1	1
LOC101929125	6.9684	-0.36922	1	1
USP3	417.708	-0.368987	1	1
OCEL1	55.5983	-0.368972	1	1
ANKRD2	20.1007	-0.368967	1	1
RPL26L1	15.3216	-0.368879	1	1
CSPG5	23.6892	-0.368863	1	1
LOC400706	12.8379	-0.368157	1	1
PLEKHB1	5.40622	-0.36791	1	1
HOXD8	31.4127	-0.367813	1	1
PRRT3-AS1	19.4413	-0.367633	1	1
SNORA10	8.63951	-0.367186	1	1
LOC100506476	16.7963	-0.366498	1	1
SORL1	68.8157	-0.366468	1	1
C8orf46	28.499	-0.366236	1	1
HLA-DMB	18.284	-0.365967	1	1
OPRL1	12.4992	-0.365267	1	1
KATNAL2	9.85199	-0.365103	1	1
IFIT2	39.1058	-0.365062	1	1
SLC16A14	9.09919	-0.36481	1	1
MIR940	4.18089	-0.364743	1	1
ARHGAP4	7.06119	-0.364642	1	1
NRXN3	146.182	-0.363867	1	1
LOC100507373	10.2855	-0.363829	1	1
PRSS36	3.12596	-0.363713	1	1
C2orf72	127.317	-0.363646	1	1
ACSBG2	3.1646	-0.36295	1	1
BBS4	172.899	-0.362129	1	1
IL17RE	11.9382	-0.361963	1	1
HOXC6	41.8056	-0.361721	1	1
GAL3ST2	3.90706	-0.361678	1	1
TF	5.01594	-0.361307	1	1
LOC100287036	9.52369	-0.361258	1	1
GRHL1	8.57925	-0.361167	1	1
ITPKA	23.3774	-0.361144	1	1
BCDIN3D-AS1	17.7768	-0.361019	1	1
NMB	61.8916	-0.361002	1	1
MBLAC1	35.8924	-0.360989	1	1
SNORD99	8.9496	-0.360803	1	1
PLCB1	5.17069	-0.360684	1	1
PTGES	1182.77	-0.360682	1	1
ANKRD24	8.61977	-0.360565	1	1
ZNF846	13.8582	-0.360542	1	1
SLCO3A1	399.557	-0.36044	1	1
LINC01279	123.21	-0.360432	1	1
ALG14	102.48	-0.360432	1	1
FZD2	578.008	-0.359805	1	1
CFAP54	8.32747	-0.359311	1	1
PRR19	27.3181	-0.358727	1	1
EDNRA	39.0138	-0.358553	1	1
NUDT11	81.8624	-0.358552	1	1
ZNF117	71.9551	-0.357825	1	1
MAPT	26.3582	-0.357556	1	1
APOBEC3D	3.51573	-0.357368	1	1
STEAP1B	4.66326	-0.355907	1	1
PAXIP1-AS2	24.3391	-0.35552	1	1
LINC00936	9.79514	-0.355435	1	1
AUNIP	99.9064	-0.355408	1	1
EFHD1	11.5476	-0.355348	1	1
TNXB	8.04535	-0.354828	1	1
CARD10	191.176	-0.354643	1	1
RIMS3	168.861	-0.354266	1	1
CREBL2	765.877	-0.354021	1	1
FAM69B	363.514	-0.353689	1	1
ARVCF	22.4735	-0.353602	1	1
AP1S1	528.612	-0.353348	1	1
ZNF792	49.3611	-0.353346	1	1
IFITM10	96.1742	-0.35329	1	1
TNRC18P1	4.61585	-0.353288	1	1
IQGAP2	87.3226	-0.353147	1	1
KPNA7	5.41413	-0.352696	1	1
LYNX1	52.6595	-0.352569	1	1
CIT	458.98	-0.352546	1	1
C1orf228	4.16786	-0.352333	1	1
PELI3	138.907	-0.352058	1	1
TCIRG1	653.545	-0.351665	1	1
CARD8-AS1	14.164	-0.351503	1	1
PCDHA5	14.4773	-0.351337	1	1
SPATA41	13.9009	-0.350887	1	1
PCLO	37.9077	-0.35064	1	1
NR2F2-AS1	6.65667	-0.350639	1	1
KLLN	28.3362	-0.350459	1	1
SLC22A18AS	91.9813	-0.350312	1	1
SYTL5	30.4457	-0.350275	1	1
SNORA53	3.4661	-0.349974	1	1
LOC407835	523.257	-0.349913	1	1
FRMD4B	52.9388	-0.34978	1	1
CEMIP	381.287	-0.34954	1	1
SNORD76	24.3221	-0.348989	1	1
MYLK2	6.65836	-0.348965	1	1
HCG27	9.29063	-0.348779	1	1
TSKU	4125.33	-0.34854	1	1
PSORS1C3	15.405	-0.347974	1	1
FAM19A5	119.093	-0.347953	1	1
RIMS2	4.61568	-0.347874	1	1
FOXD2	62.0199	-0.347515	1	1
LLGL2	236.856	-0.34721	1	1
NDUFA4L2	12.7353	-0.347154	1	1
RAB13	242.407	-0.347119	1	1
ZNF404	8.50282	-0.347103	1	1
PTK2B	221.721	-0.347	1	1
NUTM2A-AS1	8.42191	-0.346126	1	1
SYK	3.0954	-0.34581	1	1
GSDMC	13.7481	-0.345584	1	1
TUBA4B	5.50003	-0.345166	1	1
NINJ2	10.0663	-0.344956	1	1
LHX2	38.4774	-0.344863	1	1
KCTD17	186.809	-0.344681	1	1
FLVCR2	108.644	-0.344674	1	1
SPHK1	31.3202	-0.344421	1	1
RGS2	94.2901	-0.344156	1	1
TIMM44	161.083	-0.344064	1	1
TRIB2	5.34119	-0.343731	1	1
C6orf201	9.77331	-0.343593	1	1
MERTK	27.9592	-0.343528	1	1
PCDHB16	14.2857	-0.343473	1	1
CTDSPL	93.6216	-0.343429	1	1
XKR8	77.7618	-0.343369	1	1
ZC4H2	43.062	-0.342996	1	1
AGPAT2	1037.87	-0.342578	1	1
LOC220729	70.3889	-0.342337	1	1
JAG2	180.127	-0.342041	1	1
WSCD1	239.438	-0.341758	1	1
AMT	15.853	-0.341481	1	1
SERPINI1	7.2703	-0.341295	1	1
FAM184B	20.6822	-0.341269	1	1
TEAD3	76.724	-0.34117	1	1
TPPP3	13.6648	-0.340842	1	1
LOC100506124	8.48962	-0.340732	1	1
SLC27A3	27.3587	-0.340693	1	1
MC1R	145.455	-0.340266	1	1
ENG	18.361	-0.34025	1	1
TENM3	691.862	-0.339878	1	1
MIAT	10.7352	-0.339803	1	1
FOXS1	6.43647	-0.339508	1	1
LOC100128288	31.0748	-0.339474	1	1
ZNRF2P1	18.7464	-0.339418	1	1
PHLPP1	236.38	-0.339326	1	1
WDFY3-AS2	16.7777	-0.338818	1	1
MTHFS	20.0231	-0.338787	1	1
BAMBI	302.298	-0.338551	1	1
PDLIM2	230.551	-0.338514	1	1
GLYCTK	85.7578	-0.33786	1	1
LOC100288181	30.9195	-0.337256	1	1
FSTL3	943.438	-0.337232	1	1
EPB41	384.177	-0.337054	1	1
USP3-AS1	13.0388	-0.336817	1	1
ICA1	4.60266	-0.336451	1	1
TRAM2-AS1	64.6733	-0.336243	1	1
SLC47A2	18.125	-0.336034	1	1
HSD17B14	58.0882	-0.335818	1	1
CAMK2N1	474.22	-0.335766	1	1
CDH1	1434.99	-0.335389	1	1
ALG1	72.573	-0.334929	1	1
DGAT2	36.7231	-0.334892	1	1
NAP1L3	7.35601	-0.334826	1	1
EMP2	1324.79	-0.334654	1	1
RN7SL1	23.3005	-0.334642	1	1
MIR210HG	157.079	-0.334542	1	1
IDUA	77.4091	-0.334404	1	1
RGL1	124.497	-0.334173	1	1
WDR31	26.4657	-0.334147	1	1
SLC4A3	43.4724	-0.333939	1	1
ZNF358	260.961	-0.333927	1	1
CTAGE7P	14.7538	-0.333896	1	1
SYP	26.9352	-0.333896	1	1
ZSCAN30	88.2989	-0.333845	1	1
ZNF687	399.268	-0.333437	1	1
TRIM54	6.47085	-0.333169	1	1
MAGOH	35.5858	-0.332983	1	1
HSH2D	12.5059	-0.332243	1	1
GJB2	39.468	-0.332241	1	1
LINC00106	8.91565	-0.331852	1	1
HSPA1L	26.4908	-0.33183	1	1
PECR	146.377	-0.331316	1	1
MEGF6	59.8918	-0.33103	1	1
IPO5P1	52.8002	-0.330719	1	1
FAM171A2	29.4319	-0.330674	1	1
FAM118B	117.334	-0.32996	1	1
KCNN1	7.94022	-0.329907	1	1
REEP6	142.036	-0.329291	1	1
ALOX12P2	15.6076	-0.329029	1	1
HTR1B	3.13371	-0.328877	1	1
ALDH3A1	2340.37	-0.32853	1	1
CRYM	14.3574	-0.327742	1	1
B3GNT5	406.876	-0.327682	1	1
GRIP1	6.54592	-0.327514	1	1
SNORA71C	9.42007	-0.326234	1	1
PKD1L2	15.1864	-0.326135	1	1
HIST3H2A	42.0285	-0.32612	1	1
BICC1	1011.12	-0.326039	1	1
SIK1	66.7682	-0.325936	1	1
ABCD1	42.3835	-0.325528	1	1
PCDHB15	3.4055	-0.325175	1	1
SSPN	17.3669	-0.325172	1	1
TMEM74B	17.3683	-0.32517	1	1
ROBO3	21.8897	-0.324824	1	1
NTRK3-AS1	13.5472	-0.324552	1	1
MGAT4B	819.331	-0.324488	1	1
CAHM	5.37226	-0.324406	1	1
A1BG	14.6994	-0.324374	1	1
SNORA41	11.4777	-0.324361	1	1
CTTNBP2	40.9363	-0.32422	1	1
S1PR4	15.334	-0.323839	1	1
LINC01348	24.6197	-0.323071	1	1
UBAP1L	5.40698	-0.322754	1	1
ZNF771	37.625	-0.322703	1	1
B4GALT1-AS1	9.92308	-0.322222	1	1
RASSF4	25.2371	-0.322088	1	1
TMED10P1	58.3957	-0.322	1	1
SNAI1	51.555	-0.321936	1	1
NTN1	7.84912	-0.321892	1	1
MRAP2	22.9778	-0.321879	1	1
NAGA	150.992	-0.321808	1	1
RCAN1	149.689	-0.321519	1	1
ZNF385A	164.34	-0.32126	1	1
MT1F	44.9684	-0.321024	1	1
A4GALT	157.903	-0.320891	1	1
TLCD2	202.407	-0.319858	1	1
PLBD2	544.57	-0.319569	1	1
ANG	101.617	-0.319549	1	1
SPIN2B	14.3565	-0.319298	1	1
GALNT14	115.828	-0.319253	1	1
C15orf27	3.81245	-0.319189	1	1
BEND7	34.5256	-0.318956	1	1
NR3C2	6.88403	-0.318836	1	1
TCTE3	4.2895	-0.318538	1	1
SELENBP1	89.2326	-0.318155	1	1
DNAH10	17.9403	-0.31794	1	1
TRIM14	709.406	-0.317817	1	1
MAST3	63.6295	-0.317754	1	1
IER5	1918.88	-0.317415	1	1
ZNF251	287.35	-0.317269	1	1
KLHL22	163.78	-0.317204	1	1
ELF3	1141.04	-0.317133	1	1
SNORD84	10.7796	-0.317035	1	1
VDR	221.37	-0.316868	1	1
SOX18	8.75662	-0.316425	1	1
LAT	19.0158	-0.31625	1	1
SMPD2	56.7712	-0.315967	1	1
MAPKAPK3	561.549	-0.315936	1	1
ZBTB3	51.4912	-0.315678	1	1
TSC22D2	585.869	-0.315607	1	1
COL18A1	1827.24	-0.315332	1	1
LOC101927884	32.0294	-0.314685	1	1
FRMPD3	5.74731	-0.314656	1	1
SHH	120.698	-0.314311	1	1
PDXK	2754.37	-0.313993	1	1
IFFO2	819.213	-0.313925	1	1
TCAF2	34.1595	-0.313403	1	1
RBMS3	68.3628	-0.313273	1	1
NPC1	1017.05	-0.313145	1	1
ASTN2	58.5963	-0.312593	1	1
AK5	62.0281	-0.312283	1	1
LRRC23	58.6604	-0.31213	1	1
DRAIC	3.73483	-0.311901	1	1
LOC283352	16.82	-0.31187	1	1
GPR137B	101.159	-0.311563	1	1
VPS11	138.719	-0.311511	1	1
KLHL26	94.2946	-0.311502	1	1
HHIP-AS1	12.7079	-0.311495	1	1
FAM102A	1122.63	-0.311152	1	1
ABCG1	12.6665	-0.311058	1	1
C1orf111	3.55114	-0.31096	1	1
RAB11FIP4	54.3197	-0.310912	1	1
UNC13D	161.729	-0.310846	1	1
ASB16	30.0532	-0.310787	1	1
STAC	123.096	-0.310641	1	1
VSX1	68.1454	-0.310625	1	1
LINC01272	3.3557	-0.310512	1	1
BVES-AS1	3.39435	-0.310303	1	1
ZNF865	274.249	-0.310204	1	1
FIG4	51.9786	-0.310191	1	1
LINC00630	39.1332	-0.310009	1	1
MYO9B	554.702	-0.309868	1	1
CCDC113	71.0588	-0.309791	1	1
BNC2	114.694	-0.309417	1	1
SNHG21	30.1143	-0.309252	1	1
PRPF6	483.034	-0.309145	1	1
GDPD5	57.3792	-0.309111	1	1
PID1	22.7389	-0.309034	1	1
TMEM238	24.9737	-0.308854	1	1
EFNB3	22.7725	-0.308219	1	1
CAT	522.373	-0.308214	1	1
AQP4	6.66101	-0.308098	1	1
SLC25A29	186.275	-0.307912	1	1
P4HA3	346.302	-0.307812	1	1
PBX3	111.369	-0.307798	1	1
CP	799.088	-0.307649	1	1
PDZK1IP1	51.3124	-0.307567	1	1
LGR5	8.88408	-0.307361	1	1
SGMS1-AS1	22.597	-0.3073	1	1
C7orf13	81.3858	-0.307143	1	1
GXYLT2	12.2093	-0.307128	1	1
KDM4A-AS1	10.2869	-0.306553	1	1
MOSPD3	78.4524	-0.306455	1	1
TCEB2	180.579	-0.306393	1	1
SMPX	7.47791	-0.30614	1	1
B3GNT4	8.82071	-0.30612	1	1
EFNB1	150.325	-0.306081	1	1
ERI3	253.205	-0.305999	1	1
SIPA1	143.291	-0.305711	1	1
STAG3	29.0864	-0.305699	1	1
C16orf74	94.9123	-0.30551	1	1
NENF	292.106	-0.305346	1	1
LAMB1	1903.68	-0.305287	1	1
FITM2	115.984	-0.305083	1	1
SSBP3	50.6519	-0.304636	1	1
KCND1	21.9291	-0.304525	1	1
FAM98C	69.3172	-0.304275	1	1
LY9	12.9596	-0.304071	1	1
TCN2	91.7914	-0.303973	1	1
NAP1L5	58.2571	-0.303821	1	1
HMCN1	89.2981	-0.303635	1	1
MIR210	4.17978	-0.303394	1	1
FNDC5	27.1831	-0.303145	1	1
PLEKHG5	87.0679	-0.303119	1	1
ETHE1	35.7239	-0.302961	1	1
MFAP5	34.5176	-0.302823	1	1
PRKAG2-AS1	5.28881	-0.302702	1	1
TBC1D8	554.069	-0.302639	1	1
APBB1	197.467	-0.302466	1	1
SMAD7	316.185	-0.302217	1	1
CCDC107	19.9896	-0.301906	1	1
ZMIZ1-AS1	19.659	-0.301765	1	1
RP9P	44.0512	-0.301744	1	1
MAGEE1	132.183	-0.301382	1	1
NBPF9	41.8312	-0.301097	1	1
SRD5A3	74.2639	-0.300861	1	1
IFIT3	119.728	-0.300749	1	1
ADA	107.621	-0.300433	1	1
TMEM42	71.7936	-0.300347	1	1
FANCF	328.812	-0.300258	1	1
DNAJC22	697.624	-0.300046	1	1
PTPRS	598.463	-0.299972	1	1
TSPAN17	882.282	-0.299473	1	1
FZD8	52.7659	-0.299248	1	1
PTGFRN	757.632	-0.29897	1	1
TMEM56-RWDD3	8.81629	-0.298499	1	1
SEC14L2	172.22	-0.298436	1	1
SNORA5B	3.87655	-0.298379	1	1
FADS2	4018.28	-0.297574	1	1
LOC100507557	3.42201	-0.297052	1	1
CHMP4A	164.95	-0.296981	1	1
RILPL2	97.7449	-0.296936	1	1
ST20-AS1	32.557	-0.296712	1	1
SEMA7A	16.7994	-0.296104	1	1
GPR153	51.9469	-0.29605	1	1
FARP1	64.5685	-0.296	1	1
ZNF184	70.1145	-0.295922	1	1
ISOC2	253.764	-0.295826	1	1
MMAA	49.1609	-0.295822	1	1
LINC00539	3.40073	-0.295735	1	1
CDH4	50.2345	-0.295467	1	1
ADD3	93.7014	-0.295418	1	1
FAM166B	4.90765	-0.295374	1	1
CTSH	29.6001	-0.295075	1	1
FBXW4P1	9.70199	-0.294873	1	1
CCDC102B	4.88824	-0.294847	1	1
ENKUR	5.73547	-0.294589	1	1
ADSSL1	18.425	-0.294305	1	1
IFI44	11.824	-0.294297	1	1
NUMA1	1599.61	-0.293646	1	1
AZIN1-AS1	8.82846	-0.293591	1	1
RTN4RL2	1932.2	-0.293453	1	1
VAMP4	106	-0.293218	1	1
SLC14A2	6.75657	-0.292118	1	1
SNORD10	15.2319	-0.292113	1	1
ZNF775	57.924	-0.291995	1	1
CASC10	118.613	-0.291553	1	1
ZNF599	10.6234	-0.291411	1	1
CEP83	95.8366	-0.29111	1	1
TAS1R3	3.7235	-0.290883	1	1
LOC730101	105.816	-0.290777	1	1
TUBB2A	84.797	-0.29058	1	1
CST3	1146.25	-0.289848	1	1
CATSPER1	7.68986	-0.289845	1	1
TTC21A	13.8441	-0.289736	1	1
ADRBK2	208.414	-0.289611	1	1
MMP24-AS1	343.798	-0.289522	1	1
SND1	1132.09	-0.288623	1	1
GLIDR	4.14128	-0.288512	1	1
SH3BP2	79.996	-0.288409	1	1
RFXANK	51.3714	-0.288319	1	1
LOC728613	17.1814	-0.288086	1	1
LOC102546298	6.78236	-0.288068	1	1
TCEA2	63.7052	-0.288045	1	1
PIK3C2B	382.316	-0.28801	1	1
RPS10P7	12.5033	-0.287867	1	1
RGS9BP	11.4713	-0.287835	1	1
GGT8P	83.9396	-0.287576	1	1
INF2	1277.5	-0.287349	1	1
DRD4	3.79016	-0.28688	1	1
SLC34A3	14.8657	-0.286751	1	1
POU4F1	43.1451	-0.28665	1	1
GABRE	805.154	-0.286629	1	1
MGAT5B	403.48	-0.286547	1	1
ZNF862	85.9057	-0.286516	1	1
IL17D	14.4015	-0.286476	1	1
FBXO43	58.6048	-0.286239	1	1
MPND	32.6527	-0.286183	1	1
STARD7-AS1	31.1269	-0.286149	1	1
CROT	171.291	-0.286067	1	1
AKR7A2P1	4.17788	-0.286011	1	1
SRPX	137.047	-0.285783	1	1
ARHGDIB	6.05603	-0.285503	1	1
RLTPR	4.91591	-0.285373	1	1
EPHX2	29.1045	-0.285134	1	1
HOTTIP	4.85972	-0.285105	1	1
TIGD6	81.6494	-0.284935	1	1
VOPP1	166.903	-0.284901	1	1
DLX1	47.3383	-0.284814	1	1
ZBTB18	432.079	-0.284685	1	1
ZNF444	209.366	-0.284674	1	1
AMZ2P1	41.5981	-0.28452	1	1
STAT4	81.1983	-0.284432	1	1
MBD5	46.4676	-0.284298	1	1
TEX40	6.41575	-0.284147	1	1
TTC39A	81.543	-0.284005	1	1
SNORA66	5.56648	-0.283372	1	1
JMJD4	102.406	-0.283273	1	1
CASC8	11.2242	-0.283252	1	1
TRHDE	30.7329	-0.283118	1	1
ADM	329.277	-0.283	1	1
PLCD1	41.183	-0.282717	1	1
RFPL2	3.68265	-0.282629	1	1
FHAD1	3.89545	-0.282602	1	1
RGMB-AS1	11.0791	-0.282188	1	1
LINC00638	12.1854	-0.281532	1	1
SRR	49.6988	-0.281507	1	1
RHOB	2141.37	-0.281276	1	1
SIK2	224.363	-0.280985	1	1
CEBPB	607.2	-0.280896	1	1
MECR	97.2359	-0.280818	1	1
H1FX-AS1	33.0014	-0.280739	1	1
PYCARD	35.9019	-0.280658	1	1
IL1B	7.68339	-0.280435	1	1
KCNS3	4.10229	-0.280416	1	1
TIGD2	149.795	-0.280346	1	1
SORBS1	132.536	-0.280327	1	1
PEX11G	14.4211	-0.280285	1	1
KIAA0922	62.744	-0.280052	1	1
SLC35D2	143.575	-0.279797	1	1
RGL3	28.3646	-0.279772	1	1
MOK	118.748	-0.279645	1	1
SLC23A3	15.3469	-0.279358	1	1
ITGB1BP2	11.9653	-0.279333	1	1
EHD3	129.51	-0.2791	1	1
COPG2IT1	7.59717	-0.278616	1	1
KBTBD11	133.719	-0.278608	1	1
SLC34A1	5.22395	-0.278364	1	1
KREMEN2	61.4238	-0.278319	1	1
RAB26	88.1759	-0.27822	1	1
LOC101929234	7.51783	-0.278158	1	1
NME9	5.94649	-0.277875	1	1
ACOT2	252.273	-0.277812	1	1
NKX2-1	62.9136	-0.277596	1	1
CPPED1	534.6	-0.277454	1	1
POLR2I	49.9633	-0.277228	1	1
SCNN1B	9.04382	-0.277189	1	1
FAM117A	27.8714	-0.277183	1	1
AGMO	8.73338	-0.277075	1	1
LOC100133315	14.1158	-0.276859	1	1
WDR91	121.518	-0.276759	1	1
ANKRD29	241.947	-0.276612	1	1
C2orf82	108.949	-0.276588	1	1
LIPG	7.87271	-0.276375	1	1
PRKRA	370.119	-0.276202	1	1
CYP2U1	49.4459	-0.276162	1	1
ATP2A3	76.006	-0.275842	1	1
CRIP3	4.09148	-0.275724	1	1
GLIPR2	135.659	-0.275704	1	1
ADGRA2	26.053	-0.27569	1	1
ZNF713	23.2122	-0.275565	1	1
C3orf35	5.27511	-0.275509	1	1
CCDC146	9.38396	-0.275276	1	1
EVI5L	41.0388	-0.275266	1	1
SVEP1	136.431	-0.274161	1	1
APBA1	11.9349	-0.273907	1	1
KIAA1161	484.777	-0.273853	1	1
ANXA4	1522.19	-0.273612	1	1
BCL2	34.0252	-0.273528	1	1
MVB12B	164.529	-0.273365	1	1
CERCAM	352.487	-0.272963	1	1
HIVEP3	65.6164	-0.272884	1	1
SP9	50.4873	-0.27273	1	1
ATG16L2	58.2655	-0.272565	1	1
BMS1P5	8.62448	-0.272266	1	1
RAB43	13.6799	-0.272192	1	1
PPP1R21	92.6286	-0.272107	1	1
ADTRP	5.60666	-0.272015	1	1
CNTNAP3B	23.3231	-0.271743	1	1
PARP3	94.315	-0.271332	1	1
STARD13	91.2363	-0.271318	1	1
KANSL1-AS1	11.4059	-0.271224	1	1
MAPK10	4.1154	-0.270867	1	1
PLD2	189.795	-0.270765	1	1
NR2F1	196.138	-0.270632	1	1
LOC143666	32.365	-0.270504	1	1
BEND6	28.9582	-0.270475	1	1
TNFSF9	393.942	-0.270334	1	1
NES	10.9425	-0.270307	1	1
TMEM175	75.3172	-0.269942	1	1
MCF2L2	8.94335	-0.269804	1	1
PCCA	17.5315	-0.269698	1	1
LOC101928837	17.2491	-0.269588	1	1
TEX19	6.60327	-0.269505	1	1
BCL11B	75.2599	-0.269471	1	1
ADAM19	288.134	-0.269422	1	1
WDR92	158.944	-0.269335	1	1
SLCO2A1	78.9222	-0.269102	1	1
CNTNAP2	112.624	-0.269006	1	1
GRIN3A	12.5213	-0.268443	1	1
ST6GALNAC2	7.1296	-0.268394	1	1
ZNF528	14.4459	-0.268325	1	1
MGST3	304.092	-0.268272	1	1
KLF10	745.456	-0.268265	1	1
TMEM187	96.9951	-0.26795	1	1
CPE	5.34159	-0.267852	1	1
PLA2R1	25.4553	-0.267735	1	1
DAB2	250.07	-0.267667	1	1
HEXB	247.879	-0.267655	1	1
GALNT4	10.5109	-0.267514	1	1
ARID5A	59.3937	-0.267451	1	1
PDE5A	47.553	-0.267407	1	1
SLC25A5	1821.75	-0.267346	1	1
GSDMD	356.041	-0.267295	1	1
DLL3	51.1488	-0.267016	1	1
PCDHGA9	4.54551	-0.266285	1	1
CHAD	3.81561	-0.26627	1	1
SLC25A42	42.3917	-0.266102	1	1
LRRC56	9.48184	-0.265912	1	1
POU6F1	28.5773	-0.265896	1	1
SPRY1	39.0968	-0.265861	1	1
PYROXD2	31.1736	-0.265779	1	1
RNASEH2A	117.733	-0.265362	1	1
GREM2	14.5205	-0.265126	1	1
KATNA1	74.3885	-0.264956	1	1
INTU	34.0093	-0.264725	1	1
NHLRC4	4.50875	-0.264701	1	1
CCDC85A	16.9726	-0.264696	1	1
ZNF799	36.4066	-0.264667	1	1
DUSP19	49.8286	-0.264661	1	1
SKIDA1	32.0512	-0.264619	1	1
MYO7A	56.3793	-0.264585	1	1
SDK2	20.9321	-0.264336	1	1
ZNF704	260.43	-0.264234	1	1
CLDN2	5124.71	-0.263998	1	1
KLHL7-AS1	16.0709	-0.263987	1	1
GDPD3	6.77241	-0.263843	1	1
LOC100129434	6.71249	-0.26382	1	1
PRADC1	92.3846	-0.263761	1	1
EGFL7	211.638	-0.263671	1	1
ADIRF	14.1721	-0.263536	1	1
DDAH1	340.72	-0.263517	1	1
NKX3-2	8.16961	-0.2634	1	1
BHLHE40	2526.89	-0.263398	1	1
CCDC171	19.1345	-0.263269	1	1
HIST1H2BJ	13.0194	-0.263064	1	1
S100A2	62.755	-0.263011	1	1
ATPIF1	369.956	-0.262915	1	1
SIRT6	139.552	-0.262822	1	1
CNGA3	15.2049	-0.262564	1	1
TNMD	10.2304	-0.262295	1	1
ERP44	254.746	-0.261847	1	1
CCDC64	118.838	-0.261633	1	1
GLMN	35.8135	-0.26138	1	1
GATS	203.798	-0.261331	1	1
LAMC3	44.9975	-0.261199	1	1
ANO5	187.876	-0.261147	1	1
LBX2-AS1	39.1383	-0.261024	1	1
CACNA1G	315.024	-0.260856	1	1
MEX3D	118.758	-0.260526	1	1
SLC35E4	86.228	-0.260474	1	1
AP1M2	312.774	-0.260462	1	1
BAIAP2L1	406.848	-0.260165	1	1
ABLIM3	153.967	-0.260138	1	1
MIRLET7I	5.7008	-0.25983	1	1
PEMT	128.961	-0.259787	1	1
NFATC2	39.2668	-0.259784	1	1
PPAP2A	128.891	-0.259474	1	1
SFRP5	6.37183	-0.259419	1	1
SNHG9	12.3512	-0.259305	1	1
ADGRV1	8.51583	-0.259158	1	1
PCDHB2	91.0745	-0.259115	1	1
ATP9B	235.653	-0.258975	1	1
TMTC4	97.7209	-0.25893	1	1
CCDC80	980.333	-0.258203	1	1
DEFB1	161.397	-0.257931	1	1
HLA-B	35.3908	-0.257634	1	1
SLC9A3R2	224.543	-0.257085	1	1
SLC39A4	160.398	-0.257025	1	1
F13B	11.2622	-0.257024	1	1
NGEF	220.562	-0.257006	1	1
TSPAN7	899.194	-0.256996	1	1
AMOT	4.07829	-0.256918	1	1
PCDHGA2	12.3122	-0.256699	1	1
DNPH1	168.145	-0.256633	1	1
TMEM88	5.26567	-0.256494	1	1
TGFB3	9.3981	-0.256342	1	1
PRG4	47.8754	-0.256154	1	1
SLC35F3	50.3202	-0.256015	1	1
KIAA1024	46.723	-0.255832	1	1
KIAA0513	83.6829	-0.255596	1	1
AMDHD1	20.0741	-0.255586	1	1
NEK3	27.5396	-0.255577	1	1
SIPA1L2	221.346	-0.255512	1	1
EFNA4	88.7594	-0.255479	1	1
CHMP3	20.9804	-0.255442	1	1
ITGB3	283.045	-0.25533	1	1
CHIC2	36.6697	-0.255237	1	1
LOC101927770	8.41663	-0.255108	1	1
AGRN	2790.33	-0.255022	1	1
ANPEP	64.0483	-0.255008	1	1
CENPBD1	182.452	-0.254833	1	1
TPD52L1	271.018	-0.254671	1	1
PRR7	139.502	-0.254595	1	1
TSPAN14	2212.9	-0.254445	1	1
NBPF25P	3.80668	-0.254414	1	1
PTP4A3	71.3568	-0.254362	1	1
MYL5	12.1649	-0.253949	1	1
RN7SL2	28.7024	-0.253766	1	1
COL5A1	203.44	-0.253485	1	1
PITX2	55.8162	-0.253428	1	1
ASL	89.6923	-0.253259	1	1
TIMD4	11.3498	-0.253031	1	1
SCX	15.2096	-0.25279	1	1
ERBB3	523.065	-0.252719	1	1
DSE	227.283	-0.252402	1	1
DBP	51.3186	-0.252358	1	1
C7orf50	764.513	-0.252095	1	1
MFI2-AS1	22.0652	-0.252021	1	1
EN1	8.11416	-0.251753	1	1
CLGN	49.7384	-0.251737	1	1
SERPINE1	2099.11	-0.251451	1	1
SNORA51	14.2917	-0.251217	1	1
GPR108	114.073	-0.251188	1	1
PIGB	47.2123	-0.251183	1	1
MPZ	8.56321	-0.251039	1	1
SMPD3	29.8306	-0.250994	1	1
GAS6-AS1	36.6148	-0.250831	1	1
PPP2R2B	24.9796	-0.250772	1	1
LINC00673	335.086	-0.250403	1	1
PCBP1-AS1	9.03681	-0.250162	1	1
MMP24	778.146	-0.250158	1	1
NOMO2	7.11281	-0.249999	1	1
ZNF233	31.6534	-0.249934	1	1
ACSS1	852.826	-0.249745	1	1
LRRCC1	56.0943	-0.249719	1	1
TJP2	45.8563	-0.249687	1	1
NLRX1	243.56	-0.249555	1	1
C1orf106	209.75	-0.249341	1	1
BCL3	561.586	-0.248943	1	1
FAM134B	23.3069	-0.248931	1	1
WNT4	29.3938	-0.24885	1	1
AIFM3	17.1553	-0.248801	1	1
NRIP3	43.6799	-0.248773	1	1
ILKAP	79.6832	-0.248522	1	1
ALDH3B1	2172.74	-0.248365	1	1
TENM2	4.45504	-0.248349	1	1
ZNF219	366.464	-0.247842	1	1
SNX10	118.901	-0.24783	1	1
NDRG4	358.885	-0.247828	1	1
TMEM106A	36.4877	-0.247598	1	1
KIAA1107	30.9056	-0.24743	1	1
METRN	336.415	-0.247072	1	1
RALY-AS1	29.433	-0.246799	1	1
TEX2	389.565	-0.246793	1	1
C1QL4	14.0381	-0.24654	1	1
GUCA1B	9.94908	-0.24652	1	1
LOC102723828	45.7021	-0.246344	1	1
IRS1	1300.63	-0.246341	1	1
ZNF426	37.9411	-0.246316	1	1
C9orf172	16.7909	-0.2463	1	1
SPEF1	9.75492	-0.246074	1	1
TBC1D32	15.4003	-0.246033	1	1
HDAC9	8.91767	-0.245894	1	1
ANKRD20A5P	41.141	-0.24578	1	1
ITGB8	17.8456	-0.245692	1	1
LMNTD2	88.0535	-0.245629	1	1
LYG1	3.45742	-0.245259	1	1
ADGRL1	101.724	-0.245023	1	1
GCNT7	4.22189	-0.244545	1	1
LINC01589	18.5288	-0.244537	1	1
GMDS	36.4186	-0.244429	1	1
NEAT1	13138.9	-0.244209	1	1
LOC100506083	11.3469	-0.243987	1	1
PACERR	5.56665	-0.24398	1	1
SNORD119	3.76751	-0.243936	1	1
HM13-AS1	5.28048	-0.243824	1	1
FZD9	15.5098	-0.243802	1	1
LOC101927021	100.968	-0.243649	1	1
ZNF583	36.4582	-0.243417	1	1
CLIP2	418.162	-0.243317	1	1
TTLL3	28.887	-0.243188	1	1
SNORD55	11.5798	-0.24316	1	1
DPYSL2	3611.51	-0.242866	1	1
QPCT	333.042	-0.242728	1	1
MOCOS	108.162	-0.242724	1	1
PCSK1N	134.737	-0.242685	1	1
CCDC167	39.5152	-0.242612	1	1
CD3EAP	147.621	-0.242542	1	1
NOD1	117.83	-0.242315	1	1
SNN	379.692	-0.242254	1	1
ZNF671	39.37	-0.24207	1	1
TREX2	11.1341	-0.242066	1	1
SEPT4	8.23098	-0.241949	1	1
LINC00920	24.3695	-0.241898	1	1
NCALD	25.8756	-0.24171	1	1
NTS	74.4352	-0.241192	1	1
SPINT1	12.4788	-0.241149	1	1
KLHDC8B	112.045	-0.240889	1	1
ARHGEF25	59.6916	-0.240819	1	1
FCGRT	142.181	-0.240736	1	1
DNM2	954.85	-0.240592	1	1
SNORD43	14.0337	-0.240423	1	1
SLFN13	10.4311	-0.240309	1	1
SNORA68	5.26967	-0.240223	1	1
GAA	414.031	-0.24015	1	1
IFIT1	123.861	-0.240096	1	1
THYN1	53.5568	-0.239984	1	1
DOK1	40.1598	-0.239854	1	1
ST3GAL5-AS1	6.66857	-0.239819	1	1
FOXD1	90.4731	-0.23979	1	1
THRB	141.317	-0.239736	1	1
SLC19A3	58.7297	-0.239681	1	1
PCK2	268.441	-0.239259	1	1
SEC14L1P1	40.2603	-0.239029	1	1
CYB5A	657.028	-0.238956	1	1
DHRS1	83.2749	-0.238835	1	1
C11orf74	26.6895	-0.238833	1	1
ADRA1D	52.8366	-0.238815	1	1
ZNF215	36.828	-0.238807	1	1
SHANK2	342.076	-0.238757	1	1
STS	181.101	-0.238742	1	1
TTPA	3.24996	-0.238617	1	1
CCDC120	83.9196	-0.23855	1	1
SMIM2-AS1	4.50398	-0.238407	1	1
BSN	16.2368	-0.238326	1	1
CPT1C	20.4297	-0.238321	1	1
SPATA17	7.15282	-0.238313	1	1
PLEC	12300.8	-0.238308	1	1
PCDHGA8	8.3081	-0.238213	1	1
FAM173A	164.123	-0.238187	1	1
ALDH2	1502.8	-0.238144	1	1
JUND	619.334	-0.238043	1	1
ISM1	4.08825	-0.238023	1	1
IRF8	6.83191	-0.237858	1	1
NSMCE4A	151.84	-0.237795	1	1
ABHD16B	59.9739	-0.237775	1	1
PADI3	27.8596	-0.237676	1	1
PXDNL	30.597	-0.237488	1	1
KLHL4	197.254	-0.237477	1	1
PUSL1	75.4982	-0.237251	1	1
MALL	96.0033	-0.23711	1	1
STAG3L3	4.82284	-0.237048	1	1
C3orf62	50.194	-0.237029	1	1
TP73-AS1	244.119	-0.237018	1	1
SEZ6L2	172.17	-0.236963	1	1
THAP7-AS1	15.4969	-0.23667	1	1
CYBA	242.515	-0.236668	1	1
SCAMP2	282.29	-0.236563	1	1
TMED3	1380.99	-0.236311	1	1
ILVBL	139.947	-0.236304	1	1
CCBL1	64.3162	-0.236286	1	1
SYBU	131.778	-0.236233	1	1
WASH1	26.287	-0.236042	1	1
TNS4	889.512	-0.235794	1	1
FBXL8	57.5198	-0.23579	1	1
TTC6	12.7132	-0.235594	1	1
STX1B	67.9579	-0.23557	1	1
ANKRD36	17.6155	-0.23542	1	1
PQLC3	207.061	-0.234871	1	1
VTI1B	128.371	-0.234631	1	1
CYB5RL	69.4814	-0.234601	1	1
KIFC2	357.916	-0.234499	1	1
APEX1	2182.56	-0.234404	1	1
MMAB	211.528	-0.234154	1	1
RNASEL	74.4572	-0.234017	1	1
C16orf45	388.879	-0.233951	1	1
DDAH2	130.046	-0.233898	1	1
LOC344967	27.0978	-0.233862	1	1
TBC1D2B	210.955	-0.233776	1	1
DCBLD1	130.658	-0.233559	1	1
OLFM1	125.656	-0.233533	1	1
LINC01138	27.617	-0.233294	1	1
MGMT	39.4501	-0.233289	1	1
LIMA1	187.2	-0.233201	1	1
MYO18A	694.39	-0.233068	1	1
KIRREL	1510.18	-0.232829	1	1
SENP3-EIF4A1	5.65705	-0.232827	1	1
TM4SF4	988.352	-0.23245	1	1
ISCA2	169.818	-0.232219	1	1
CD70	403.807	-0.231956	1	1
LBH	1022.51	-0.231687	1	1
ADAMTS13	17.8785	-0.231607	1	1
RAB7B	21.9013	-0.231503	1	1
ITGA3	2971.8	-0.231187	1	1
TNFAIP8L3	23.9615	-0.231063	1	1
RADIL	14.523	-0.231049	1	1
TYK2	395.991	-0.231032	1	1
OTUD1	34.8029	-0.23094	1	1
KPTN	69.5175	-0.230693	1	1
NICN1	117.39	-0.229952	1	1
METTL25	19.6517	-0.229869	1	1
DHRS7B	101.794	-0.229716	1	1
MYLK	1025.16	-0.229644	1	1
MKL1	555.527	-0.229598	1	1
CISH	34.7343	-0.229506	1	1
LOC100128361	24.479	-0.229363	1	1
TYMP	43.6394	-0.22934	1	1
LINC01023	14.5441	-0.22931	1	1
PROB1	19.3786	-0.229118	1	1
PKP2	79.9907	-0.228936	1	1
ITIH4	7.71256	-0.228663	1	1
EPM2A	66.4683	-0.228646	1	1
POT1	163.475	-0.228581	1	1
ATP6V0E2-AS1	58.1762	-0.228503	1	1
FOXL1	70.1675	-0.228461	1	1
FAM196A	94.9667	-0.228425	1	1
OCIAD2	135.721	-0.22837	1	1
HUNK	11.305	-0.227988	1	1
TSPAN2	30.0608	-0.227969	1	1
ACOX2	86.9468	-0.227692	1	1
B9D1	110.726	-0.227599	1	1
XPNPEP1	173.984	-0.227571	1	1
CDAN1	111.509	-0.227484	1	1
DBNDD1	822.578	-0.227331	1	1
MILR1	12.6366	-0.227024	1	1
ZNF564	60.6189	-0.226841	1	1
MAP7D2	123.988	-0.226486	1	1
LINC00261	71.7449	-0.226008	1	1
SUCLG2	174	-0.225933	1	1
PCSK6	371.321	-0.225833	1	1
BTN3A1	129.416	-0.225827	1	1
HRAT5	4.11387	-0.225642	1	1
GPR89A	9.57205	-0.225602	1	1
ZNF786	157.58	-0.225549	1	1
LINC01420	280.157	-0.225522	1	1
MEG9	3.31644	-0.225322	1	1
[truncated: 14,482 more rows]

## Sheet: Supplementary Data 3
Supplementary Data 3. CRISPOR-mediated predicted matches sorted by cutting frequency determination off-target score for SFTPB locus
sgRNA target sequence (red; target sequence, green; PAM)
SFTPB locus
Upstream region #1
cctcttacttcagggagagacca
# Name
# Sequence	cctcttacttcagggagagacca
# Genome	hg38
# PAM	NGG
# Position	chr2:85678586-85678609:-
# Version	CRISPOR 4.97, 2020-04-11T18:16:07CEST
# Results	http://crispor.org/crispor.py?batchId=9taeqiKwfiIvJrnHHxBB
guideId	guideSeq	offtargetSeq	mismatchPos	mismatchCount	mitOfftargetScore	cfdOfftargetScore	chrom	start	end	strand	locusDesc
1rev	TGGTCTCTCCCTGAAGTAAGAGG	TGGTTTCTACCCAAAGTAAGAGG	....*...*..**.......	4	0.158793	0.476997	chr4	77997924	77997946	-	intergenic:AC114801.1-FRAS1
1rev	TGGTCTCTCCCTGAAGTAAGAGG	TAGCCTCTTCCCGAAGTAAGTGG	.*.*....*..*........	4	0.430092	0.453858	chr13	58344466	58344488	+	intergenic:LINC00374-RNY4P29
1rev	TGGTCTCTCCCTGAAGTAAGAGG	CAGTCTCTCCCTAAAGTTAGGGG	**..........*....*..	4	0.120099	0.334742	chr15	26376600	26376622	+	intergenic:LINC00929-AC009878.2
1rev	TGGTCTCTCCCTGAAGTAAGAGG	GGGTGTCACCCTGAGGTAAGGGG	*...*..*......*.....	4	0.402848	0.298435	chrX	69391507	69391529	-	intergenic:LINC00269-AL158069.1
1rev	TGGTCTCTCCCTGAAGTAAGAGG	TGGTCTCACCATAAAGAAAGAGG	.......*..*.*...*...	4	0.11831	0.295385	chr4	116315620	116315642	+	intergenic:MTRNR2L13-RP11-55L3.1
1rev	TGGTCTCTCCCTGAAGTAAGAGG	TGGTTTCTGCCAAAAGTAAGTGG	....*...*..**.......	4	0.158793	0.290909	chr7	7974993	7975015	+	intergenic:GLCCI1/AC006042.7-UMAD1/GLCCI1
1rev	TGGTCTCTCCCTGAAGTAAGAGG	CAGTCTCTCCATGTAGTAAGTGG	**........*..*......	4	0.124304	0.29011	chr13	34691465	34691487	-	intergenic:RP11-266E6.3-Metazoa_SRP
1rev	TGGTCTCTCCCTGAAGTAAGAGG	GGGTAGCTCCCTAAAGTAAGTGG	*...**......*.......	4	0.351943	0.288308	chr10	121091828	121091850	+	intergenic:RP11-95I16.6-LINC01153
1rev	TGGTCTCTCCCTGAAGTAAGAGG	TGGGACCTTCCTGAAGTAAGGGG	...***..*...........	4	0.482379	0.284091	chr15	40123267	40123289	+	intergenic:BMF-BUB1B
1rev	TGGTCTCTCCCTGAAGTAAGAGG	TGTTCTCACACAGAAGTAAGAGG	..*....*.*.*........	4	0.63923	0.277333	chr11	17793526	17793548	+	intron:SERGEF
1rev	TGGTCTCTCCCTGAAGTAAGAGG	TATTCTATACCTGAAGTAAGTGG	.**...*.*...........	4	0.561634	0.271978	chr5	91942148	91942170	+	intergenic:uc_338-RP11-348J24.2
1rev	TGGTCTCTCCCTGAAGTAAGAGG	TGCCCTCTCCCTGAAATAAAGGG	..**...........*...*	4	0.111973	0.233314	chr7	114297078	114297100	-	intergenic:PPP1R3A-AC073626.2/FOXP2
1rev	TGGTCTCTCCCTGAAGTAAGAGG	TAGTCCCACCCTGAAGTAGGAGG	.*...*.*..........*.	4	0.301744	0.230769	chr22	17033948	17033970	+	exon:AC006548.28/GAB4
1rev	TGGTCTCTCCCTGAAGTAAGAGG	TAGTCCCACCCTGAAGTAGGAGG	.*...*.*..........*.	4	0.301744	0.230769	chr13	18192003	18192025	+	intergenic:Gap-FAM230C
1rev	TGGTCTCTCCCTGAAGTAAGAGG	TAGTCCCACCCTGAAGTAGGAGG	.*...*.*..........*.	4	0.301744	0.230769	chr21	10346005	10346027	-	intergenic:AP003900.6-AF254983.1
1rev	TGGTCTCTCCCTGAAGTAAGAGG	TGGCATCCGCCTGAAGTAAGGGG	...**..**...........	4	0.797321	0.228892	chr10	4515311	4515333	-	intergenic:RNU6-163P-LINC00704
1rev	TGGTCTCTCCCTGAAGTAAGAGG	TGGTCTCTCCAGGAGGTAAATGG	..........**..*....*	4	0.0436601	0.228516	chr5	103111823	103111845	-	intron:GIN1
1rev	TGGTCTCTCCCTGAAGTAAGAGG	TGGTCTATCACTGAGGAAAGGGG	......*..*....*.*...	4	0.0928606	0.225333	chr21	30086125	30086147	+	intergenic:GRIK1-AF096876.1
1rev	TGGTCTCTCCCTGAAGTAAGAGG	TGTTCTCTACCTGAAGAAAATGG	..*.....*.......*..*	4	0.15314	0.214286	chr11	81018168	81018190	+	intergenic:RP11-686G23.2-AP003464.1
1rev	TGGTCTCTCCCTGAAGTAAGAGG	AGGTCACTCCCTGAGGTAGGTGG	*....*........*...*.	4	0.0854232	0.21125	chr11	68973394	68973416	-	intergenic:RP11-757G1.5-MRGPRD
1rev	TGGTCTCTCCCTGAAGTAAGAGG	TTGTCTCTTCCCGAAGTGAGTGG	.*......*..*.....*..	4	0.0932899	0.211005	chr12	79183224	79183246	-	intron:SYT1
1rev	TGGTCTCTCCCTGAAGTAAGAGG	TCACCTCTGCCTGAAGTAAGTGG	.***....*...........	4	0.822304	0.207983	chr4	14762819	14762841	+	intron:LINC00504
1rev	TGGTCTCTCCCTGAAGTAAGAGG	TGACATCTCCATGAAGTAAGAGG	..***.....*.........	4	0.746938	0.207983	chr10	50738450	50738472	+	intergenic:SGMS1-AS1-ASAH2B
1rev	TGGTCTCTCCCTGAAGTAAGAGG	TGACATCTCCATGAAGTAAGAGG	..***.....*.........	4	0.746938	0.207983	chr10	79903664	79903686	+	intergenic:NUTM2E-SFTPD
1rev	TGGTCTCTCCCTGAAGTAAGAGG	TGAGCTCTCACGGAAGTAAGAGG	..**.....*.*........	4	0.63923	0.203125	chr1	183673624	183673646	-	intergenic:APOBEC4-RGL1
1rev	TGGTCTCTCCCTGAAGTAAGAGG	TTGTGTCTCCCAGAGGTAAGGGG	.*..*......*..*.....	4	0.198201	0.198545	chr5	153117864	153117886	-	intergenic:LINC01470-GRIA1
1rev	TGGTCTCTCCCTGAAGTAAGAGG	TGGTTTTTCCCTGAAGTATTTGG	....*.*...........**	4	0.142049	0.194886	chr10	82202391	82202413	+	intergenic:NRG3-RP11-202D18.2
1rev	TGGTCTCTCCCTGAAGTAAGAGG	CGGCCTGGCCCTGAAGTAAGAGG	*..*..**............	4	0.932256	0.191399	chr11	45873276	45873298	-	intron:CRY2
1rev	TGGTCTCTCCCTGAAGTAAGAGG	TGGTTTCTCCCAGAAGAAATGGG	....*......*....*..*	4	0.125065	0.190061	chr6	77946233	77946255	-	intergenic:MEI4-RP3-390M24.1
1rev	TGGTCTCTCCCTGAAGTAAGAGG	TGATGTCACCCTGAAGTTAGAGG	..*.*..*.........*..	4	0.305989	0.18	chrX	152720754	152720776	+	intergenic:MAGEA2B-CSAG1
1rev	TGGTCTCTCCCTGAAGTAAGAGG	TGATGTCACCCTGAAGTTAGAGG	..*.*..*.........*..	4	0.305989	0.18	chrX	152747692	152747714	-	exon:RP1-14D6.7
1rev	TGGTCTCTCCCTGAAGTAAGAGG	TGATCTCTCCCTGGAGAAAAAGG	..*..........*..*..*	4	0.037345	0.175	chr7	3158765	3158787	+	intergenic:AC091801.1-AC073316.2
1rev	TGGTCTCTCCCTGAAGTAAGAGG	TGGTCTCACCCTGGGGCAAGAGG	.......*.....**.*...	4	0.0219957	0.171294	chr20	5056964	5056986	-	intergenic:RP5-1116H23.5-RP5-1116H23.4
1rev	TGGTCTCTCCCTGAAGTAAGAGG	TGGTATCAACCTCAAGTAAGTGG	....*..**...*.......	4	0.32275	0.164984	chr20	35748046	35748068	-	intergenic:RBM39-PHF20
1rev	TGGTCTCTCCCTGAAGTAAGAGG	TGCCTTCCCCCTGAAGTAAGGGG	..***..*............	4	1.28668	0.158371	chr4	108342495	108342517	-	intergenic:LEF1-AS1-RPL34-AS1
1rev	TGGTCTCTCCCTGAAGTAAGAGG	TTGTCTCTATTTGAAGTAAGAGG	.*......***.........	4	0.446837	0.15796	chr11	88699629	88699651	-	intron:GRM5
1rev	TGGTCTCTCCCTGAAGTAAGAGG	TGGTCTCTTGCTGAGGCAAGAGG	........**....*.*...	4	0.0792521	0.156127	chr1	21535504	21535526	+	intron:ALPL
1rev	TGGTCTCTCCCTGAAGTAAGAGG	CGGTCTCCCCCTGGAGTAGGAGG	*......*.....*....*.	4	0.0785004	0.15	chr11	122656725	122656747	+	intergenic:UBASH3B-snoU13
1rev	TGGTCTCTCCCTGAAGTAAGAGG	TGATCTATCCCTGTAGTTAGGGG	..*...*......*...*..	4	0.0311395	0.15	chr7	3808929	3808951	+	intergenic:AC011284.3-SDK1
1rev	TGGTCTCTCCCTGAAGTAAGAGG	TGGTCTCAACTTGAAGCAAGGGG	.......**.*.....*...	4	0.186789	0.148933	chr6	141202393	141202415	+	intergenic:RP3-460G2.2-RP11-63E9.1
1rev	TGGTCTCTCCCTGAAGTAAGAGG	GGGTCTTTCCCTGAAGTTGGTGG	*.....*..........**.	4	0.0705282	0.14572	chrX	40530924	40530946	-	intergenic:Y_RNA-RNU7-164P
1rev	TGGTCTCTCCCTGAAGTAAGAGG	TGGCCTCACCCTGAAGTGATAGG	...*...*.........*.*	4	0.129409	0.144941	chr8	101831806	101831828	-	intergenic:NCALD-snoU13
1rev	TGGTCTCTCCCTGAAGTAAGAGG	TGATGTCACCCTGAAGTGAGAGG	..*.*..*.........*..	4	0.305989	0.144	chrX	152764295	152764317	-	intergenic:MAGEA2-MAGEA6
1rev	TGGTCTCTCCCTGAAGTAAGAGG	TGATGTCACCCTGAAGTGAGAGG	..*.*..*.........*..	4	0.305989	0.144	chrX	152704166	152704188	+	intergenic:MAGEA3-MAGEA2B
1rev	TGGTCTCTCCCTGAAGTAAGAGG	TGTTTTGTCTCTGAAGTAAGAGG	..*.*.*..*..........	4	0.846587	0.140925	chr2	71671568	71671590	+	intron:DYSF
1rev	TGGTCTCTCCCTGAAGTAAGAGG	TGATCTCACCTTGAAGCAAGAGG	..*....*..*.....*...	4	0.316692	0.130317	chr20	4023340	4023362	+	intergenic:RNF24-RP11-352D3.2
1rev	TGGTCTCTCCCTGAAGTAAGAGG	TGGTGGCTCTCTGAAGTGAGAGG	....**...*.......*..	4	0.164164	0.129076	chr5	128777228	128777250	+	intergenic:CTC-573M9.1-SLC27A6
1rev	TGGTCTCTCCCTGAAGTAAGAGG	TGGTCCCTCCTTGAGGCAAGGGG	.....*....*...*.*...	4	0.0495678	0.128342	chr17	36784823	36784845	+	intergenic:CTD-3194G12.2-RP11-445F12.1
1rev	TGGTCTCTCCCTGAAGTAAGAGG	TTGTCTCTCCTTGAGATAAGTGG	.*........*...**....	4	0.0384559	0.127273	chrX	84703700	84703722	-	intergenic:HDX-APOOL
1rev	TGGTCTCTCCCTGAAGTAAGAGG	TGGTCCCTCAATGCAGTAAGAGG	.....*...**..*......	4	0.0628939	0.126623	chr11	134542007	134542029	-	intergenic:RP11-627G23.1-AP004550.1
1rev	TGGTCTCTCCCTGAAGTAAGAGG	GTCTCTCTCCCTGAAGTATGGGG	***...............*.	4	0.519473	0.126061	chr7	3106202	3106224	-	intergenic:AC024028.1-AC091801.1
1rev	TGGTCTCTCCCTGAAGTAAGAGG	TGGTCCCTACCAGATGTAAGTGG	.....*..*..*..*.....	4	0.0697352	0.124675	chr3	191280327	191280349	+	intron:UTS2B
1rev	TGGTCTCTCCCTGAAGTAAGAGG	AGGAGTCTCCCTGAAGTAACTGG	*..**..............*	4	0.697447	0.122449	chr1	181518582	181518604	-	intron:CACNA1E
1rev	TGGTCTCTCCCTGAAGTAAGAGG	TGTCCTCTCTCTGAAGTGAGTGG	..**.....*.......*..	4	0.281816	0.121799	chr15	74594713	74594735	-	intron:ARID3B
1rev	TGGTCTCTCCCTGAAGTAAGAGG	TGGTCTTTCCCTGTAGTTTGGGG	......*......*...**.	4	0.00944453	0.116667	chr7	23930753	23930775	+	intergenic:AC009508.1-RNA5SP228
1rev	TGGTCTCTCCCTGAAGTAAGAGG	GAGTCTATCCCTGAAGTCAGAGG	**....*..........*..	4	0.211958	0.115624	chr20	53576335	53576357	+	exon:RP4-724E16.2/ZNF217
1rev	TGGTCTCTCCCTGAAGTAAGAGG	TGCTGTCTCCCTGAAATTAGTGG	..*.*..........*.*..	4	0.0526301	0.115385	chr12	79521594	79521616	-	intergenic:AC027288.1-RP11-359M6.1
1rev	TGGTCTCTCCCTGAAGTAAGAGG	TGGTCTTTCCTTGAGGCAAGGGG	......*...*...*.*...	4	0.0559583	0.114706	chr21	38384200	38384222	-	intron:ERG
1rev	TGGTCTCTCCCTGAAGTAAGAGG	TGGTCTCTGCCTATAGTAGGAGG	........*...**....*.	4	0.0158783	0.114286	chr5	143962028	143962050	-	intergenic:CTB-57H20.1-RN7SL87P
1rev	TGGTCTCTCCCTGAAGTAAGAGG	TCGTGTCTCGCTGAAGTAATGGG	.*..*....*.........*	4	0.642349	0.113077	chr6	40890808	40890830	-	intergenic:RP11-570K4.1-UNC5CL
1rev	TGGTCTCTCCCTGAAGTAAGAGG	TGGTTTCTTCCTGGAGTAACAGG	....*...*....*.....*	4	0.0601085	0.111364	chr7	101235207	101235229	+	intron:CLDN15
1rev	TGGTCTCTCCCTGAAGTAAGAGG	TGGACTCTGCCTGAAGAAATTGG	...*....*.......*..*	4	0.155314	0.110053	chr2	14608324	14608346	+	intergenic:Metazoa_SRP-AC011897.2
1rev	TGGTCTCTCCCTGAAGTAAGAGG	TGGTCAGTACTTGAAGTAAGAGG	.....**.*.*.........	4	0.182853	0.107563	chr12	28720446	28720468	-	intergenic:CCDC91-RP11-977P2.1
1rev	TGGTCTCTCCCTGAAGTAAGAGG	TGGTCTCTCCCTGACACATGGGG	..............***.*.	4	0.00729502	0.103661	chr6	95182867	95182889	-	intergenic:RP3-399J4.3-MANEA-AS1
1rev	TGGTCTCTCCCTGAAGTAAGAGG	TGGTCTGTACCTGGAGAAAGGGG	......*.*....*..*...	4	0.0342503	0.100392	chr20	19935779	19935801	+	intron:RIN2
1rev	TGGTCTCTCCCTGAAGTAAGAGG	TCATCTCTCCCTGAAGTTGGGGG	.**..............**.	4	0.0963864	0.0973558	chr14	92974146	92974168	+	intron:ITPK1
1rev	TGGTCTCTCCCTGAAGTAAGAGG	TGTTCCCTCCCTGAAGAGAGAGG	..*..*..........**..	4	0.0712724	0.0969697	chr19	50308561	50308583	+	intron:MYH14
1rev	TGGTCTCTCCCTGAAGTAAGAGG	TGGGCTTTCTCTGAAGTCAGCGG	...*..*..*.......*..	4	0.185329	0.0910364	chr1	110488339	110488361	-	exon:RP11-470L19.2
1rev	TGGTCTCTCCCTGAAGTAAGAGG	AGGGCTCTCCCTGATGCAAGTGG	*..*..........*.*...	4	0.163368	0.0882353	chr1	30199268	30199290	+	intergenic:RP5-893G23.1-RP4-591L5.1
1rev	TGGTCTCTCCCTGAAGTAAGAGG	TGTTGTCTCCCTTAAGTAAAAGG	..*.*.......*......*	4	0.25194	0.084375	chr6	55186101	55186123	+	intron:HCRTR2
1rev	TGGTCTCTCCCTGAAGTAAGAGG	TGCTCTCTGCCTGTGGTAAGTGG	..*.....*....**.....	4	0.0361614	0.0825397	chr1	185129991	185130013	-	intron:TRMT1L
1rev	TGGTCTCTCCCTGAAGTAAGAGG	TGGTATCTCATTGTAGTAAGTGG	....*....**..*......	4	0.108967	0.0812698	chrX	111766370	111766392	+	intergenic:ALG13-TRPC5
1rev	TGGTCTCTCCCTGAAGTAAGAGG	TGCTCTCTCCCTGACACAAGCGG	..*...........***...	4	0.0263031	0.0740436	chr12	18750220	18750242	-	intergenic:CAPZA3-PLEKHA5
1rev	TGGTCTCTCCCTGAAGTAAGAGG	CAGTCACTCCCTGAAGGAAGGGG	**...*..........*...	4	0.368798	0.0739496	chr1	190782886	190782908	+	intron:RP11-463J7.2
1rev	TGGTCTCTCCCTGAAGTAAGAGG	CTGCCTCTCCCTGATGTAAGTGG	**.*..........*.....	4	0.402848	0.0705882	chr8	63094574	63094596	+	intergenic:TTPA-YTHDF3-AS1
1rev	TGGTCTCTCCCTGAAGTAAGAGG	TGGGCACTCCCTGAGGTCAGTGG	...*.*........*..*..	4	0.0477697	0.0670635	chr2	233616851	233616873	-	intergenic:USP40-UGT1A8
1rev	TGGTCTCTCCCTGAAGTAAGAGG	GGGCCTCTCCCTGATGAAAGAGG	*..*..........*.*...	4	0.163368	0.0660188	chr2	38452326	38452348	-	intergenic:AC093822.1-AC016995.3
1rev	TGGTCTCTCCCTGAAGTAAGAGG	GGAACTCTCCCTGAAGTCAGTGG	*.**.............*..	4	0.305989	0.0650695	chr15	58552724	58552746	-	intron:LIPC
1rev	TGGTCTCTCCCTGAAGTAAGAGG	TGGTCCCTTCCTGAAGTCACTGG	.....*..*........*.*	4	0.0454146	0.0649351	chr4	3863310	3863332	-	intergenic:ADRA2C-AC226119.5
1rev	TGGTCTCTCCCTGAAGTAAGAGG	TGTTCTCTCCTTCAAATAAGTGG	..*.......*.*..*....	4	0.054754	0.0647773	chr20	53270631	53270653	-	intergenic:TSHZ2/RP4-678D15.1-RP4-678D15.1
1rev	TGGTCTCTCCCTGAAGTAAGAGG	TGGTGCCTGCCTGAAGTCAGAGG	....**..*........*..	4	0.108908	0.0643166	chr13	24129577	24129599	+	intron:SPATA13
1rev	TGGTCTCTCCCTGAAGTAAGAGG	TGGCCTCTACCTGAAGGAAATGG	...*....*.......*..*	4	0.155314	0.0611715	chrX	16170868	16170890	+	exon:MAGEB17/RP11-431J24.2
1rev	TGGTCTCTCCCTGAAGTAAGAGG	TGGTCTTGACCTGAAGGAAGTGG	......***.......*...	4	0.229868	0.060084	chrX	27821798	27821820	+	exon:MAGEB10
1rev	TGGTCTCTCCCTGAAGTAAGAGG	GGGTCTCTCCCTGAAGCACCGGG	*...............*.**	4	0.0845829	0.0598692	chr9	133444695	133444717	-	intron:ADAMTS13
1rev	TGGTCTCTCCCTGAAGTAAGAGG	TGGACTCTCTGTGAAGAAAGAGG	...*.....**.....*...	4	0.295815	0.0597572	chr9	105382417	105382439	-	intron:SLC44A1
1rev	TGGTCTCTCCCTGAAGTAAGAGG	TGTTCTCTCCCTGTAGTTACTGG	..*..........*...*.*	4	0.019012	0.0571429	chr7	30157422	30157444	+	exon:MTURN/AC007036.5
1rev	TGGTCTCTCCCTGAAGTAAGAGG	TCTTTTCTCTCTGAAGTAAGAAG	.**.*....*..........	4	0.247902	0.0537502	chr5	102218112	102218134	+	intergenic:CTD-2333K2.1-SLCO4C1
1rev	TGGTCTCTCCCTGAAGTAAGAGG	CGGTCTCTCCCGGAGGTCAGCGG	*..........*..*..*..	4	0.0409193	0.0530612	chr1	230155345	230155367	-	intron:GALNT2
1rev	TGGTCTCTCCCTGAAGTAAGAGG	TGGACTCTGACTGATGTAAGAGG	...*....**....*.....	4	0.21577	0.051096	chr7	8502477	8502499	-	intron:NXPH1
1rev	TGGTCTCTCCCTGAAGTAAGAGG	TGGTCTCTGCCTTGAGTATGGGG	........*...**....*.	4	0.0158783	0.0466667	chr5	113474202	113474224	+	intergenic:CTD-2201G3.1-MCC
1rev	TGGTCTCTCCCTGAAGTAAGAGG	TCCTATCTCCCTTAAGTAAGGGG	.**.*.......*.......	4	0.545938	0.0456467	chr3	85762168	85762190	-	intergenic:CADM2-CADM2-AS2
1rev	TGGTCTCTCCCTGAAGTAAGAGG	TGGTCCCTCTCTCAAGGAAGTGG	.....*...*..*...*...	4	0.11878	0.0423834	chr15	35158183	35158205	+	intron:RP11-323I15.5
1rev	TGGTCTCTCCCTGAAGTAAGAGG	TGGACCCACCCTGAAGGAAGAGG	...*.*.*........*...	4	0.350125	0.0407436	chr12	4006812	4006834	-	intergenic:RP11-664D1.1-RP11-320N7.2
1rev	TGGTCTCTCCCTGAAGTAAGAGG	TGGGGTCTCCCTGAAGACAGGGG	...**...........**..	4	0.113429	0.0380952	chr19	765221	765243	-	intergenic:MISP-AC006273.4
1rev	TGGTCTCTCCCTGAAGTAAGAGG	TGCTTTTTCCCTGAAGTCAGAGG	..*.*.*..........*..	4	0.20899	0.0378788	chr1	155933018	155933040	-	intron:KIAA0907
1rev	TGGTCTCTCCCTGAAGTAAGAGG	TGGACTCTTCCTGGAGTCAGTGG	...*....*....*...*..	4	0.0268219	0.037037	chr8	15495717	15495739	+	intergenic:SGCZ-AC091559.1
1rev	TGGTCTCTCCCTGAAGTAAGAGG	TGGCCTCTGCCTGGAGTCAGGGG	...*....*....*...*..	4	0.0268219	0.0356054	chr22	48957609	48957631	-	intergenic:LINC01310-RP1-34P24.3
1rev	TGGTCTCTCCCTGAAGTAAGAGG	TGGGCTCTCCCTCAAGCCAGTGG	...*........*...**..	4	0.0438969	0.0353826	chr1	19672097	19672119	-	intron:HTR6
1rev	TGGTCTCTCCCTGAAGTAAGAGG	TGGTCTCTCCTGGTAGTGAGGGG	..........**.*...*..	4	0.0108847	0.0328205	chr11	12720067	12720089	+	intron:TEAD1
1rev	TGGTCTCTCCCTGAAGTAAGAGG	TGGTATCTCCTTAATGTAAGTGG	....*.....*.*.*.....	4	0.0823558	0.0324598	chr13	36409093	36409115	+	intergenic:SPG20-CCNA1
1rev	TGGTCTCTCCCTGAAGTAAGAGG	CTGACTCTCCCTGAAGGAAGAGG	**.*............*...	4	0.609583	0.0305577	chr2	29294247	29294269	+	intron:ALK
1rev	TGGTCTCTCCCTGAAGTAAGAGG	TGGCCTCTCCCTGCAGTGTGTGG	...*.........*...**.	4	0.0145655	0.0298643	chr6	84739190	84739212	+	intron:TBX18
1rev	TGGTCTCTCCCTGAAGTAAGAGG	TGTTCTCTGCCTGCAGTAACAGG	..*.....*....*.....*	4	0.059267	0.0284257	chr8	58144777	58144799	+	intergenic:RP11-648L3.2-FAM110B
1rev	TGGTCTCTCCCTGAAGTAAGAGG	TGGTCTCTCCTTGAAGAAGCTGG	..........*.....*.**	4	0.0401565	0.0263736	chr1	208890130	208890152	+	intergenic:RP11-459K23.2-RP5-1051D14.1
1rev	TGGTCTCTCCCTGAAGTAAGAGG	TGATCACTCCTTGAAGGAAGAGG	..*..*....*.....*...	4	0.191599	0.0235294	chr3	24763191	24763213	-	intron:AC133680.1
1rev	TGGTCTCTCCCTGAAGTAAGAGG	TGGTCTCTCCCTGTTGTTACTGG	.............**..*.*	4	0.00445479	0.0228571	chr2	38967281	38967303	+	intron:ARHGEF33
1rev	TGGTCTCTCCCTGAAGTAAGAGG	TTGTGTCTCCCTGGAGGAAGGGG	.*..*........*..*...	4	0.0908279	0.0209626	chr3	123295463	123295485	-	intron:ADCY5
1rev	TGGTCTCTCCCTGAAGTAAGAGG	AGGACTCTCCCTGCAGTCAGGGG	*..*.........*...*..	4	0.0462397	0.0194363	chr21	44638514	44638536	-	intergenic:KRTAP10-10-KRTAP10-11/KRTAP12-3
1rev	TGGTCTCTCCCTGAAGTAAGAGG	AGGACTCTCCCTGCAGTCAGGGG	*..*.........*...*..	4	0.0462397	0.0194363	chr21	44591025	44591047	+	intergenic:KRTAP10-5/KRTAP10-6-KRTAP10-6
1rev	TGGTCTCTCCCTGAAGTAAGAGG	TGCTCTGTCCCTGATGTTAGAGG	..*...*.......*..*..	4	0.0560094	0.0180995	chr8	138650165	138650187	+	intron:COL22A1
1rev	TGGTCTCTCCCTGAAGTAAGAGG	TGGTCTTTCCGTGATGTGAGGGG	......*...*...*..*..	4	0.0284879	0.01625	chr20	59187365	59187387	+	intergenic:RP3-492J12.2-ZNF831
1rev	TGGTCTCTCCCTGAAGTAAGAGG	TGGGCTCTCGCTGGAGGAAGTGG	...*.....*...*..*...	4	0.0794169	0.0133442	chr14	105176607	105176629	-	exon:NUDT14
1rev	TGGTCTCTCCCTGAAGTAAGAGG	TGTACTCTCCCTGCAGTCAGAGG	..**.........*...*..	4	0.0455923	0.00971817	chr1	19441243	19441265	+	intergenic:RN7SL277P-CAPZB
1rev	TGGTCTCTCCCTGAAGTAAGAGG	TCCCCTCACCCTGAAGTAAGGGA	.***...*............	4	0.269167	0.00957188	chr9	35096500	35096522	-	exon:PIGO/RP11-182N22.8
1rev	TGGTCTCTCCCTGAAGTAAGAGG	TGGTCTCTCCCAGTAGGCAGTGG	...........*.*..**..	4	0.00755062	0.00956116	chr7	135553066	135553088	+	intergenic:CNOT4-NUP205
1rev	TGGTCTCTCCCTGAAGTAAGAGG	TGGTCTCTCACTGATGGACGTGG	.........*....*.*.*.	4	0.0428274	0.00421907	chr5	173662518	173662540	-	intergenic:CTB-43E15.1-CTB-43E15.2
1rev	TGGTCTCTCCCTGAAGTAAGAGG	TGGTCTCTCCTTGGAGGCAGAGG	..........*..*..**..	4	0.00851747	0.0032177	chr17	80031613	80031635	-	intergenic:CTD-2529O21.2-TBC1D16
1rev	TGGTCTCTCCCTGAAGTAAGAGG	TGGTCTCTGCCTGCAGGCAGTGG	........*....*..**..	4	0.00982878	0.00297262	chr3	129103037	129103059	-	intergenic:RAB43/ISY1-RAB43-RAB43
1rev	TGGTCTCTCCCTGAAGTAAGAGG	TGGTCTCTCCAAAAACTAAGCGG	..........***..*....	4	0.0237186	0	chr14	87389581	87389603	-	intron:RP11-594C13.1
1rev	TGGTCTCTCCCTGAAGTAAGAGG	TGGTCACTCCCTTATTTAAGGGG	.....*......*.**....	4	0.0154413	0	chrX	142240804	142240826	-	intergenic:MAGEC2-RNA5SP516
1rev	TGGTCTCTCCCTGAAGTAAGAGG	TGGTCCCTCCCTGAACAAATGGG	.....*.........**..*	4	0.0251123	0	chr8	94382668	94382690	-	intron:RAD54B
1rev	TGGTCTCTCCCTGAAGTAAGAGG	TGGTTTCTCCCTCTATTAAGTGG	....*.......**.*....	4	0.01419	0	chr2	148611654	148611676	+	intergenic:MBD5-EPC2
1rev	TGGTCTCTCCCTGAAGTAAGAGG	TGGTCTCCCCCTGCATTATGTGG	.......*.....*.*..*.	4	0.01155	0	chrX	53116070	53116092	+	intergenic:KANTR/RP11-236P24.3-KANTR
1rev	TGGTCTCTCCCTGAAGTAAGAGG	TGGTCTTTCCCTGAGTTAGGAGG	......*.......**..*.	4	0.0149074	0	chr4	100431520	100431542	+	intron:EMCN
1rev	TGGTCTCTCCCTGAAGTAAGAGG	TGGCCTCTCCCTGAACTCCGTGG	...*...........*.**.	4	0.0168139	0	chrX	11386403	11386425	-	intergenic:MIR548AX-ARHGAP6
1rev	TGGTCTCTCCCTGAAGTAAGAGG	TGGGCTTTCCCTGAGCTAAGGGG	...*..*.......**....	4	0.047325	0	chr1	47750158	47750180	-	intergenic:RP11-543D5.1-TRABD2B/RP11-543D5.2
1rev	TGGTCTCTCCCTGAAGTAAGAGG	TGGTCACTCCCAGAAGCAAGGGG	.....*.....*....*...	3	0.322575	0.489412	chr13	22717433	22717455	-	intergenic:AL354828.1-SNORD36
1rev	TGGTCTCTCCCTGAAGTAAGAGG	TGGGCCCTACCTGAAGTAAGTGG	...*.*..*...........	3	0.896992	0.487013	chr15	89768700	89768722	-	intron:MESP2
1rev	TGGTCTCTCCCTGAAGTAAGAGG	GGGTCTCTCCCTGAAGAAAATGG	*...............*..*	3	0.574455	0.478261	chr15	24886656	24886678	-	intron:SNRPN
1rev	TGGTCTCTCCCTGAAGTAAGAGG	TGATCTTTCCCTGAAGAAAGAGG	..*...*.........*...	3	0.816948	0.325	chr11	102565295	102565317	+	intergenic:MMP7-MMP20
1rev	TGGTCTCTCCCTGAAGTAAGAGG	TGGTTTCTCACTGAAGTTAGAGG	....*....*.......*..	3	0.536746	0.275758	chr12	19015633	19015655	-	intergenic:CAPZA3-PLEKHA5
1rev	TGGTCTCTCCCTGAAGTAAGAGG	AGGTCCCTCCCTGAAGTCAGAGG	*....*...........*..	3	0.397358	0.17316	chr8	27361593	27361615	-	intron:PTK2B
1rev	TGGTCTCTCCCTGAAGTAAGAGG	GGATCTCTCCATGAAGTAAGGAG	*.*.......*.........	3	0.30807	0.139493	chr3	178771895	178771917	-	intergenic:KCNMB2-AS1-KCNMB2
1rev	TGGTCTCTCCCTGAAGTAAGAGG	TGGGCTCTCCCTGAAGTTGGGGG	...*.............**.	3	0.194537	0.117188	chr7	54807496	54807518	+	intergenic:RP11-745C15.2-EGFR
1rev	TGGTCTCTCCCTGAAGTAAGAGG	TGGCCTCACCCTGAAGTCAGCGG	...*...*.........*..	3	0.617579	0.0985994	chr2	85658460	85658482	-	exon:SFTPB
1rev	TGGTCTCTCCCTGAAGTAAGAGG	TGGTCTGTTCCTGAAGTCAGAGG	......*.*........*..	3	0.230233	0.0784314	chrX	126114988	126115010	+	intron:RP11-13E5.2
1rev	TGGTCTCTCCCTGAAGTAAGAGG	TGTTCTCTCTCTGAAGGAAGTGG	..*......*......*...	3	1.10162	0.0553633	chr3	123523285	123523307	+	intron:PTPLB
1rev	TGGTCTCTCCCTGAAGTAAGAGG	GGGTCACTCCCTGAAGTAAGTAG	*....*..............	2	0.766333	0.214922	chr5	156234642	156234664	-	intron:SGCD
1rev	TGGTCTCTCCCTGAAGTAAGAGG	TGGTATCTCCCAGAAGTAAGAAG	....*......*........	2	0.697612	0.118519	chr7	118365508	118365530	-	intergenic:ANKRD7-AC006926.1
1rev	TGGTCTCTCCCTGAAGTAAGAGG	TGGTCTCTCCGTGAAGAAAGTAG	..........*.....*...	2	0.285903	0.0345679	chr10	112380630	112380652	+	intron:ACSL5
1rev	TGGTCTCTCCCTGAAGTAAGAGG	TTGTCTCTCCCTGAAGAAAGGGA	.*..............*...	2	1.045	0.023569	chr13	52840999	52841021	+	intergenic:MIR759-PCDH8
1rev	TGGTCTCTCCCTGAAGTAAGAGG	TGGTCTGTCCCTGAGGTAAGGGA	......*.......*.....	2	0.276019	0.0212418	chr7	22478847	22478869	-	intron:STEAP1B
1rev	TGGTCTCTCCCTGAAGTAAGAGG	TGGGCTCTCCCTGAAGGAAGAGA	...*............*...	2	0.850581	0.00510621	chr9	97374595	97374617	+	exon:RP11-23J9.4/CCDC180
First intronic region #2
gggatgggaggggaacacccagg
# Name
# Sequence	gggatgggaggggaacacccagg
# Genome	hg38
# PAM	NGG
# Position	chr2:85668528-85668551:-
# Version	CRISPOR 4.97, 2020-04-11T18:19:36CEST
# Results	http://crispor.org/crispor.py?batchId=tjYaQbDJt3A29xLNsPiA
guideId	guideSeq	offtargetSeq	mismatchPos	mismatchCount	mitOfftargetScore	cfdOfftargetScore	chrom	start	end	strand	locusDesc
21forw	GGGATGGGAGGGGAACACCCAGG	TAAATGGGAGGAGAACACCCTGG	***........*........	4	0.694061	0.592308	chr12	26402607	26402629	+	intron:RP11-513G19.1
21forw	GGGATGGGAGGGGAACACCCAGG	GGGATGGAAAGGAAACATCCAGG	.......*.*..*....*..	4	0.0999499	0.553846	chr1	210574976	210574998	+	intron:HHAT
21forw	GGGATGGGAGGGGAACACCCAGG	GTGATGGAAGGAAAACACCCAGG	.*.....*...**.......	4	0.272415	0.548252	chr2	29699278	29699300	-	intron:ALK
21forw	GGGATGGGAGGGGAACACCCAGG	AGGACGGGAGGCGAAAACCCTGG	*...*......*...*....	4	0.133988	0.476471	chr6	31815415	31815437	+	intergenic:HSPA1L-HSPA1A
21forw	GGGATGGGAGGGGAACACCCAGG	GGAATGGAGAGGGAACACCCAGG	..*....***..........	4	0.757342	0.466667	chr4	24508012	24508034	+	intergenic:AC092846.1-MIR573
21forw	GGGATGGGAGGGGAACACCCAGG	GGGAAAGGAGAGAAACACCCAGG	....**....*.*.......	4	0.177367	0.461538	chr2	73624744	73624766	+	intergenic:ALMS1-NAT8
21forw	GGGATGGGAGGGGAACACCCAGG	GGGAAAGGAGAGAAACACCCAGG	....**....*.*.......	4	0.177367	0.461538	chr2	73685028	73685050	+	intergenic:NAT8-NAT8B
21forw	GGGATGGGAGGGGAACACCCAGG	GGGATGGGGGAGGAGAACCCAGG	........*.*...**....	4	0.0213359	0.433333	chr6	169424701	169424723	-	intergenic:RP1-137D17.1-RP1-137D17.2
21forw	GGGATGGGAGGGGAACACCCAGG	GGGACTGAAGGGGAACATCCAGG	....**.*.........*..	4	0.178245	0.428571	chr1	33607776	33607798	+	intron:CSMD2
21forw	GGGATGGGAGGGGAACACCCAGG	GAAAGGGGAGGGGAAAACCCTGG	.**.*..........*....	4	0.254925	0.406154	chr5	75635308	75635330	+	intron:ANKDD1B
21forw	GGGATGGGAGGGGAACACCCAGG	TGGATGGGGGGAGAGCACCCTGG	*.......*..*..*.....	4	0.121101	0.404444	chr9	121857347	121857369	+	intron:TTLL11
21forw	GGGATGGGAGGGGAACACCCAGG	GGGATAAGTGGGGAGCACCCAGG	.....**.*.....*.....	4	0.0968072	0.39	chr15	47156154	47156176	-	intergenic:FKSG62-SEMA6D
21forw	GGGATGGGAGGGGAACACCCAGG	GAGATGGGAAGGAAACACCAAGG	.*.......*..*......*	4	0.248589	0.364497	chr8	64415271	64415293	-	intergenic:MIR124-2HG-RP11-21C4.1
21forw	GGGATGGGAGGGGAACACCCAGG	GGAATGGGAGAGGAAAACTCAGG	..*.......*....*..*.	4	0.0469441	0.346154	chr17	34632109	34632131	-	intron:TMEM132E
21forw	GGGATGGGAGGGGAACACCCAGG	TGGGTGGGAGAGGAACAACCCGG	*..*......*......*..	4	0.172235	0.336538	chr2	237871057	237871079	+	intergenic:SNORD39-RAMP1
21forw	GGGATGGGAGGGGAACACCCAGG	TGGCTGGGAAAGGAACACCCAGG	*..*.....**.........	4	0.731321	0.329412	chr13	41552410	41552432	+	intergenic:RGCC-VWA8/MIR5006
21forw	GGGATGGGAGGGGAACACCCAGG	GGGGGAGGATGGGAACACCCCGG	...***...*..........	4	0.760553	0.325	chr12	130737239	130737261	-	intergenic:RP11-662M24.2/RIMBP2-RP11-989F5.4
21forw	GGGATGGGAGGGGAACACCCAGG	AGGAGGGGTAGGGAACACCCCGG	*...*...**..........	4	0.805112	0.32256	chr8	37788150	37788172	-	intergenic:PROSC-GPR124
21forw	GGGATGGGAGGGGAACACCCAGG	GGGATGCAAGGAGGACACCCTGG	......**...*.*......	4	0.0683418	0.299444	chr17	33934580	33934602	+	intron:RP11-17M24.1
21forw	GGGATGGGAGGGGAACACCCAGG	TGGGTGGGAGGGGGAAACCCTGG	*..*.........*.*....	4	0.0405777	0.291667	chr21	46215390	46215412	-	intron:LSS
21forw	GGGATGGGAGGGGAACACCCAGG	GGGAGGGGAGAAGGACACCCCGG	....*.....**.*......	4	0.0582103	0.278756	chr15	101501897	101501919	+	intergenic:RP11-14C10.3-RP11-14C10.4
21forw	GGGATGGGAGGGGAACACCCAGG	GGGTTGAAAGGGGAACACACAGG	...*..**..........*.	4	0.340646	0.272727	chr7	30447151	30447173	+	intron:NOD1
21forw	GGGATGGGAGGGGAACACCCAGG	AGGAAGGGAGGGAAGCACCCTGG	*...*.......*.*.....	4	0.155902	0.27	chr18	48994712	48994734	-	intergenic:RP11-1058N17.1-RP11-15F12.6
21forw	GGGATGGGAGGGGAACACCCAGG	GGAATGGGAGGGGAGAAACCCGG	..*...........**.*..	4	0.0141049	0.2625	chr22	46590588	46590610	+	intergenic:RP3-439F8.1-GRAMD4
21forw	GGGATGGGAGGGGAACACCCAGG	GGGATGGCAGAGAAACACTCTGG	.......*..*.*.....*.	4	0.0967988	0.262176	chr2	240580981	240581003	-	exon:RNPEPL1
21forw	GGGATGGGAGGGGAACACCCAGG	GGGGTGGGAGGGGAGAATCCTGG	...*..........**.*..	4	0.0135808	0.261161	chr2	237453220	237453242	+	intergenic:AC112721.2-MLPH
21forw	GGGATGGGAGGGGAACACCCAGG	AGGCTGGGATGGGAAAACCCAGG	*..*.....*.....*....	4	0.250819	0.258088	chr9	94976172	94976194	-	intron:C9orf3
21forw	GGGATGGGAGGGGAACACCCAGG	GGGAGGGCAGAGGAACATCCTGG	....*..*..*......*..	4	0.163514	0.253187	chrX	118982057	118982079	-	intron:LONRF3
21forw	GGGATGGGAGGGGAACACCCAGG	GAGAGGGGAAGGGGACACCCAGG	.*..*....*...*......	4	0.206278	0.23587	chr21	18047383	18047405	-	intron:AP000998.2
21forw	GGGATGGGAGGGGAACACCCAGG	TGGAAGGGAGGGGGAAACCCAGG	*...*........*.*....	4	0.0405777	0.233333	chr7	134992876	134992898	+	intron:AGBL3
21forw	GGGATGGGAGGGGAACACCCAGG	ATGGGGGGAGGGGAACACCCAGG	**.**...............	4	1.30495	0.229091	chr5	126513493	126513515	+	intergenic:RP11-517I3.2-ALDH7A1
21forw	GGGATGGGAGGGGAACACCCAGG	GAGGTGGGAGGGAGACACCCCGG	.*.*........**......	4	0.086677	0.227811	chr2	102140453	102140475	+	intron:IL1R1
21forw	GGGATGGGAGGGGAACACCCAGG	GGGCTGGGAGAGGAAAATCCAGG	...*......*....*.*..	4	0.0281244	0.226891	chr11	63510651	63510673	-	intron:LGALS12
21forw	GGGATGGGAGGGGAACACCCAGG	AGGGTGGTAGGGGAACATCCCGG	*..*...*.........*..	4	0.310333	0.226004	chr20	59561354	59561376	+	intergenic:RP11-164D18.2-PHACTR3
21forw	GGGATGGGAGGGGAACACCCAGG	GGGAGGGGCAGGGAGCACCCTGG	....*...**....*.....	4	0.21577	0.221867	chr3	39104299	39104321	-	intergenic:GORASP1-GORASP1/TTC21A
21forw	GGGATGGGAGGGGAACACCCAGG	GTGAGTGGATGGGAACACCCAGG	.*..**...*..........	4	0.760553	0.220606	chr11	8038299	8038321	+	intergenic:RP11-236J17.6-RP11-236J17.6/TUB
21forw	GGGATGGGAGGGGAACACCCAGG	GGGGTGGGGTGGGAGCACCCTGG	...*....**....*.....	4	0.21577	0.220052	chr2	6590572	6590594	+	intergenic:AC021021.2-MIR7515HG
21forw	GGGATGGGAGGGGAACACCCAGG	GTGATGTGAGGGAAGCACCCAGG	.*....*.....*.*.....	4	0.106481	0.218182	chr2	10588862	10588884	-	intergenic:NOL10-NOL10/AC092687.5
21forw	GGGATGGGAGGGGAACACCCAGG	GAGAGGGGAGGAGAACACACAGG	.*..*......*......*.	4	0.245385	0.216615	chr2	8499836	8499858	+	intergenic:LINC00299-AC011747.3
21forw	GGGATGGGAGGGGAACACCCAGG	GGGTGGGGATGGGAGCACCCTGG	...**....*....*.....	4	0.353142	0.215091	chr17	4534352	4534374	+	intron:SPNS2
21forw	GGGATGGGAGGGGAACACCCAGG	AGGATGTGAGGGGAGCATCCTGG	*.....*.......*..*..	4	0.0568047	0.214898	chr2	2097690	2097712	+	intron:MYT1L
21forw	GGGATGGGAGGGGAACACCCAGG	GAGACGGGCGCGGAACACCCAGG	.*..*...*.*.........	4	0.485165	0.207221	chr4	3366589	3366611	-	intron:RGS12
21forw	GGGATGGGAGGGGAACACCCAGG	TGGTAGGGAGGGGAGCACCCCGG	*..**.........*.....	4	0.402848	0.206818	chr1	234513122	234513144	-	intergenic:TARBP1-LINC01354
21forw	GGGATGGGAGGGGAACACCCAGG	ACTATGGTAGGGGAACACCCAGG	***....*............	4	1.34583	0.194712	chr9	126705134	126705156	-	intergenic:LMX1B-AL161731.1
21forw	GGGATGGGAGGGGAACACCCAGG	GGGACTGGAGGGAAATACCCAGG	....**......*..*....	4	0.057617	0.189349	chr9	124010446	124010468	-	intergenic:RP11-85O21.2-RP11-85O21.4
21forw	GGGATGGGAGGGGAACACCCAGG	GAGATGGGAGAGGCAAACCCTGG	.*........*..*.*....	4	0.0213803	0.181319	chr15	78395368	78395390	+	intergenic:CRABP1-IREB2
21forw	GGGATGGGAGGGGAACACCCAGG	TGAGTGGGAGGTGAACACCCTGG	*.**.......*........	4	0.694061	0.180288	chr15	71779603	71779625	+	exon:THSD4
21forw	GGGATGGGAGGGGAACACCCAGG	GGAAGGGGCGGGGAACATCCAGG	..*.*...*........*..	4	0.186959	0.176327	chr11	41060965	41060987	-	intergenic:LRRC4C-RNU6-365P
21forw	GGGATGGGAGGGGAACACCCAGG	GGGAAGGGCGGAGAGCACCCGGG	....*...*..*..*.....	4	0.115265	0.173333	chr12	57852973	57852995	-	intergenic:CTDSP2-RP11-620J15.2
21forw	GGGATGGGAGGGGAACACCCAGG	GGAAAGAGAGGGGAACACTCAGG	..*.*.*...........*.	4	0.335877	0.173077	chr9	114305360	114305382	+	intron:COL27A1
21forw	GGGATGGGAGGGGAACACCCAGG	GGGACTGGAGGAGACCACCCAGG	....**.....*..*.....	4	0.114133	0.169697	chr2	98186323	98186345	-	intron:VWA3B
21forw	GGGATGGGAGGGGAACACCCAGG	GGGATGCGCGCGGAAAACCCTGG	......*.*.*....*....	4	0.0569953	0.168367	chr21	33025439	33025461	-	intergenic:AP000282.3-OLIG2
21forw	GGGATGGGAGGGGAACACCCAGG	GAGATGGGAAGGCAACACCAAGG	.*.......*..*......*	4	0.248589	0.166262	chr2	90253301	90253323	-	intergenic:IGKV3D-7-CH17-132F21.5
21forw	GGGATGGGAGGGGAACACCCAGG	GTGGGGGGAGGGGAGCACCCAGG	.*.**.........*.....	4	0.402848	0.165455	chr2	42841460	42841482	-	intergenic:HAAO-AC016735.1
21forw	GGGATGGGAGGGGAACACCCAGG	GGGATGAGAAGGGAAACCCCTGG	......*..*.....**...	4	0.0595971	0.164706	chr14	67757288	67757310	-	intron:ZFYVE26
21forw	GGGATGGGAGGGGAACACCCAGG	AGGATGGAGGGGGACCACCCAGG	*......**.....*.....	4	0.24614	0.163636	chr9	114087914	114087936	-	intergenic:AMBP-KIF12
21forw	GGGATGGGAGGGGAACACCCAGG	GGGATTTGGGGGGAACATCCAGG	.....**.*........*..	4	0.0743841	0.163265	chr11	114165315	114165337	-	intron:ZBTB16
21forw	GGGATGGGAGGGGAACACCCAGG	GGGGTGGGTGGGAAACACTCTGG	...*....*...*.....*.	4	0.117933	0.159763	chr17	31075374	31075396	-	intergenic:RNF135-RP11-848P1.5
21forw	GGGATGGGAGGGGAACACCCAGG	AGGATGAAAGGGGAACCCCCAGG	*.....**........*...	4	0.416345	0.158824	chr8	98360146	98360168	-	intergenic:NIPAL2-KB-1458E12.1
21forw	GGGATGGGAGGGGAACACCCAGG	GGGAGGTGGGGGGAGCACCCTGG	....*.*.*.....*.....	4	0.160012	0.158476	chr20	56633819	56633841	+	intron:TFAP2C
21forw	GGGATGGGAGGGGAACACCCAGG	AGGAGGAGAGGGGACCACCCAGG	*...*.*.......*.....	4	0.275145	0.157091	chr1	202702650	202702672	-	intron:SYT2
21forw	GGGATGGGAGGGGAACACCCAGG	GGGAGGTGAGAGGAACACACAGG	....*.*...*.......*.	4	0.179486	0.156735	chr17	34699441	34699463	+	intergenic:TMEM132E-RP11-212E8.1
21forw	GGGATGGGAGGGGAACACCCAGG	GGCTGAGGAGGGGAACACCCAGG	..****..............	4	0.778439	0.156643	chr9	122092911	122092933	-	exon:TTLL11
21forw	GGGATGGGAGGGGAACACCCAGG	GAGATGGCAGGGGAGCACTCGGG	.*.....*......*...*.	4	0.133665	0.156213	chr22	41927418	41927440	-	intergenic:TNFRSF13C-CENPM
21forw	GGGATGGGAGGGGAACACCCAGG	GGCAGGGCAGAGGAACACCCGGG	..*.*..*..*.........	4	0.746938	0.151479	chr17	50687023	50687045	-	intron:ABCC3
21forw	GGGATGGGAGGGGAACACCCAGG	GGGGTGGGTGGAGAACACACAGG	...*....*..*......*.	4	0.14993	0.15	chr5	56827077	56827099	+	intergenic:MAP3K1-AC008937.2
21forw	GGGATGGGAGGGGAACACCCAGG	CGGTAGGGAGGGGAGCACCCAGG	*..**.........*.....	4	0.402848	0.147727	chr19	10489614	10489636	-	intron:KEAP1
21forw	GGGATGGGAGGGGAACACCCAGG	GGGAATGGAGAGGAACACACAGG	....**....*.......*.	4	0.158988	0.142857	chr11	88041024	88041046	-	intergenic:RP11-665E10.4-RP11-164N3.1
21forw	GGGATGGGAGGGGAACACCCAGG	GGGATTGAAGGGGCAAACCCTGG	.....*.*.....*.*....	4	0.0221833	0.142857	chr8	138812521	138812543	+	intron:COL22A1
21forw	GGGATGGGAGGGGAACACCCAGG	AGGCTGGGAGGAGGACACCCTGG	*..*.......*.*......	4	0.110194	0.138353	chr7	131606663	131606685	-	intergenic:PODXL-AC008085.1
21forw	GGGATGGGAGGGGAACACCCAGG	GAGCTGGGAGAGGAACACTCGGG	.*.*......*.......*.	4	0.276806	0.137835	chr19	35431436	35431458	-	intergenic:AC002511.2-AC002511.3
21forw	GGGATGGGAGGGGAACACCCAGG	AGGGTGGGAGGCGAACACTCGGG	*..*.......*......*.	4	0.25921	0.137443	chr12	4111206	4111228	-	intergenic:RP11-320N7.2-CCND2-AS1
21forw	GGGATGGGAGGGGAACACCCAGG	GGGAGGGAAGGGCAACACCAGGG	....*..*....*......*	4	0.255517	0.134737	chr19	38389987	38390009	+	intron:SPRED3
21forw	GGGATGGGAGGGGAACACCCAGG	GAGGTGGGAGGAGACCACCCAGG	.*.*.......*..*.....	4	0.198201	0.134615	chr7	3032389	3032411	+	intergenic:RN7SKP130-CARD11
21forw	GGGATGGGAGGGGAACACCCAGG	GAGGTGGGAGGCGGACACCCCGG	.*.*.......*.*......	4	0.110194	0.130656	chr16	75264917	75264939	-	exon:BCAR1
21forw	GGGATGGGAGGGGAACACCCAGG	GGGCTGGGAGGAAAACACACAGG	...*.......**.....*.	4	0.094964	0.130317	chr3	38749219	38749241	+	intron:SCN10A
21forw	GGGATGGGAGGGGAACACCCAGG	GGGACTGGAGGAGATCACCCAGG	....**.....*..*.....	4	0.114133	0.124444	chr17	37690927	37690949	+	intron:HNF1B
21forw	GGGATGGGAGGGGAACACCCAGG	AGGATGGGAGAGGCACATCCCGG	*.........*..*...*..	4	0.025663	0.12398	chr6	106360325	106360347	-	intergenic:RP11-404H14.1-Y_RNA
21forw	GGGATGGGAGGGGAACACCCAGG	GGGATGTGGGGGGAGCACCAAGG	......*.*.....*....*	4	0.0701034	0.12381	chr16	84971279	84971301	+	intergenic:RP11-254F19.3-ZDHHC7
21forw	GGGATGGGAGGGGAACACCCAGG	GGTATGGGAGTGGAAAATCCTGG	..*.......*....*.*..	4	0.0292097	0.123626	chr14	44350890	44350912	-	intron:RP11-305B6.3
21forw	GGGATGGGAGGGGAACACCCAGG	GTTATGAGAGGTGAACACCCAGG	.**...*....*........	4	0.474044	0.122378	chr17	77944250	77944272	+	intergenic:RNU1-80P-TNRC6C
21forw	GGGATGGGAGGGGAACACCCAGG	GGGGAGGGATGGGGACACCCTGG	...**....*...*......	4	0.196337	0.11849	chr1	18629596	18629618	+	intergenic:KLHDC7A-PAX7
21forw	GGGATGGGAGGGGAACACCCAGG	GGGATTGAAGGGGACCATCCAGG	.....*.*......*..*..	4	0.0477697	0.116883	chr2	36789617	36789639	-	intron:VIT
21forw	GGGATGGGAGGGGAACACCCAGG	GGGTTGGGTGGGGGGCACCCAGG	...*....*....**.....	4	0.0349074	0.115818	chr10	100787752	100787774	+	intron:PAX2
21forw	GGGATGGGAGGGGAACACCCAGG	GGGATTTGAGGGGAGCACTCCGG	.....**.......*...*.	4	0.0524358	0.114286	chr7	935066	935088	+	intron:ADAP1
21forw	GGGATGGGAGGGGAACACCCAGG	GGGCTGGGAGGGATGCACCCTGG	...*........***.....	4	0.0221099	0.112941	chr20	62323424	62323446	-	intron:LAMA5
21forw	GGGATGGGAGGGGAACACCCAGG	AGGATGGGAAGGGATCATCCAGG	*........*....*..*..	4	0.076599	0.108	chr10	118437489	118437511	-	intergenic:LINC00867-PRLHR
21forw	GGGATGGGAGGGGAACACCCAGG	GGGATAGCATGGGCACACCCAGG	.....*.*.*...*......	4	0.113322	0.107143	chr2	121007683	121007705	-	intergenic:GLI2-AC016764.1
21forw	GGGATGGGAGGGGAACACCCAGG	GGGCTGGGCTGGGAGCACCCGGG	...*....**....*.....	4	0.21577	0.106513	chr10	49410606	49410628	-	intergenic:DRGX-RP11-123B3.2
21forw	GGGATGGGAGGGGAACACCCAGG	GCGATGGGAGGGAAATAACCTGG	.*..........*..*.*..	4	0.020657	0.105879	chr10	97495300	97495322	-	intron:MMS19
21forw	GGGATGGGAGGGGAACACCCAGG	GAGACGGGAAGGGAACTCCCTGG	.*..*....*......*...	4	0.561426	0.105299	chr18	7259267	7259289	-	intergenic:LRRC30-SNORA48
21forw	GGGATGGGAGGGGAACACCCAGG	GTGATGGGAAGGGAAAGCCCAGG	.*.......*.....**...	4	0.0965653	0.104813	chr11	11562876	11562898	-	intergenic:GALNT18-RP11-483L5.1
21forw	GGGATGGGAGGGGAACACCCAGG	GAGATGGGATTTGAACACCCAGG	.*.......***........	4	0.35981	0.101701	chr2	127258007	127258029	+	intron:ERCC3
21forw	GGGATGGGAGGGGAACACCCAGG	TGGATGGTAGGGGAACAACTGGG	*......*.........*.*	4	0.1367	0.100962	chr9	12947825	12947847	-	intergenic:Y_RNA-MPDZ
21forw	GGGATGGGAGGGGAACACCCAGG	GGGCTGGGGGGGAAACACTCAGG	...*....*...*.....*.	4	0.117933	0.100244	chr10	4180247	4180269	+	intergenic:RP11-433J20.1-LINC00702
21forw	GGGATGGGAGGGGAACACCCAGG	GAGATGGAAGGTGAATACCCCGG	.*.....*...*...*....	4	0.127204	0.100137	chr1	14445797	14445819	-	intergenic:RP4-704D23.1-KAZN
21forw	GGGATGGGAGGGGAACACCCAGG	GGGAAGGGAAGGGAACACAAGGG	....*....*........**	4	0.191548	0.1	chr3	60094774	60094796	+	intron:FHIT
21forw	GGGATGGGAGGGGAACACCCAGG	GGTGTGGTAGGGGAACACCAGGG	..**...*...........*	4	0.651007	0.0976562	chr7	104167161	104167183	-	intron:ORC5
21forw	GGGATGGGAGGGGAACACCCAGG	GGGCCGCGACGGGAACACCCAGG	...**.*..*..........	4	0.858608	0.0970588	chr8	92102073	92102095	+	intron:RUNX1T1
21forw	GGGATGGGAGGGGAACACCCAGG	GGGATCAGAGGGGAACACTTAGG	.....**...........**	4	0.0815885	0.0944056	chr1	39938850	39938872	+	intergenic:MYCL-Y_RNA
21forw	GGGATGGGAGGGGAACACCCAGG	GGGATGGAAGAGGTACGCCCGGG	.......*..*..*..*...	4	0.0455507	0.0941176	chr16	88144100	88144122	+	intergenic:BANP-RP11-863P13.1/RP11-863P13.3
21forw	GGGATGGGAGGGGAACACCCAGG	GGGATGAGAGGAGAGGACCCAGG	......*....*..**....	4	0.0221618	0.0933333	chr2	235238080	235238102	-	intergenic:AC114814.3-AGAP1
21forw	GGGATGGGAGGGGAACACCCAGG	GGGCTGGCGGGGGAACATCCAGG	...*...**........*..	4	0.180013	0.0930834	chr1	38564937	38564959	-	intergenic:RP11-329N22.1-RRAGC/RP5-864K19.7
21forw	GGGATGGGAGGGGAACACCCAGG	GGTAGGGGAAGGGAATACCCTGG	..*.*....*.....*....	4	0.234786	0.0918974	chr3	129620834	129620856	+	intergenic:PLXND1-TMCC1
21forw	GGGATGGGAGGGGAACACCCAGG	GTAATGGGAGTGGAACACCAGGG	.**.......*........*	4	0.381664	0.0917832	chr16	4960868	4960890	+	intron:SEC14L5
21forw	GGGATGGGAGGGGAACACCCAGG	GATATGGGAGGGCAACACCAAGG	.**.........*......*	4	0.266133	0.0890688	chr15	21146937	21146959	+	intergenic:RP11-854K16.3-RP11-854K16.4
21forw	GGGATGGGAGGGGAACACCCAGG	GATATGGGAGGGCAACACCAAGG	.**.........*......*	4	0.266133	0.0890688	chr15	20140397	20140419	+	intergenic:RP11-173D3.1-RP11-173D3.4/RP11-173D3.1
21forw	GGGATGGGAGGGGAACACCCAGG	AGGAGAGGAGGGGAAGACCCGGG	*...**.........*....	4	0.164762	0.0886154	chr13	41061736	41061758	-	intron:WBP4
21forw	GGGATGGGAGGGGAACACCCAGG	GTGAGGGGAGGGGGACACTCTGG	.*..*........*....*.	4	0.0743137	0.0877203	chr16	30016497	30016519	+	intergenic:DOC2A-C16orf92
21forw	GGGATGGGAGGGGAACACCCAGG	GGGATGGTTGGGGAACAAACAGG	.......**........**.	4	0.0539714	0.0865385	chr16	82543013	82543035	+	intergenic:RP11-481E4.2-RP11-2L4.1
21forw	GGGATGGGAGGGGAACACCCAGG	GGGATTGGAGGAGCACATCCAGG	.....*.....*.*...*..	4	0.0130668	0.0857143	chrX	47103565	47103587	-	intergenic:RGN-RNU12-2P
21forw	GGGATGGGAGGGGAACACCCAGG	AGGATGGGATGGGAGCCCCCGGG	*........*....*.*...	4	0.150462	0.0838787	chr9	2128114	2128136	-	intron:SMARCA2
21forw	GGGATGGGAGGGGAACACCCAGG	TGGATGGGGAGGGAACAGCCGGG	*.......**.......*..	4	0.174634	0.082963	chr16	30138056	30138078	+	intergenic:MAPK3-CORO1A/RP11-455F5.5
21forw	GGGATGGGAGGGGAACACCCAGG	TGGATGGAAGGGGAAGAACCAGG	*......*.......*.*..	4	0.0533773	0.0828402	chr5	137005244	137005266	-	intron:SPOCK1
21forw	GGGATGGGAGGGGAACACCCAGG	AGGGTGGGAGGGGGATACCCGGG	*..*.........*.*....	4	0.0405777	0.0807692	chr6	31165545	31165567	-	intron:POU5F1
21forw	GGGATGGGAGGGGAACACCCAGG	AGGAGGGGAGGGGCGCACCCAGG	*...*........**.....	4	0.0600244	0.0802286	chr22	50574026	50574048	-	intron:CPT1B/CHKB-CPT1B
21forw	GGGATGGGAGGGGAACACCCAGG	GGGATGAGGCGGTAACACCCAGG	......*.**..*.......	4	0.203024	0.08	chr22	49123267	49123289	+	intergenic:LINC01310-RP1-34P24.3
21forw	GGGATGGGAGGGGAACACCCAGG	GGGATGAGAGGGAAGCAGCCAGG	......*.....*.*..*..	4	0.0198645	0.08	chr7	48179614	48179636	+	intron:ABCA13
21forw	GGGATGGGAGGGGAACACCCAGG	GCGATGGGAGGTGAAAACCTGGG	.*.........*...*...*	4	0.0590208	0.0798817	chr10	99551751	99551773	+	intergenic:NKX2-3-SLC25A28
21forw	GGGATGGGAGGGGAACACCCAGG	GGGAGGGAAAGGGAACTCCCTGG	....*..*.*......*...	4	0.533	0.0796444	chr15	69026725	69026747	+	intron:RP11-809H16.2/NOX5
21forw	GGGATGGGAGGGGAACACCCAGG	AGGAAGAGAGGGGAACCCCCAGG	*...*.*.........*...	4	0.416345	0.0794118	chr20	35527462	35527484	+	intron:C20orf173
21forw	GGGATGGGAGGGGAACACCCAGG	TGGAGGGGAGGGAAACAGCCCGG	*...*.......*....*..	4	0.120099	0.0787692	chr1	2861050	2861072	-	intergenic:RP11-740P5.3-ACTRT2
21forw	GGGATGGGAGGGGAACACCCAGG	AGGTGGGGAGGGGCACACCCAGG	*..**........*......	4	0.223972	0.0785455	chr10	120640909	120640931	+	intergenic:LINC01561-WDR11-AS1
21forw	GGGATGGGAGGGGAACACCCAGG	AGGATGCGATGGGAAGACCCAGG	*.....*..*.....*....	4	0.171309	0.0773438	chr14	96213895	96213917	-	intron:RP11-404P21.5
21forw	GGGATGGGAGGGGAACACCCAGG	GGAATGTGTGGGGAACACCTGGG	..*...*.*..........*	4	0.271673	0.0771429	chr6	50015486	50015508	-	intron:DEFB110
21forw	GGGATGGGAGGGGAACACCCAGG	AGGTCGGGAGGGGAACAGCCTGG	*..**............*..	4	0.310333	0.0763636	chr19	49871780	49871802	+	intron:AKT1S1
21forw	GGGATGGGAGGGGAACACCCAGG	GGGATGCCAGGTGGACACCCAGG	......**...*.*......	4	0.0683418	0.0759369	chr17	77697711	77697733	+	intergenic:RP11-13K12.6-RP11-316M20.1
21forw	GGGATGGGAGGGGAACACCCAGG	GGCATGGTATTGGAACACCCGGG	..*....*.**.........	4	0.687929	0.0751202	chr7	98942701	98942723	+	intron:TRRAP
21forw	GGGATGGGAGGGGAACACCCAGG	GGGAGGGGAGGTGGGCACCCAGG	....*......*.**.....	4	0.0281088	0.0746667	chr16	87694114	87694136	+	exon:RP11-278A23.1
21forw	GGGATGGGAGGGGAACACCCAGG	GAGCTGGGAGTGGAGCACCCAGG	.*.*......*...*.....	4	0.223581	0.0746606	chr4	94414259	94414281	-	intergenic:HPGDS-PDLIM5
21forw	GGGATGGGAGGGGAACACCCAGG	GGGAGGGGAGGGGAACAAAAGGG	....*............***	4	0.0407638	0.0738462	chr6	52605865	52605887	-	intergenic:TRAM2-AS1-TMEM14A
21forw	GGGATGGGAGGGGAACACCCAGG	GGGGTGGGGTGGGCACACCCAGG	...*....**...*......	4	0.119962	0.0725446	chr13	110377497	110377519	-	intron:COL4A2
21forw	GGGATGGGAGGGGAACACCCAGG	GAGATGGGAGCAGCACACCCAGG	.*........**.*......	4	0.0611577	0.0725275	chr18	48742891	48742913	+	intergenic:CTIF-RP11-46D1.2
21forw	GGGATGGGAGGGGAACACCCAGG	GGGAAGGAAGGAGAAGACCCGGG	....*..*...*...*....	4	0.121073	0.0717949	chr11	72585672	72585694	-	intron:PDE2A
21forw	GGGATGGGAGGGGAACACCCAGG	GGGATGGTAGGAAAACAGCCTGG	.......*...**....*..	4	0.0533934	0.0717949	chr12	68906076	68906098	-	intergenic:CPM-RNU7-4P
21forw	GGGATGGGAGGGGAACACCCAGG	GGTATGGGACGGGAGCAACCTGG	..*......*....*..*..	4	0.0755266	0.07	chr18	9127949	9127971	-	intergenic:RP11-21J18.1/NDUFV2-NDUFV2-AS1
21forw	GGGATGGGAGGGGAACACCCAGG	AGCATAGGAGGGGATCACCCAGG	*.*..*........*.....	4	0.240311	0.0692308	chr3	162232936	162232958	-	intergenic:RP11-774I5.1-RP11-10O22.1
21forw	GGGATGGGAGGGGAACACCCAGG	GGGAGGGGAAGGAAACACGCGGG	....*....*..*.....*.	4	0.168767	0.0689231	chr17	40111565	40111587	+	intergenic:NR1D1-RP11-749I16.3
21forw	GGGATGGGAGGGGAACACCCAGG	GAGCTGGGAGGGCAACAACCCGG	.*.*........*....*..	4	0.120099	0.0677084	chr11	117530630	117530652	-	intron:DSCAML1
21forw	GGGATGGGAGGGGAACACCCAGG	GAGAGGGGAAGGGAACAGCCAGG	.*..*....*.......*..	4	0.285817	0.0673915	chr15	40306333	40306355	+	intron:PLCB2
21forw	GGGATGGGAGGGGAACACCCAGG	GGGATGGGATGGGAATAACACGG	.........*.....*.*.*	4	0.018524	0.0673077	chr7	143341843	143341865	-	intron:CLCN1
21forw	GGGATGGGAGGGGAACACCCAGG	TGGATGGGATGTGCACACCCAGG	*........*.*.*......	4	0.101489	0.0669643	chr1	156943664	156943686	-	intron:ARHGEF11
21forw	GGGATGGGAGGGGAACACCCAGG	GAGGTGGGAGGGCAACACCTGGG	.*.*........*......*	4	0.269912	0.0668016	chr17	2621716	2621738	-	intron:PAFAH1B1
21forw	GGGATGGGAGGGGAACACCCAGG	GAGATGGTAAGGGAACAGCCAGG	.*.....*.*.......*..	4	0.285817	0.065812	chr3	17272643	17272665	+	intron:TBC1D5
21forw	GGGATGGGAGGGGAACACCCAGG	GGGATGAGATGGGAACATGCTGG	......*..*.......**.	4	0.0583786	0.0652902	chr2	22953539	22953561	+	intergenic:RN7SKP27-AC016768.1
21forw	GGGATGGGAGGGGAACACCCAGG	TGGAAGGGAGGGGATCATCCTGG	*...*.........*..*..	4	0.0831693	0.0642857	chr17	41529410	41529432	-	intergenic:KRT19-LINC00974
21forw	GGGATGGGAGGGGAACACCCAGG	GGGAAGGGAAGGGACCACCAGGG	....*....*....*....*	4	0.162968	0.0636364	chr21	40066838	40066860	-	intron:DSCAM
21forw	GGGATGGGAGGGGAACACCCAGG	GGCAGGGGTGGGGAACACACAGG	..*.*...*.........*.	4	0.30047	0.0632967	chr20	64041758	64041780	-	intergenic:LINC00176-SOX18/ZNF512B
21forw	GGGATGGGAGGGGAACACCCAGG	GGGAGAGGAGGGGCACACTCGGG	....**.......*....*.	4	0.0426834	0.0632967	chr18	79382223	79382245	-	intergenic:ATP9B-NFATC1
21forw	GGGATGGGAGGGGAACACCCAGG	GGCAGGGGAAGGGACCACCCAGG	..*.*....*....*.....	4	0.365829	0.0626573	chr22	43227548	43227570	+	intron:SCUBE1
21forw	GGGATGGGAGGGGAACACCCAGG	TGGTGGGGAGGGGAAGACCCTGG	*..**..........*....	4	0.272333	0.0626573	chr19	44951438	44951460	+	intron:CTB-129P6.11
21forw	GGGATGGGAGGGGAACACCCAGG	GGGAAGGGAAGGGAAAAGCCTGG	....*....*.....*.*..	4	0.0466714	0.0622222	chr2	79248850	79248872	-	intron:CTNNA2
21forw	GGGATGGGAGGGGAACACCCAGG	GGGATGGGCTGGGAATACACAGG	........**.....*..*.	4	0.043621	0.0612245	chr13	30881820	30881842	+	intergenic:LINC00398-TEX26-AS1
21forw	GGGATGGGAGGGGAACACCCAGG	GGGTTAGGAGGGGCACACACAGG	...*.*.......*....*.	4	0.0449598	0.0584416	chr8	31275844	31275866	+	intergenic:RP11-566H8.3-RP11-566H8.2
21forw	GGGATGGGAGGGGAACACCCAGG	GGGGTGGGAGGAGAGGACCCAGG	...*.......*..**....	4	0.0340906	0.0583333	chr21	25638427	25638449	-	intergenic:MRPL39-JAM2
21forw	GGGATGGGAGGGGAACACCCAGG	GGGATGTCTGGGGACCACCCTGG	......***.....*.....	4	0.152655	0.0575425	chr19	1820193	1820215	+	intron:REXO1
21forw	GGGATGGGAGGGGAACACCCAGG	GGGAAGTGAGGGGGACACACAGG	....*.*......*....*.	4	0.0481864	0.0571429	chr1	61513063	61513085	+	intergenic:NFIA-AC099791.1
21forw	GGGATGGGAGGGGAACACCCAGG	GGCAGGGGTGTGGAACACCCCGG	..*.*...*.*.........	4	0.456379	0.0568047	chr9	123388888	123388910	-	intron:DENND1A
21forw	GGGATGGGAGGGGAACACCCAGG	TGGAGGGGAGGGGAGCAGCCAGG	*...*.........*..*..	4	0.0831693	0.0554667	chr8	143093020	143093042	+	intergenic:RP11-520P18.5-LY6H
21forw	GGGATGGGAGGGGAACACCCAGG	GGGAGGGGAGGAGAATACCTGGG	....*......*...*...*	4	0.055873	0.0551385	chr9	97934460	97934482	+	intron:HEMGN
21forw	GGGATGGGAGGGGAACACCCAGG	GGAAAGGGAGGGGTCCACCCTGG	..*.*........**.....	4	0.059184	0.0545455	chr7	112744824	112744846	-	intergenic:AC002463.3-TMEM168
21forw	GGGATGGGAGGGGAACACCCAGG	GGGATGGGAGGAGAAAAGACAGG	...........*...*.**.	4	0.0071314	0.0533333	chr11	105609936	105609958	-	intergenic:RP11-94P11.4-GRIA4
21forw	GGGATGGGAGGGGAACACCCAGG	GGAATAGGAGGGGAAGACTCTGG	..*..*.........*..*.	4	0.0511733	0.0532544	chr17	78369232	78369254	-	intergenic:RP11-806H10.4-RN7SL236P
21forw	GGGATGGGAGGGGAACACCCAGG	GGGGTGGGAGGGCAGTACCCAGG	...*........*.**....	4	0.0268152	0.0526316	chr13	112993994	112994016	+	intron:MCF2L
21forw	GGGATGGGAGGGGAACACCCAGG	GGTATGGGATGGGATCATCCGGG	..*......*....*..*..	4	0.0755266	0.0522321	chr5	94281965	94281987	-	intron:KIAA0825
21forw	GGGATGGGAGGGGAACACCCAGG	GGGAGGGGAAGGGAGCAGCCGGG	....*....*....*..*..	4	0.0727205	0.0517689	chr20	57399133	57399155	+	intron:RBM38
21forw	GGGATGGGAGGGGAACACCCAGG	GGGAGGGGTGGGGAAAAGCCAGG	....*...*......*.*..	4	0.0309622	0.0512	chr20	2663841	2663863	+	intron:IDH3B
21forw	GGGATGGGAGGGGAACACCCAGG	GTGAGGGGAGGGGAAAACGCAGG	.*..*..........*..*.	4	0.085785	0.0509091	chr22	46161992	46162014	-	intergenic:PPARA-RP4-695O20.1
21forw	GGGATGGGAGGGGAACACCCAGG	GGGATTGGAGGGCAAACCCCAGG	.....*......*..**...	4	0.0221825	0.0495356	chr2	100174485	100174507	+	intergenic:AFF3-LINC01104
21forw	GGGATGGGAGGGGAACACCCAGG	GGGATGGGAGAGGAGCCCACAGG	..........*...*.*.*.	4	0.0246214	0.0491597	chr1	5617138	5617160	+	intron:RP11-154H17.1
21forw	GGGATGGGAGGGGAACACCCAGG	GGGTTGGGTGGGGAACACATTGG	...*....*.........**	4	0.127075	0.0490909	chrX	107782612	107782634	-	intron:NCBP2L
21forw	GGGATGGGAGGGGAACACCCAGG	GGGAGGGGAGGAGTAGACCCAGG	....*......*.*.*....	4	0.01804	0.049012	chr17	2123266	2123288	+	intergenic:RP11-667K14.9-SMG6
21forw	GGGATGGGAGGGGAACACCCAGG	GTGATAGGAGGGGAAGACCAGGG	.*...*.........*...*	4	0.0725764	0.048951	chr15	44692941	44692963	+	intergenic:PATL2-Y_RNA
21forw	GGGATGGGAGGGGAACACCCAGG	GAGTTGGGAGGGCCACACCCTGG	.*.*........**......	4	0.086677	0.048583	chr10	7195348	7195370	-	intron:SFMBT2
21forw	GGGATGGGAGGGGAACACCCAGG	TTGCTGGGAGGGGCACACCCTGG	**.*.........*......	4	0.223972	0.0481283	chr1	162364023	162364045	+	exon:NOS1AP
21forw	GGGATGGGAGGGGAACACCCAGG	GGGAGGGGAGGGAAACATGCTGG	....*.......*....**.	4	0.0359157	0.0474725	chr3	21170695	21170717	-	intergenic:AC104441.1-AC104183.2
21forw	GGGATGGGAGGGGAACACCCAGG	GGGCTGGGAAGGAAAGACCCAGG	...*.....*..*..*....	4	0.0921522	0.0467804	chr6	168531537	168531559	+	intron:SMOC2
21forw	GGGATGGGAGGGGAACACCCAGG	GGGGTGGGAGAGCAACGCCCAGG	...*......*.*...*...	4	0.1243	0.0464396	chr16	71845905	71845927	-	intergenic:AP1G1-ATXN1L
21forw	GGGATGGGAGGGGAACACCCAGG	GGGAGGAGAGGGGGAGACCCAGG	....*.*......*.*....	4	0.0250433	0.0459487	chr2	10170662	10170684	-	intergenic:SNORA2-MIR4261
21forw	GGGATGGGAGGGGAACACCCAGG	GAGAAGGGAGGGGTTCACCCAGG	.*..*........**.....	4	0.0600244	0.0451282	chr1	38264712	38264734	+	intergenic:LINC01343-RNU6-753P
21forw	GGGATGGGAGGGGAACACCCAGG	GGGAGGGGATGGGAGCAGCCTGG	....*....*....*..*..	4	0.0727205	0.0450667	chr5	159128507	159128529	+	intergenic:RP11-175K6.1-RNF145
21forw	GGGATGGGAGGGGAACACCCAGG	GTGATGGAAGGCGAACAGCCAGG	.*.....*...*.....*..	4	0.152684	0.0449198	chr14	21522756	21522778	+	exon:SALL2/AE000658.22
21forw	GGGATGGGAGGGGAACACCCAGG	GGGAAGGGAGGTGGACACCATGG	....*......*.*.....*	4	0.0484016	0.0448718	chr8	94042041	94042063	+	intergenic:AC105081.1-KB-1184D12.1
21forw	GGGATGGGAGGGGAACACCCAGG	GGTTTGGGAGGGTGACACCCAGG	..**........**......	4	0.0813448	0.0445455	chr1	209575727	209575749	-	intergenic:RP1-272L16.1-CAMK1G
21forw	GGGATGGGAGGGGAACACCCAGG	GGGAAGGGCCTGGAACACCCAGG	....*...***.........	4	0.426293	0.043956	chr7	4242162	4242184	+	intron:SDK1
21forw	GGGATGGGAGGGGAACACCCAGG	GGCATGGGAGAGGAACGTCCTGG	..*.......*.....**..	4	0.0653821	0.0436328	chr1	6259673	6259695	+	intron:GPR153
21forw	GGGATGGGAGGGGAACACCCAGG	GGGATGGGACTGGAGCACACAGG	.........**...*...*.	4	0.0617381	0.0428571	chr9	35862630	35862652	-	exon:LINC00950
21forw	GGGATGGGAGGGGAACACCCAGG	GGGATGTGTAGGGAACAGCCAGG	......*.**.......*..	4	0.107779	0.0426667	chr19	19023205	19023227	-	intron:SUGP2
21forw	GGGATGGGAGGGGAACACCCAGG	GGGATGAGACTGGACCACCCCGG	......*..**...*.....	4	0.127709	0.041958	chr2	132275560	132275582	-	intergenic:MIR663B-AC097532.2
21forw	GGGATGGGAGGGGAACACCCAGG	GGGATGAGACTGGACCACCCCGG	......*..**...*.....	4	0.127709	0.041958	chr20	29313569	29313591	-	intergenic:MIR663AHG-RP4-610C12.4
21forw	GGGATGGGAGGGGAACACCCAGG	GGGATGAGACTGGACCACCCCGG	......*..**...*.....	4	0.127709	0.041958	chr22	11612021	11612043	+	intergenic:CT867977.1-CT978678.1
21forw	GGGATGGGAGGGGAACACCCAGG	GGCATGGGAAGGGAGCCCCCAGG	..*......*....*.*...	4	0.140844	0.0411765	chr14	94641150	94641172	+	intergenic:SERPINA3-GSC
21forw	GGGATGGGAGGGGAACACCCAGG	GGGAGGGGAAGGGAACAAGCAGG	....*....*.......**.	4	0.0854738	0.0402051	chr11	14276624	14276646	+	intergenic:RP11-21L19.1-RRAS2
21forw	GGGATGGGAGGGGAACACCCAGG	GGGAGGGGAGCGGTCCACCCCGG	....*.....*..**.....	4	0.0317081	0.0398961	chr15	80694797	80694819	+	intergenic:RP11-28H5.2-ABHD17C
21forw	GGGATGGGAGGGGAACACCCAGG	GGGCGGGGAGGGGAAAGCCCTGG	...**..........**...	4	0.0995396	0.0398616	chr2	216013708	216013730	+	intergenic:MREG-PECR
21forw	GGGATGGGAGGGGAACACCCAGG	GGCAGGGGAGGGGAACAACTGGG	..*.*............*.*	4	0.127597	0.0397633	chr4	148298385	148298407	+	intron:NR3C2
21forw	GGGATGGGAGGGGAACACCCAGG	GGGATGGGAGGGGGGCACATTGG	.............**...**	4	0.00715949	0.039	chr12	64799166	64799188	+	intron:TBC1D30
21forw	GGGATGGGAGGGGAACACCCAGG	GGGATGGGAGTAGTTCACCCTGG	..........**.**.....	4	0.0142289	0.0382906	chr13	73309026	73309048	+	intergenic:RNY1P8-RP11-309J13.1
21forw	GGGATGGGAGGGGAACACCCAGG	GGGATGGGAGAGGCAAGCCCAGG	..........*..*.**...	4	0.00747451	0.0378151	chr6	22380348	22380370	-	intergenic:RP3-404K8.2-HDGFL1
21forw	GGGATGGGAGGGGAACACCCAGG	GGGCTGTGACGGGGACACCCGGG	...*..*..*...*......	4	0.134098	0.0376471	chr12	128205	128227	-	intergenic:IQSEC3-RP11-598F7.4
21forw	GGGATGGGAGGGGAACACCCAGG	GGGTGGGGTGGGGAAGACCCTGG	...**...*......*....	4	0.157971	0.0375944	chr19	17283058	17283080	-	intergenic:ANKLE1/CTD-2278I10.6-ANKLE1
21forw	GGGATGGGAGGGGAACACCCAGG	GGGATGGGAGGGAGGCAGCCCGG	............***..*..	4	0.00395258	0.0373333	chr22	43562823	43562845	+	intron:EFCAB6
21forw	GGGATGGGAGGGGAACACCCAGG	CAGATGGGACGGGAAGACCCTGG	**.......*.....*....	4	0.250819	0.0371936	chr1	228175576	228175598	-	exon:IBA57
21forw	GGGATGGGAGGGGAACACCCAGG	GGGAGGGGAAGGGAACAGTCTGG	....*....*.......**.	4	0.0854738	0.036759	chrY	12281996	12282018	+	intergenic:RN7SL702P-TTTY15
21forw	GGGATGGGAGGGGAACACCCAGG	GGGACAGGAGGGGACCTCCCTGG	....**........*.*...	4	0.0938334	0.0363636	chr7	5541797	5541819	+	intergenic:ACTB-CTB-161C1.1
21forw	GGGATGGGAGGGGAACACCCAGG	GGAATGGGAGGGGACAGCCCTGG	..*...........***...	4	0.0263031	0.0360963	chr17	40060093	40060115	+	intergenic:MED24-THRA
21forw	GGGATGGGAGGGGAACACCCAGG	GCTGGGGGAGGGGAACACCCAAG	.****...............	4	0.257335	0.0358974	chr22	37092209	37092231	-	intron:TMPRSS6
21forw	GGGATGGGAGGGGAACACCCAGG	CGAAAGGGAGGGGAACAGCCTGG	*.*.*............*..	4	0.305989	0.0357143	chr6	170209860	170209882	-	intergenic:RP11-302L19.3-RP5-1086L22.1
21forw	GGGATGGGAGGGGAACACCCAGG	GAGATGGGAGGGCATCACCAAGG	.*..........*.*....*	4	0.0723364	0.0356275	chrY	11440836	11440858	-	intergenic:AC134882.3-RN7SL702P
21forw	GGGATGGGAGGGGAACACCCAGG	GGGATGGGATGGGTACCCTCAGG	.........*...*..*.*.	4	0.0238107	0.0352941	chr4	170261678	170261700	+	intergenic:AADAT-RP11-789C1.1
21forw	GGGATGGGAGGGGAACACCCAGG	TGGGTGGGAGGGGAATGCCCAGG	*..*...........**...	4	0.104848	0.0339367	chr8	21767469	21767491	+	intron:GFRA2
21forw	GGGATGGGAGGGGAACACCCAGG	GGGGTGTCAGGGGAAGACCCTGG	...*..**.......*....	4	0.176586	0.0338123	chr1	196723746	196723768	+	intron:CFH
21forw	GGGATGGGAGGGGAACACCCAGG	GGGCTGGAAGGGGAACCACCGGG	...*...*........**..	4	0.113429	0.0335374	chr20	49677150	49677172	+	intron:B4GALT5
21forw	GGGATGGGAGGGGAACACCCAGG	GTGCTGGGAAGGGAAGACCCTGG	.*.*.....*.....*....	4	0.238119	0.0322501	chr17	55458361	55458383	+	exon:RP11-515E23.2
21forw	GGGATGGGAGGGGAACACCCAGG	GGGACGTGAGGGGAATCCCCGGG	....*.*........**...	4	0.0679855	0.0310278	chr22	42631129	42631151	-	intron:CYB5R3
21forw	GGGATGGGAGGGGAACACCCAGG	GGGATGGGAGGTGAAAATGCTGG	...........*...*.**.	4	0.0071314	0.0309066	chr17	34777255	34777277	-	intergenic:RP11-212E8.1-RP11-642M2.1
21forw	GGGATGGGAGGGGAACACCCAGG	GGGAAGGGAAGGGAAGACACTGG	....*....*.....*..*.	4	0.0750076	0.0307692	chr7	151020325	151020347	-	intron:ATG9B
21forw	GGGATGGGAGGGGAACACCCAGG	TGGAAGGGAGGGGAACAGTCTGG	*...*............**.	4	0.103262	0.0307692	chr1	89312113	89312135	+	intergenic:GBP5-GBP6
21forw	GGGATGGGAGGGGAACACCCAGG	GGGGGGGGCGGGGAACAGCCTGG	...**...*........*..	4	0.180013	0.0304762	chr14	45147244	45147266	-	intron:FANCM
21forw	GGGATGGGAGGGGAACACCCAGG	GGGATGGGAGGGGTACCTCAGGG	.............*..**.*	4	0.00639961	0.0302521	chr7	143389537	143389559	+	intron:ZYX
21forw	GGGATGGGAGGGGAACACCCAGG	AGGATGGGAGGTGAGCAGCCGGG	*..........*..*..*..	4	0.0409193	0.03	chr12	132267395	132267417	+	intergenic:GALNT9-RP13-895J2.2
21forw	GGGATGGGAGGGGAACACCCAGG	GGGAGGGGTGGGGAAGACCAAGG	....*...*......*...*	4	0.069387	0.0295385	chr2	219874457	219874479	-	intergenic:AC009502.4-AC008281.1
21forw	GGGATGGGAGGGGAACACCCAGG	TGGATGGGAGCTGAACCCCCAGG	*.........**....*...	4	0.166453	0.0290886	chr5	132439971	132439993	-	intergenic:AC116366.5-C5orf56
21forw	GGGATGGGAGGGGAACACCCAGG	GGGATGGGAAGGGGAGACACTGG	.........*...*.*..*.	4	0.0106375	0.0287179	chr5	66645093	66645115	+	intergenic:MAST4-MAST4-IT1
21forw	GGGATGGGAGGGGAACACCCAGG	GGGAAGGGGGGGGAACTTCCAGG	....*...*.......**..	4	0.069305	0.0285714	chr2	88010603	88010625	+	intergenic:RGPD2-RNU2-63P
21forw	GGGATGGGAGGGGAACACCCAGG	GGGTAGTGAGGGGAAGACCCAGG	...**.*........*....	4	0.176586	0.027972	chr9	133948873	133948895	+	intron:VAV2
21forw	GGGATGGGAGGGGAACACCCAGG	GGGATGGGAGGGCGATACTCAGG	............**.*..*.	4	0.00426433	0.0279041	chr19	17770746	17770768	-	intron:FCHO1
21forw	GGGATGGGAGGGGAACACCCAGG	GGGCTGGGAAGGGAAGAACCGGG	...*.....*.....*.*..	4	0.0466714	0.0272885	chr12	131298554	131298576	+	intergenic:RP11-495K9.2/RP11-495K9.3-RNA5SP376
21forw	GGGATGGGAGGGGAACACCCAGG	GGGCTGGGAAGGGAAGAACCGGG	...*.....*.....*.*..	4	0.0466714	0.0272885	chr12	131662238	131662260	-	intergenic:RNA5SP377-RP11-495K9.6
21forw	GGGATGGGAGGGGAACACCCAGG	GGGATGAGAGGGGAAAACTGGGG	......*........*..**	4	0.0231954	0.0271493	chr19	45590736	45590758	+	exon:GPR4
21forw	GGGATGGGAGGGGAACACCCAGG	GAGATGGGAGTGGAAGAACCCGG	.*........*....*.*..	4	0.0296244	0.0269598	chr14	75334183	75334205	-	intergenic:LINC01220-RP11-293M10.6/JDP2
21forw	GGGATGGGAGGGGAACACCCAGG	GGTGGGGGAGGGGAACTCCCAGG	..***...........*...	4	0.570616	0.0266667	chr17	76080470	76080492	+	intergenic:ZACN-EXOC7/ZACN
21forw	GGGATGGGAGGGGAACACCCAGG	GGGATTGGAGGGGAAGAATCAGG	.....*.........*.**.	4	0.00965733	0.0254893	chr4	142315798	142315820	+	intron:INPP4B
21forw	GGGATGGGAGGGGAACACCCAGG	GAGATGGGAGGGTAGGACCCAGG	.*..........*.**....	4	0.0268152	0.0253846	chr2	100951077	100951099	+	intron:NPAS2
21forw	GGGATGGGAGGGGAACACCCAGG	GGGCTGGGATGGGAACCCCAGGG	...*.....*......*..*	4	0.234115	0.0253028	chr6	138872447	138872469	+	intron:ECT2L
21forw	GGGATGGGAGGGGAACACCCAGG	GGGGTGGGAGGGGGGCAGCCTGG	...*.........**..*..	4	0.0117648	0.0252778	chr2	60493402	60493424	-	intergenic:BCL11A-AC009970.1
21forw	GGGATGGGAGGGGAACACCCAGG	GGGACTGGAGGGGCACCCCCCGG	....**.......*..*...	4	0.0521686	0.0252101	chr19	5687949	5687971	-	exon:HSD11B1L
21forw	GGGATGGGAGGGGAACACCCAGG	GGGCAGGGAGGGAAAGACCCAGG	...**.......*..*....	4	0.100057	0.0250609	chr17	28905902	28905924	-	exon:PHF12
21forw	GGGATGGGAGGGGAACACCCAGG	GGGATGGGAGGGAAAAACTGAGG	............*..*..**	4	0.0119344	0.0250609	chr20	41398375	41398397	+	intergenic:EMILIN3-CHD6
21forw	GGGATGGGAGGGGAACACCCAGG	GGGGTGGGAGGGGGTCACACTGG	...*.........**...*.	4	0.0199161	0.025	chr8	55510598	55510620	-	intergenic:XKR4-RP11-628E19.2
21forw	GGGATGGGAGGGGAACACCCAGG	GGGAGGGGAGGTGCACACTCAGG	....*......*.*....*.	4	0.0347111	0.0243449	chr7	1446666	1446688	+	intron:MICALL2
21forw	GGGATGGGAGGGGAACACCCAGG	GGGGTGGGGGGGGGACACGCAGG	...*....*....*....*.	4	0.0454057	0.0243056	chr5	133120374	133120396	-	intergenic:RP11-485M7.3-CTB-49A3.2
21forw	GGGATGGGAGGGGAACACCCAGG	GGGGTGGGAGGGGATCATCTGGG	...*..........*..*.*	4	0.0346816	0.0241071	chr22	35564151	35564173	-	intergenic:RASD2-MB
21forw	GGGATGGGAGGGGAACACCCAGG	GTGGTGGGAGGGGATCACCTGGG	.*.*..........*....*	4	0.186916	0.0238636	chr10	70567683	70567705	+	exon:PALD1
21forw	GGGATGGGAGGGGAACACCCAGG	GGGAGGGGAGGGGAGCAGACGGG	....*.........*..**.	4	0.0248718	0.0237714	chr1	114230869	114230891	+	intron:RP4-543J13.1
21forw	GGGATGGGAGGGGAACACCCAGG	GAGATGGGAGGGCAACTCCAAGG	.*..........*...*..*	4	0.103916	0.0237517	chr10	38741508	38741530	-	intergenic:RP11-291L22.4-LINC00839
21forw	GGGATGGGAGGGGAACACCCAGG	GGGATGGGAGTGAAACAGCAGGG	..........*.*....*.*	4	0.0251161	0.0236686	chr3	162195348	162195370	+	intergenic:RP11-774I5.1-RP11-10O22.1
21forw	GGGATGGGAGGGGAACACCCAGG	AGGCTGGGAGGGCAACCCCCGGG	*..*........*...*...	4	0.235909	0.0236023	chr7	50197637	50197659	-	intergenic:C7orf72-AC020743.3
21forw	GGGATGGGAGGGGAACACCCAGG	GGGATGGGAGGAGCCCACACAGG	...........*.**...*.	4	0.00844717	0.0233766	chr6	167714099	167714121	+	intergenic:RP11-351J23.1-LINC01558
21forw	GGGATGGGAGGGGAACACCCAGG	GAGAAGGGAAGGGAACACCGAGG	.*..*....*.........*	4	0.642349	0.0232278	chr14	76698399	76698421	-	intergenic:RP11-187O7.3-RP11-99E15.2
21forw	GGGATGGGAGGGGAACACCCAGG	GGGATGGGATCGGAAGACACAGG	.........**....*..*.	4	0.039623	0.0229592	chr21	46256415	46256437	+	intron:MCM3AP
21forw	GGGATGGGAGGGGAACACCCAGG	GGGAGGGGTGGGGCCCACCCTGG	....*...*....**.....	4	0.0349074	0.0224416	chr19	50878894	50878916	+	exon:KLK2
21forw	GGGATGGGAGGGGAACACCCAGG	GAGATGGGAGGGGAGCAGCTGGG	.*............*..*.*	4	0.0366355	0.022	chr9	129042439	129042461	+	exon:FAM73B
21forw	GGGATGGGAGGGGAACACCCAGG	GGGCTCGGAGGGCCACACCCAGG	...*.*......**......	4	0.0499124	0.021712	chr2	26806488	26806510	+	intergenic:CENPA-DPYSL5
21forw	GGGATGGGAGGGGAACACCCAGG	GGGATGGGCGCGGAGCTCCCGGG	........*.*...*.*...	4	0.0477578	0.0212245	chrY	21533559	21533581	-	intergenic:RBMY1B-RBMY1A1
21forw	GGGATGGGAGGGGAACACCCAGG	GGGATGGGCGCGGAGCTCCCGGG	........*.*...*.*...	4	0.0477578	0.0212245	chrY	21919365	21919387	+	intergenic:RBMY1E-PRY2
21forw	GGGATGGGAGGGGAACACCCAGG	GGGATGGGCGCGGAGCTCCCGGG	........*.*...*.*...	4	0.0477578	0.0212245	chrY	22184280	22184302	+	intergenic:RBMY1F-TTTY5
21forw	GGGATGGGAGGGGAACACCCAGG	GGGATGGGCGCGGAGCTCCCGGG	........*.*...*.*...	4	0.0477578	0.0212245	chrY	21510018	21510040	-	intergenic:PRORY-RBMY1B/RBMY1A1
21forw	GGGATGGGAGGGGAACACCCAGG	GGGATGGGCGCGGAGCTCCCGGG	........*.*...*.*...	4	0.0477578	0.0212245	chrY	22402116	22402138	-	intron:RBMY1J
21forw	GGGATGGGAGGGGAACACCCAGG	GGGATGGGCGCGGAGCTCCCGGG	........*.*...*.*...	4	0.0477578	0.0212245	chrY	21895824	21895846	+	intergenic:RBMY1D-RBMY1E
21forw	GGGATGGGAGGGGAACACCCAGG	GGGAAGGGAGGGCAGGACCCAGG	....*.......*.**....	4	0.0255229	0.0210526	chr2	112956736	112956758	+	intergenic:IL37-IL36G
21forw	GGGATGGGAGGGGAACACCCAGG	GGCATGGGAGTGAAAGACCCTGG	..*.......*.*..*....	4	0.054754	0.0210077	chr15	79285860	79285882	+	intergenic:ANKRD34C-AS1-ANKRD34C
21forw	GGGATGGGAGGGGAACACCCAGG	GGGGAGGGAGGGGAAGACACTGG	...**..........*..*.	4	0.085785	0.0206044	chr17	50079309	50079331	-	intron:ITGA3
21forw	GGGATGGGAGGGGAACACCCAGG	GGGACGGGGGGGGATGACCCCGG	....*...*.....**....	4	0.0402958	0.0205128	chr7	157659301	157659323	+	intron:PTPRN2
21forw	GGGATGGGAGGGGAACACCCAGG	AGGATGGGTGGGGCACCCCCTGG	*.......*....*..*...	4	0.0554959	0.0204202	chr19	13817256	13817278	+	exon:ZSWIM4
21forw	GGGATGGGAGGGGAACACCCAGG	GGGCTGGGCGGGGAGGACCCGGG	...*....*.....**....	4	0.0423361	0.0201681	chr18	74496485	74496507	+	intron:CNDP2
21forw	GGGATGGGAGGGGAACACCCAGG	TGGCTGGGAGCGGAACAGCCAGG	*..*......*......*..	4	0.172235	0.0201681	chr7	73709258	73709280	-	intergenic:STX1A-MIR4284
21forw	GGGATGGGAGGGGAACACCCAGG	GGGGAGGGAGGGTCACACCCAGG	...**.......**......	4	0.0824998	0.0200893	chr21	43744228	43744250	+	intron:PDXK
21forw	GGGATGGGAGGGGAACACCCAGG	GGAATGGGAGGGGAGCAGCTGGG	..*...........*..*.*	4	0.0341961	0.0195	chr17	74737832	74737854	-	intron:RAB37
21forw	GGGATGGGAGGGGAACACCCAGG	GGGAAGGGAAGGGAATAGCCGGG	....*....*.....*.*..	4	0.0466714	0.0191453	chrX	115288561	115288583	+	intergenic:LRCH2-LUZP4
21forw	GGGATGGGAGGGGAACACCCAGG	GGGAAGGGTGGGGGACTCCCCGG	....*...*....*..*...	4	0.0526859	0.0186667	chr19	2256512	2256534	-	intergenic:JSRP1-OAZ1/LLfos-48D6.2
21forw	GGGATGGGAGGGGAACACCCAGG	GGGAAGGGAGGGGAGCAGACTGG	....*.........*..**.	4	0.0248718	0.0185714	chr2	239905809	239905831	+	intergenic:AC093802.1-MIR4786
21forw	GGGATGGGAGGGGAACACCCAGG	GGGATGAGACGGGAAGACCTGGG	......*..*.....*...*	4	0.067819	0.0184615	chr1	157203462	157203484	+	intergenic:RP11-71G12.1-RP11-85G21.1
21forw	GGGATGGGAGGGGAACACCCAGG	AGGCTGGGAGGGGAACAGACAGG	*..*.............**.	4	0.103262	0.0181513	chr16	89640635	89640657	-	intergenic:DPEP1-CHMP1A
21forw	GGGATGGGAGGGGAACACCCAGG	GGGATGGGTGTGGAAGACCAGGG	........*.*....*...*	4	0.034798	0.0177515	chr12	119688707	119688729	-	intron:CIT
21forw	GGGATGGGAGGGGAACACCCAGG	GGGAAGGGAGGGGAAGAAACTGG	....*..........*.**.	4	0.0159625	0.0177515	chr19	35502036	35502058	+	intron:DMKN
21forw	GGGATGGGAGGGGAACACCCAGG	TGGATGGGAGGGGAGGGCCCTGG	*.............***...	4	0.0280994	0.0176471	chr4	8090109	8090131	-	intron:ABLIM2
21forw	GGGATGGGAGGGGAACACCCAGG	GAGATGGGAGGTTAACCCCCTGG	.*.........**...*...	4	0.116067	0.0172294	chr15	91346917	91346939	-	intergenic:SV2B-RP11-661P17.1
21forw	GGGATGGGAGGGGAACACCCAGG	GGGATGGGAGGGGACAAGTCTGG	..............**.**.	4	0.00371383	0.0167832	chr6	15887151	15887173	+	intergenic:DTNBP1-RP11-401E14.2
21forw	GGGATGGGAGGGGAACACCCAGG	GGGACAGGAGGGGAACAGGCAGG	....**...........**.	4	0.0561473	0.0166667	chr7	132055904	132055926	-	intergenic:AC009518.4-PLXNA4
21forw	GGGATGGGAGGGGAACACCCAGG	GGGATGGGAGAGGCACCCACAGG	..........*..*..*.*.	4	0.0136888	0.0162065	chr12	51828644	51828666	-	intron:RP11-923I11.4
21forw	GGGATGGGAGGGGAACACCCAGG	GGGATGGGAGGGCAGAACCGAGG	............*.**...*	4	0.0101537	0.0160991	chr7	101156565	101156587	-	intron:AP1S1
21forw	GGGATGGGAGGGGAACACCCAGG	GGTCTGGGAGGGGAGCAGCCTGG	..**..........*..*..	4	0.082005	0.0152941	chr9	127616513	127616535	+	intron:STXBP1
21forw	GGGATGGGAGGGGAACACCCAGG	GGGATGGGAGGGAAGCACAGCGG	............*.*...**	4	0.0185955	0.0151261	chr11	66902917	66902939	+	intergenic:AP003176.1-PC
21forw	GGGATGGGAGGGGAACACCCAGG	GGGATGGGGTGGGGACACCGAGG	........**...*.....*	4	0.050024	0.0148693	chr3	73089899	73089921	+	intergenic:PPP4R2-RNU6-557P
21forw	GGGATGGGAGGGGAACACCCAGG	GGGAGGGGTGGGGAGCACCGTGG	....*...*.....*....*	4	0.108115	0.0146824	chr8	144909908	144909930	-	intergenic:ZNF250-ZNF16
21forw	GGGATGGGAGGGGAACACCCAGG	GGGCTGGGAGAGGAATAGCCTGG	...*......*....*.*..	4	0.0281244	0.0144796	chr1	33771647	33771669	-	intron:CSMD2
21forw	GGGATGGGAGGGGAACACCCAGG	GGGATGGGAGGAGACTGCCCAGG	...........*..***...	4	0.0113941	0.0138215	chr10	43800012	43800034	+	intergenic:RP11-272J7.4-LINC00619
21forw	GGGATGGGAGGGGAACACCCAGG	GGGAGGGGAGGGGAACTACTGGG	....*...........**.*	4	0.0498225	0.0137846	chr16	24976627	24976649	+	intron:ARHGAP17
21forw	GGGATGGGAGGGGAACACCCAGG	GGCATGGGAGGGGAATCTCCTGG	..*............***..	4	0.0202626	0.0134255	chrX	55674186	55674208	+	intergenic:FOXR2-RRAGB
21forw	GGGATGGGAGGGGAACACCCAGG	GGGATGAGAGGGGAGGAGCCGGG	......*.......**.*..	4	0.00882868	0.0133333	chrY	339596	339618	+ PAR1	intron:PPP2R3B
21forw	GGGATGGGAGGGGAACACCCAGG	GGCATGGGAGAGGCAGACCCTGG	..*.......*..*.*....	4	0.021081	0.0126796	chr18	59949750	59949772	+	intergenic:PMAIP1-RN7SL342P
21forw	GGGATGGGAGGGGAACACCCAGG	GGGAAGGGAGGAGAAGGCCCAGG	....*......*...**...	4	0.0489735	0.0126697	chr5	15507055	15507077	+	intergenic:FBXL7-CTD-2350J17.1
21forw	GGGATGGGAGGGGAACACCCAGG	GGGAGGGGAGGGGCTCACTCTGG	....*........**...*.	4	0.0189077	0.0126593	chr2	224479973	224479995	+	intron:CUL3
21forw	GGGATGGGAGGGGAACACCCAGG	GGGATGGGAGGAGAGGAGCCTGG	...........*..**.*..	4	0.00606735	0.0124444	chr12	2834066	2834088	+	intron:NRIP2
21forw	GGGATGGGAGGGGAACACCCAGG	GAGAAGGGAGGGGCACAGCCAGG	.*..*........*...*..	4	0.0462397	0.0120879	chr5	173679153	173679175	+	intergenic:CTB-43E15.1-CTB-43E15.2
21forw	GGGATGGGAGGGGAACACCCAGG	GGGAAGGGAGGTGAACAGTCTGG	....*......*.....**.	4	0.0456602	0.0118343	chr2	2312199	2312221	-	intergenic:MYT1L-MYT1L-AS1
21forw	GGGATGGGAGGGGAACACCCAGG	GGCAGGGGAGGGGAAGACCTGGG	..*.*..........*...*	4	0.111973	0.0113609	chr19	2430202	2430224	-	exon:LMNB2
21forw	GGGATGGGAGGGGAACACCCAGG	GGGAGGGGAGGGGAGGGCCCAGG	....*.........***...	4	0.0266766	0.0112941	chr1	228149689	228149711	+	intergenic:GUK1-GJC2
21forw	GGGATGGGAGGGGAACACCCAGG	GGGATGGGCGGGGTCCTCCCAGG	........*....**.*...	4	0.0128215	0.0110823	chr1	43603212	43603234	+	intron:PTPRF
21forw	GGGATGGGAGGGGAACACCCAGG	GGGAGGGGAGGGGGCCAGCCAGG	....*........**..*..	4	0.0117648	0.0108606	chr19	19085849	19085871	+	intron:SLC25A42
21forw	GGGATGGGAGGGGAACACCCAGG	GGGATGGCAGGGGAGGGCCCAGG	.......*......***...	4	0.025391	0.0108597	chr15	58246913	58246935	-	intergenic:AQP9-ALDH1A2
21forw	GGGATGGGAGGGGAACACCCAGG	GGGAGGGGCGGGGCACAGCCAGG	....*...*....*...*..	4	0.0268219	0.010449	chr16	800763	800785	-	intergenic:GNG13-PRR25
21forw	GGGATGGGAGGGGAACACCCAGG	AGGCAGGGAAGGGAACACCCAGA	*..**....*..........	4	0.263539	0.0102941	chr22	41555995	41556017	-	intergenic:POLR3H-CSDC2
21forw	GGGATGGGAGGGGAACACCCAGG	GGGGTGGGAGGGGAATGCCTTGG	...*...........**..*	4	0.0437218	0.010181	chr16	5045072	5045094	-	intron:C16orf89
21forw	GGGATGGGAGGGGAACACCCAGG	GGCATGGCAGGGGCTCACCCTGG	..*....*.....**.....	4	0.059184	0.0101437	chr22	43231735	43231757	+	exon:SCUBE1
21forw	GGGATGGGAGGGGAACACCCAGG	GGGAGGGGAAGGGAACAGGCAGG	....*....*.......**.	4	0.0854738	0.00995556	chr1	59025501	59025523	-	intron:LINC01358
21forw	GGGATGGGAGGGGAACACCCAGG	GGGATGGGAGAGGCAGACCTGGG	..........*..*.*...*	4	0.00848593	0.00989011	chr9	114000875	114000897	-	intron:ZNF618
21forw	GGGATGGGAGGGGAACACCCAGG	GGGGTGGGGGGGGAACCGCCAGG	...*....*.......**..	4	0.069305	0.00980392	chr1	204624737	204624759	-	intergenic:LRRN2-RP11-430C7.5
21forw	GGGATGGGAGGGGAACACCCAGG	GGGAGGGGAGGGGAGCGGCCCGG	....*.........*.**..	4	0.0303989	0.00978824	chr3	14948061	14948083	-	exon:FGD5-AS1
21forw	GGGATGGGAGGGGAACACCCAGG	GAGATGGGAGGGGAGCTGCCTGG	.*............*.**..	4	0.0320202	0.00977778	chr11	33689677	33689699	+	intergenic:KIAA1549L/RP4-541C22.5-RP4-541C22.5
21forw	GGGATGGGAGGGGAACACCCAGG	TGGATGGGAGGGGAATAACGGGG	*..............*.*.*	4	0.0235123	0.00974591	chr20	11793160	11793182	-	intergenic:RP11-268G13.1-LINC00687
21forw	GGGATGGGAGGGGAACACCCAGG	GGGCTGGGAGAGGAAGGCCCCGG	...*......*....**...	4	0.0552445	0.00958211	chr10	103759151	103759173	+	intergenic:SH3PXD2A-AS1-SH3PXD2A
21forw	GGGATGGGAGGGGAACACCCAGG	AGGTTGGGAGGGGAACAGGCTGG	*..*.............**.	4	0.103262	0.00954545	chr10	84124627	84124649	+	intergenic:RNU1-65P-RP11-338I21.1/GHITM
21forw	GGGATGGGAGGGGAACACCCAGG	GGGAGGGGAGGGGACTCCCCCGG	....*.........***...	4	0.0266766	0.00947758	chr12	57738270	57738292	+	intron:AGAP2
21forw	GGGATGGGAGGGGAACACCCAGG	GAGATGGGAGGGGATTCCCCAGG	.*............***...	4	0.0280994	0.009189	chr8	142970566	142970588	+	intergenic:CYP11B2-RP11-273G15.2
21forw	GGGATGGGAGGGGAACACCCAGG	GGAGTGGGAGGGGAAGACGCTGG	..**...........*..*.	4	0.084584	0.00901442	chr16	46900514	46900536	-	intron:GPT2
21forw	GGGATGGGAGGGGAACACCCAGG	GGTGTGGGAGGGGCACAGCCAGG	..**.........*...*..	4	0.0455923	0.00892857	chr19	47492722	47492744	+	intron:NAPA
21forw	GGGATGGGAGGGGAACACCCAGG	GGGAAGGGAGGGGAGGGCCCTGG	....*.........***...	4	0.0266766	0.00882353	chr16	1257828	1257850	-	intergenic:RP11-616M22.5-RP11-616M22.5/TPSD1
21forw	GGGATGGGAGGGGAACACCCAGG	GGCATGGGTGGGTAACACGCAGG	..*.....*...*.....*.	4	0.116282	0.00865385	chr19	55133264	55133286	+	intron:TNNT1
21forw	GGGATGGGAGGGGAACACCCAGG	GGGGTGGGAGGGGAGGAGCCGGG	...*..........**.*..	4	0.0135808	0.00833333	chr19	47860586	47860608	-	intergenic:CRX-CTD-3098H1.2
21forw	GGGATGGGAGGGGAACACCCAGG	GGGATGGGGGTGGTACACCGAGG	........*.*..*.....*	4	0.0301448	0.00804424	chr6	2745100	2745122	+	intron:MYLK4
21forw	GGGATGGGAGGGGAACACCCAGG	GGGAAGGGAGGGCACCAGCCAGG	....*.......*.*..*..	4	0.0305568	0.0076555	chr1	38755630	38755652	-	intergenic:RP11-329N22.1-RRAGC/RP5-864K19.7
21forw	GGGATGGGAGGGGAACACCCAGG	GGGAAGGGAGGGGAGCCGCCTGG	....*.........*.**..	4	0.0303989	0.00764706	chr10	102121616	102121638	+	intergenic:LDB1-PPRC1
21forw	GGGATGGGAGGGGAACACCCAGG	GGGATGGTAGGGGAAGCCACAGG	.......*.......**.*.	4	0.0298439	0.00727214	chr3	13357691	13357713	-	intron:NUP210
21forw	GGGATGGGAGGGGAACACCCAGG	GGGGTGGGAGGGGCACCCCTGGG	...*.........*..*..*	4	0.0378752	0.00709034	chr11	119112401	119112423	+	intron:C2CD2L
21forw	GGGATGGGAGGGGAACACCCAGG	GGGAGGGGAGGGGAGCAGGCAGG	....*.........*..**.	4	0.0248718	0.00693333	chr8	144504579	144504601	-	intron:GPT
21forw	GGGATGGGAGGGGAACACCCAGG	GGCATGGCAGGGGCACTCCCTGG	..*....*.....*..*...	4	0.0850218	0.00676247	chr8	41285716	41285738	-	intergenic:CTD-3080F16.3-RNU6-895P
21forw	GGGATGGGAGGGGAACACCCAGG	GGGATGGGAGGGGAAGTTCAGGG	...............***.*	4	0.00706275	0.00659341	chr9	132738607	132738629	+	intergenic:AK8-RP11-295G24.5
21forw	GGGATGGGAGGGGAACACCCAGG	GGGCTGGGAGGGGAGGGCCCAGG	...*..........***...	4	0.0266766	0.00622837	chr22	39018193	39018215	+	intron:APOBEC3C
21forw	GGGATGGGAGGGGAACACCCAGG	GGGAAGGGAGGGGGTCTCCCAGG	....*........**.*...	4	0.0231094	0.00622222	chr3	13234478	13234500	-	intergenic:IQSEC1-NUP210
21forw	GGGATGGGAGGGGAACACCCAGG	GGGATGGGAGCTGACCTCCCTGG	..........**..*.*...	4	0.0384563	0.00599401	chr3	98110063	98110085	-	intergenic:RP11-343D2.11-OR5H1
21forw	GGGATGGGAGGGGAACACCCAGG	GGGTCGGGAGGGGAAGACCGGGG	...**..........*...*	4	0.113563	0.00575895	chr22	46731995	46732017	+	intron:CERK
21forw	GGGATGGGAGGGGAACACCCAGG	GGGATGGAAGGGGCTCTCCCGGG	.......*.....**.*...	4	0.0219957	0.00571429	chr12	121970179	121970201	-	intron:WDR66
21forw	GGGATGGGAGGGGAACACCCAGG	GGGGTGGGAGGGGAAGCCCTGGG	...*...........**..*	4	0.0437218	0.0050905	chr16	89604241	89604263	+	intergenic:CPNE7-DPEP1
21forw	GGGATGGGAGGGGAACACCCAGG	GGGATGGGAGCGGGACACAGTGG	..........*..*....**	4	0.0155411	0.00504202	chrX	45187179	45187201	+	intergenic:RP11-342D14.1-CXorf36
21forw	GGGATGGGAGGGGAACACCCAGG	GGGATGGGAGGGGCTCCTCCTGG	.............**.**..	4	0.00393215	0.00486194	chr19	1135760	1135782	+	intron:SBNO2
21forw	GGGATGGGAGGGGAACACCCAGG	GGGAAGGGAAGGGAACCCCGTGG	....*....*......*..*	4	0.234115	0.00484429	chr21	42587270	42587292	+	intergenic:SLC37A1-AP001626.1
21forw	GGGATGGGAGGGGAACACCCAGG	GGCATGGGAGGGGCACAGACAGG	..*..........*...**.	4	0.0143616	0.00470958	chr13	73194424	73194446	-	intergenic:RNU4-10P-RNY1P8
21forw	GGGATGGGAGGGGAACACCCAGG	GGGCTGGGAGGGGAGGAGCCAGG	...*..........**.*..	4	0.0135808	0.00470588	chr1	26021721	26021743	+	intergenic:SCARNA18-EXTL1
21forw	GGGATGGGAGGGGAACACCCAGG	GGGATGGGAGGGCAGCAGGCTGG	............*.*..**.	4	0.00874031	0.0045614	chr19	34307226	34307248	+	intron:KIAA0355
21forw	GGGATGGGAGGGGAACACCCAGG	GGGATGGGAGAGGACCAGGCAGG	..........*...*..**.	4	0.0125346	0.00454545	chr2	170611596	170611618	+	intergenic:MYO3B-AC007277.3
21forw	GGGATGGGAGGGGAACACCCAGG	GGGAAGAGAGGGGAAGACCGGGG	....*.*........*...*	4	0.0775635	0.00452489	chr6	29633174	29633196	+	exon:GABBR1
21forw	GGGATGGGAGGGGAACACCCAGG	GGGATGGGCGGGGGACAGGCTGG	........*....*...**.	4	0.00804173	0.00444444	chr4	7734159	7734181	+	intron:SORCS2
21forw	GGGATGGGAGGGGAACACCCAGG	GGGATGGGAGGGCAAGAGCAGGG	............*..*.*.*	4	0.00742585	0.00431849	chr14	100723258	100723280	-	intergenic:RP11-566J3.2-DLK1
21forw	GGGATGGGAGGGGAACACCCAGG	GGGTGGGGAGGGGAACGCCGCGG	...**...........*..*	4	0.254196	0.00422774	chr10	67885253	67885275	-	exon:SIRT1
21forw	GGGATGGGAGGGGAACACCCAGG	GGGCTGGGAGGGGAACCGCAAGG	...*............**.*	4	0.0498225	0.00415225	chr20	60899442	60899464	-	intergenic:RP11-151E14.1-RP5-827L5.2
21forw	GGGATGGGAGGGGAACACCCAGG	GGGATGGGGGGGGCAGGCCCTGG	........*....*.**...	4	0.0082287	0.00387847	chr2	74508261	74508283	+	exon:PCGF1
21forw	GGGATGGGAGGGGAACACCCAGG	GGGATGGGAAGGGAACAAGGTGG	.........*.......***	4	0.0339248	0.00369532	chr20	2333014	2333036	+	intron:TGM3
21forw	GGGATGGGAGGGGAACACCCAGG	GGGATGGGAGGGGATCAGTTGGG	..............*..***	4	0.00900388	0.00369231	chr8	127892824	127892846	+	intergenic:PVT1_3/PVT1-PVT1
21forw	GGGATGGGAGGGGAACACCCAGG	GGGATGGCAGGGGCAGGCCCAGG	.......*.....*.**...	4	0.0141166	0.00358013	chr11	119311236	119311258	-	intron:MCAM
21forw	GGGATGGGAGGGGAACACCCAGG	GGGATGGGAAGGGGACACGGCGG	.........*...*....**	4	0.0257898	0.00320261	chr10	100748118	100748140	-	intron:PAX2
21forw	GGGATGGGAGGGGAACACCCAGG	GAGCTGGGAGGGGAACCCCGAGG	.*.*............*..*	4	0.268517	0.0031001	chr13	113081042	113081064	+	intron:MCF2L
21forw	GGGATGGGAGGGGAACACCCAGG	GGGAAGGGAGGGGAAGAGCTGGG	....*..........*.*.*	4	0.0222583	0.00307692	chr2	17637107	17637129	-	intron:VSNL1
21forw	GGGATGGGAGGGGAACACCCAGG	GGGATGGGACGGGAACTGACTGG	.........*......***.	4	0.0313215	0.00304762	chr10	30917124	30917146	-	intron:ZNF438
21forw	GGGATGGGAGGGGAACACCCAGG	GGGGTGGGAGGGGAACATGGTGG	...*.............***	4	0.0407638	0.00295431	chr6	9325888	9325910	-	intergenic:RP11-354I10.1-OFCC1
21forw	GGGATGGGAGGGGAACACCCAGG	GGGATGAGAGGGGAAGAGGCAGG	......*........*.**.	4	0.0109024	0.0025641	chr2	236014916	236014938	-	intron:AGAP1
21forw	GGGATGGGAGGGGAACACCCAGG	GGGAGGGGAGGGGAAGACAGGGG	....*..........*..**	4	0.0357723	0.00248222	chr10	98761993	98762015	-	intergenic:HPSE2-MIR6507
21forw	GGGATGGGAGGGGAACACCCAGG	GGGATGGGAGGGGATTTCCTGGG	..............***..*	4	0.00965722	0.00246154	chr10	24488301	24488323	+	intergenic:RP11-144I2.1-KIAA1217
21forw	GGGATGGGAGGGGAACACCCAGG	GGGATGGGAAGGGAAGAGGCAGG	.........*.....*.**.	4	0.013993	0.00239316	chr6	41512819	41512841	-	intron:LINC01276
21forw	GGGATGGGAGGGGAACACCCAGG	GGGAAGGGTGGGGAACAGCGGGG	....*...*........*.*	4	0.0790689	0.00235294	chr10	61647768	61647790	-	intergenic:TMEM26-AS1-C10orf107
21forw	GGGATGGGAGGGGAACACCCAGG	GGGAGGGGAGGGGAACAGAGGGG	....*............***	4	0.0407638	0.00215126	chr4	83579270	83579292	-	intron:AGPAT9
21forw	GGGATGGGAGGGGAACACCCAGG	GGGAGGGGAGGGGAACAGAGGGG	....*............***	4	0.0407638	0.00215126	chr16	57680069	57680091	-	intron:GPR97
21forw	GGGATGGGAGGGGAACACCCAGG	GGGCTGGGAGGGGCAGCCCCAGG	...*.........*.**...	4	0.0148314	0.00205331	chr16	8894466	8894488	-	intron:USP7
21forw	GGGATGGGAGGGGAACACCCAGG	GGGAAGGGAGGGGAACAGAGGGG	....*............***	4	0.0407638	0.00168067	chr19	32998964	32998986	+	intron:RHPN2
21forw	GGGATGGGAGGGGAACACCCAGG	GGGAAGGGAGGGGAAGAGGCGGG	....*..........*.**.	4	0.0159625	0.00128205	chr1	21289959	21289981	+	intron:ECE1
21forw	GGGATGGGAGGGGAACACCCAGG	GGGATGGGAGGGGAAGCCTGGGG	...............**.**	4	0.0113508	0.000737086	chr12	121193138	121193160	+	intergenic:RP11-340F14.6-P2RX4
21forw	GGGATGGGAGGGGAACACCCAGG	GGGATGGGAGGGGCAGAGGCAGG	.............*.*.**.	4	0.00206478	0.000549451	chr4	5460627	5460649	+	intron:STK32B
21forw	GGGATGGGAGGGGAACACCCAGG	GGGATGGGAGGGGAAGAGGGAGG	...............*.***	4	0.00577861	0.00015083	chr2	215694809	215694831	+	intron:AC012668.2
21forw	GGGATGGGAGGGGAACACCCAGG	GCAATGGGAGGGGAAAACCCAGG	.**............*....	3	0.534369	0.519231	chr17	82605921	82605943	-	intergenic:FOXK2/RP13-638C3.4-WDR45B
21forw	GGGATGGGAGGGGAACACCCAGG	GGGGTGGGATGAGAACACCCTGG	...*.....*.*........	3	1.2109	0.473958	chr19	3227558	3227580	+	intron:CELF5
21forw	GGGATGGGAGGGGAACACCCAGG	GGGGTGGGAGGAGAACATCCAGG	...*.......*.....*..	3	0.303849	0.375	chr11	106716061	106716083	+	intron:GUCY1A2
21forw	GGGATGGGAGGGGAACACCCAGG	GGGATGGGACAAGAACACCCAGG	.........***........	3	0.583428	0.373333	chr17	2742639	2742661	-	intergenic:RP11-74E22.8-MIR1253
21forw	GGGATGGGAGGGGAACACCCAGG	AGGATGGGAGGTGAAAACCCTGG	*..........*...*....	3	0.266643	0.346154	chr18	31044178	31044200	-	intergenic:DSC3-DSC2
21forw	GGGATGGGAGGGGAACACCCAGG	GGGAGGGAAGGGGAACACACTGG	....*..*..........*.	3	0.992537	0.274286	chr2	152085224	152085246	+	intergenic:CACNB4-AC079790.2/CACNB4
21forw	GGGATGGGAGGGGAACACCCAGG	GGGAGGGGACAGGAACACCCAGG	....*....**.........	3	1.30013	0.256	chr12	108209595	108209617	-	intron:WSCD2
21forw	GGGATGGGAGGGGAACACCCAGG	GGGATGGGGTGGGGACACCCAGG	........**...*......	3	0.20346	0.252778	chr7	1168600	1168622	-	intergenic:AC091729.9-UNCX
21forw	GGGATGGGAGGGGAACACCCAGG	GGGACAGGAGGGGCACACCCAGG	....**.......*......	3	0.240894	0.214286	chr15	32110329	32110351	-	intron:CHRNA7
21forw	GGGATGGGAGGGGAACACCCAGG	GGCATGGGCAGGGAACACCCCGG	..*.....**..........	3	1.41127	0.205128	chr4	1509657	1509679	-	intergenic:NKX1-1-RP13-1016M1.2
21forw	GGGATGGGAGGGGAACACCCAGG	GGGACTGGAGGGTAACACCCTGG	....**......*.......	3	0.625677	0.2	chr5	117686530	117686552	+	intergenic:LINC00992-AC114945.1
21forw	GGGATGGGAGGGGAACACCCAGG	GGGATGGGGAGGTAACACCCAGG	........**..*.......	3	0.52845	0.186667	chr18	4251925	4251947	+	intergenic:DLGAP1-DLGAP1-AS5
21forw	GGGATGGGAGGGGAACACCCAGG	GAGATGGGAGGGCAACACCAAGG	.*..........*......*	3	0.577439	0.178138	chr16_KI270728v1_random	179996	180018	-	intergenic:AC133551.1-AC136612.1
21forw	GGGATGGGAGGGGAACACCCAGG	GAGATGGGAGGGCAACACCAAGG	.*..........*......*	3	0.577439	0.178138	chr16_KI270728v1_random	1716403	1716425	-	intergenic:AC141272.1-Gap
21forw	GGGATGGGAGGGGAACACCCAGG	GAGATGGGAGGGCAACACCAAGG	.*..........*......*	3	0.577439	0.178138	chr15	20306118	20306140	-	intergenic:RP11-173D3.1-RP11-509A17.3
21forw	GGGATGGGAGGGGAACACCCAGG	GAGATGGGAGGGCAACACCAAGG	.*..........*......*	3	0.577439	0.178138	chr10	42231260	42231282	+	intergenic:RP11-291L22.4-LINC00839
21forw	GGGATGGGAGGGGAACACCCAGG	GAGATGGGAGGGCAACACCAAGG	.*..........*......*	3	0.577439	0.178138	chr22	10636780	10636802	-	intergenic:Gap-U2
21forw	GGGATGGGAGGGGAACACCCAGG	GAGATGGGAGGGCAACACCAAGG	.*..........*......*	3	0.577439	0.178138	chr2	87357087	87357109	-	intergenic:IGKV3OR2-268-LINC00152/AC133644.2
21forw	GGGATGGGAGGGGAACACCCAGG	GAGATGGGAGGGCAACACCAAGG	.*..........*......*	3	0.577439	0.178138	chr9	63393273	63393295	-	intergenic:AL591379.1-FO203515.1
21forw	GGGATGGGAGGGGAACACCCAGG	GAGATGGGAGGGCAACACCAAGG	.*..........*......*	3	0.577439	0.178138	chr21	8659638	8659660	-	intergenic:FP236383.3-bP-2189O9.3
21forw	GGGATGGGAGGGGAACACCCAGG	GAGATGGGAGGGCAACACCAAGG	.*..........*......*	3	0.577439	0.178138	chr9	65204098	65204120	-	intergenic:RNU6-1293P-FOXD4L5
21forw	GGGATGGGAGGGGAACACCCAGG	GAGATGGGAGGGCAACACCAAGG	.*..........*......*	3	0.577439	0.178138	chr16_KI270728v1_random	1844064	1844086	+	intergenic:AC141272.1-Gap
21forw	GGGATGGGAGGGGAACACCCAGG	GAGATGGGAGGGCAACACCAAGG	.*..........*......*	3	0.577439	0.178138	chr9	65817589	65817611	+	intergenic:FOXD4L4-RP11-15E1.5
21forw	GGGATGGGAGGGGAACACCCAGG	GAGATGGGAGGGCAACACCAAGG	.*..........*......*	3	0.577439	0.178138	chr1	144822102	144822124	-	intergenic:RNA5SP59-SRGAP2B
21forw	GGGATGGGAGGGGAACACCCAGG	GAGATGGGAGGGCAACACCAAGG	.*..........*......*	3	0.577439	0.178138	chr9	64719783	64719805	-	intergenic:ANKRD20A4-AL359955.1
21forw	GGGATGGGAGGGGAACACCCAGG	GAGATGGGAGGGCAACACCAAGG	.*..........*......*	3	0.577439	0.178138	chr9	40592307	40592329	-	intergenic:BMS1P14-CH17-80A12.1
21forw	GGGATGGGAGGGGAACACCCAGG	GAGATGGGAGGGCAACACCAAGG	.*..........*......*	3	0.577439	0.178138	chr1	143319075	143319097	+	intergenic:RP11-344P13.1-5S_rRNA
21forw	GGGATGGGAGGGGAACACCCAGG	GAGATGGGAGGGCAACACCAAGG	.*..........*......*	3	0.577439	0.178138	chr2	91985849	91985871	-	intergenic:AC027612.2-RP11-407P15.2
21forw	GGGATGGGAGGGGAACACCCAGG	GAGATGGGAGGGCAACACCAAGG	.*..........*......*	3	0.577439	0.178138	chr1	144144439	144144461	+	intergenic:FAM72C-RP11-14N7.2
21forw	GGGATGGGAGGGGAACACCCAGG	GAGATGGGAGGGCAACACCAAGG	.*..........*......*	3	0.577439	0.178138	chr2	94216655	94216677	-	intergenic:AC027612.2-RP11-407P15.2
21forw	GGGATGGGAGGGGAACACCCAGG	GAGATGGGAGGGCAACACCAAGG	.*..........*......*	3	0.577439	0.178138	chr22	22290101	22290123	+	intergenic:LL22NC03-2H8.5-LL22NC03-2H8.4
21forw	GGGATGGGAGGGGAACACCCAGG	GAGATGGGAGGGCAACACCAAGG	.*..........*......*	3	0.577439	0.178138	chr22	16531720	16531742	-	intergenic:KB-67B5.17-CCT8L2
21forw	GGGATGGGAGGGGAACACCCAGG	GAGATGGGAGGGCAACACCAAGG	.*..........*......*	3	0.577439	0.178138	chr16	32337768	32337790	+	intergenic:RP11-56L13.1-RP11-626K17.3
21forw	GGGATGGGAGGGGAACACCCAGG	GAGATGGGAGGGCAACACCAAGG	.*..........*......*	3	0.577439	0.178138	chr16	33543767	33543789	+	exon:RP11-989E6.10
21forw	GGGATGGGAGGGGAACACCCAGG	GAGATGGGAGGGCAACACCAAGG	.*..........*......*	3	0.577439	0.178138	chr2	91563397	91563419	+	intergenic:CH17-132F21.5-RP11-575H3.1
21forw	GGGATGGGAGGGGAACACCCAGG	GAGATGGGAGGGCAACACCAAGG	.*..........*......*	3	0.577439	0.178138	chr9	63045178	63045200	+	intergenic:RP11-262H14.3/RP11-262H14.4-RP11-381O7.3
21forw	GGGATGGGAGGGGAACACCCAGG	GGGTGGGGAGGGGAACACACTGG	...**.............*.	3	0.992537	0.174545	chr21	31271543	31271565	-	intron:TIAM1
21forw	GGGATGGGAGGGGAACACCCAGG	GGGGTGGGTGGGGAACACTCGGG	...*....*.........*.	3	0.60644	0.173077	chr9	135701213	135701235	-	intergenic:SOHLH1-KCNT1
21forw	GGGATGGGAGGGGAACACCCAGG	GGGATGGGAGGAGAAACCCCAGG	...........*...**...	3	0.0790581	0.164706	chr17	63959173	63959195	-	intron:SCN4A
21forw	GGGATGGGAGGGGAACACCCAGG	GAGGTGGGAGGGGACCACCCTGG	.*.*..........*.....	3	0.79687	0.144231	chr14	23212735	23212757	-	intron:RNF212B
21forw	GGGATGGGAGGGGAACACCCAGG	CGGGTGGGAGGGTAACACCCTGG	*..*........*.......	3	1.1507	0.133929	chr17	4531808	4531830	-	intron:SPNS2
21forw	GGGATGGGAGGGGAACACCCAGG	GGGATGGAATGGGAAGACCCAGG	.......*.*.....*....	3	0.423323	0.125	chr19	4198271	4198293	-	exon:ANKRD24
21forw	GGGATGGGAGGGGAACACCCAGG	AGGATGGGCTGGGAACACCCCAG	*.......**..........	3	0.300756	0.108333	chr2	52359368	52359390	+	intergenic:AC007682.1-AC087073.1
21forw	GGGATGGGAGGGGAACACCCAGG	GGCAGGGGAGGGCAACACCCAGG	..*.*.......*.......	3	1.07408	0.103644	chr2	43152560	43152582	+	intergenic:AC093609.1-ZFP36L2
21forw	GGGATGGGAGGGGAACACCCAGG	GGGCTGGGAGGGCAGCACCCAGG	...*........*.*.....	3	0.291941	0.0965944	chr11	65045983	65046005	-	intron:NAALADL1
21forw	GGGATGGGAGGGGAACACCCAGG	GGAATGGGAGGGGGCCACCCAGG	..*..........**.....	3	0.117071	0.0954545	chr1	37629508	37629530	-	intron:RSPO1
21forw	GGGATGGGAGGGGAACACCCAGG	GTGATTGGAGGGGCACACCCAGG	.*...*.......*......	3	0.268037	0.0909091	chrX	139421565	139421587	-	intergenic:FGF13-F9
21forw	GGGATGGGAGGGGAACACCCAGG	GGGAGGGGAGGGAAAGACCCTGG	....*.......*..*....	3	0.187365	0.0908876	chr1	229172353	229172375	+	intergenic:RP5-1065P14.2-RP5-1061H20.5
21forw	GGGATGGGAGGGGAACACCCAGG	GGGATGGGAGTGGGACACCAAGG	..........*..*.....*	3	0.0921508	0.0897436	chr10	97877248	97877270	-	intergenic:AL139239.1-CRTAC1
21forw	GGGATGGGAGGGGAACACCCAGG	GGGCTGGGAGGCGGACACCCGGG	...*.......*.*......	3	0.206348	0.0871972	chr4	2825255	2825277	-	intron:SH3BP2
21forw	GGGATGGGAGGGGAACACCCAGG	GGGATGGAAGGTGCACACCCAGG	.......*...*.*......	3	0.186459	0.0824176	chr1	227948754	227948776	+	intergenic:WNT9A-WNT3A
21forw	GGGATGGGAGGGGAACACCCAGG	GGGAGGGGAGGGGAGCGCCCAGG	....*.........*.*...	3	0.306795	0.0734118	chr15	57707006	57707028	-	intergenic:POLR2M-POLR2M/GCOM1
21forw	GGGATGGGAGGGGAACACCCAGG	AGGGTGGGAGGGGAACACCACAG	*..*...............*	3	0.298418	0.0729167	chrX	52354884	52354906	-	intergenic:MIR8088-XAGE2B
21forw	GGGATGGGAGGGGAACACCCAGG	GGGAGGGGAGGGGAGGACCCAGG	....*.........**....	3	0.129752	0.064	chr6	41466959	41466981	-	intergenic:RP1-149M18.4-FOXP4-AS1
21forw	GGGATGGGAGGGGAACACCCAGG	GGGGTGGGCGGGGAACGCCCAGG	...*....*.......*...	3	0.699447	0.0630252	chr16	88648002	88648024	-	intron:CYBA
21forw	GGGATGGGAGGGGAACACCCAGG	GGGATGGGAGGGGAGCTTCCTGG	..............*.**..	3	0.046916	0.0557143	chr8	139879304	139879326	+	intron:TRAPPC9
21forw	GGGATGGGAGGGGAACACCCAGG	GGGAGGGGAGGGGAGCAGCCAGG	....*.........*..*..	3	0.156187	0.0554667	chr14	95982255	95982277	-	intergenic:AL133167.2-C14orf132
21forw	GGGATGGGAGGGGAACACCCAGG	GGGAGGGGAGGGGAGCAGCCTGG	....*.........*..*..	3	0.156187	0.0554667	chr2	239905850	239905872	+	intergenic:AC093802.1-MIR4786
21forw	GGGATGGGAGGGGAACACCCAGG	TGCATGGGAGGGGAACACCACAG	*.*................*	3	0.29424	0.0498575	chrX	52465680	52465702	-	intergenic:XAGE2B-XAGE1A
21forw	GGGATGGGAGGGGAACACCCAGG	GGCATGTGAGGGGCACACCCAGG	..*...*......*......	3	0.282445	0.0470958	chr2	1718973	1718995	+	intron:PXDN
21forw	GGGATGGGAGGGGAACACCCAGG	GGGTTGGGAGGGTCACACCCTGG	...*........**......	3	0.162311	0.0409091	chr19	17001451	17001473	+	intron:CPAMD8
21forw	GGGATGGGAGGGGAACACCCAGG	GGGAAGGAAGGGGAACACCTGAG	....*..*...........*	3	0.262786	0.0388889	chr16	4107689	4107711	+	intergenic:RP11-462G12.4-ADCY9
21forw	GGGATGGGAGGGGAACACCCAGG	GAGATGGGAAGGGAACCCCCAAG	.*.......*......*...	3	0.223453	0.0361321	chr18	49638786	49638808	+	intergenic:LIPG-RP11-813F20.2
21forw	GGGATGGGAGGGGAACACCCAGG	AGGATGGGAGGGGAACTCCTAGG	*...............*..*	3	0.574455	0.036	chr10	60421627	60421649	-	intron:ANK3
21forw	GGGATGGGAGGGGAACACCCAGG	GGGAAGGGAGGGGAACAGTCTGG	....*............**.	3	0.194537	0.0307692	chr7	65475800	65475822	-	intergenic:RP11-667F9.2-AC104057.1
21forw	GGGATGGGAGGGGAACACCCAGG	GGGAAGGGAGGGCAACAGCCTGG	....*.......*....*..	3	0.225538	0.0280702	chr3	183413409	183413431	-	intron:MCF2L2
21forw	GGGATGGGAGGGGAACACCCAGG	GGGATGGGAGGTGGAGACCCTGG	...........*.*.*....	3	0.0305965	0.0276134	chr2	217947083	217947105	-	intergenic:TNS1-AC010136.2
21forw	GGGATGGGAGGGGAACACCCAGG	GGGTTGGGAGGGGAATTCCCAGG	...*...........**...	3	0.196898	0.0261072	chr1	201074201	201074223	+	intron:CACNA1S
21forw	GGGATGGGAGGGGAACACCCAGG	GGGTTGGGAGGGGCACCCCCAGG	...*.........*..*...	3	0.170569	0.0240642	chr3	195120236	195120258	-	intergenic:XXYLT1-AS1-XXYLT1
21forw	GGGATGGGAGGGGAACACCCAGG	GTGATGGGGTGGGAACACCCAGA	.*......**..........	3	0.300756	0.0239373	chr11	63826518	63826540	-	intron:C11orf84
21forw	GGGATGGGAGGGGAACACCCAGG	GGGTTGGGAGGGGACCAGCCAGG	...*..........*..*..	3	0.165511	0.0231405	chr6	43865233	43865255	+	intergenic:RP11-344J7.2-RP5-1120P11.1
21forw	GGGATGGGAGGGGAACACCCAGG	AGGCTGGGAGGGAAACACCCGGA	*..*........*.......	3	0.230141	0.020362	chr10	83366288	83366310	-	intergenic:RNU6-478P-AL356140.1
21forw	GGGATGGGAGGGGAACACCCAGG	GAGAATGGAGGGGAACACCCAGA	.*..**..............	3	0.293614	0.0195869	chr22	41354252	41354274	+	intron:ZC3H7B
21forw	GGGATGGGAGGGGAACACCCAGG	GGGATGGCAGGGGCACAGCCAGG	.......*.....*...*..	3	0.0822039	0.0175824	chr18	80201053	80201075	+	intergenic:AC139100.3-AC139100.3/PARD6G
21forw	GGGATGGGAGGGGAACACCCAGG	GGGATGGGAGGGGAAGGTCCAGG	...............***..	3	0.0301103	0.0174531	chr17	28591918	28591940	+	intron:SPAG5
21forw	GGGATGGGAGGGGAACACCCAGG	GGGAGGGGAGGGGAAGGCCCAGG	....*..........**...	3	0.196898	0.0173756	chr2	64252055	64252077	+	intron:AC074289.1
21forw	GGGATGGGAGGGGAACACCCAGG	GGGATGGGAGGGGAGCTGCCTGG	..............*.**..	3	0.046916	0.0115556	chr7	50599183	50599205	+	intron:GRB10
21forw	GGGATGGGAGGGGAACACCCAGG	GGGATGGGAGGGGAGCAGGCGGG	..............*..**.	3	0.0401507	0.0108333	chr8	89902853	89902875	+	intron:OSGIN2
21forw	GGGATGGGAGGGGAACACCCAGG	GGGAGGGGAGGGGAACATCCTGG	....*............*..	2	2.16512	0.411429	chr8	38542464	38542486	-	intergenic:C8orf86-RP11-675F6.3
21forw	GGGATGGGAGGGGAACACCCAGG	GGGATGGGTGGGGAACACACAGG	........*.........*.	2	1.6622	0.257143	chr2	112529207	112529229	-	exon:TTL
21forw	GGGATGGGAGGGGAACACCCAGG	GGCATGGGAGGGGTACACCCAGG	..*..........*......	2	1.36832	0.205128	chr20	2796679	2796701	+	intron:CPXM1
21forw	GGGATGGGAGGGGAACACCCAGG	AGGATGGGAGGGGAGCACCCCAG	*.............*.....	2	0.652821	0.151667	chr13	41656907	41656929	-	intron:VWA8
21forw	GGGATGGGAGGGGAACACCCAGG	AGGTTGGGAGGGGAACACCCCAG	*..*................	2	1.14458	0.148485	chr6	37483072	37483094	+	exon:CCDC167
21forw	GGGATGGGAGGGGAACACCCAGG	GGGCTGGGAGGGGGACACCCGGA	...*.........*......	2	0.257364	0.0114379	chr3	69080000	69080022	-	intron:UBA3
Ninth intronic region #3
ctcactcaggacaaacccattgg
# Name
# Sequence	ctcactcaggacaaacccattgg
# Genome	hg38
# PAM	NGG
# Position	chr2:85662936-85662959:-
# Version	CRISPOR 4.97, 2020-04-11T18:22:17CEST
# Results	http://crispor.org/crispor.py?batchId=Wvbu7SszpaO9HNs2dUbY
guideId	guideSeq	offtargetSeq	mismatchPos	mismatchCount	mitOfftargetScore	cfdOfftargetScore	chrom	start	end	strand	locusDesc
21forw	CTCACTCAGGACAAACCCATTGG	AGCACTCAGAACAAAACCATAGG	**.......*.....*....	4	0.250819	0.784	chr15	77960513	77960535	-	intron:RP11-114H24.3
21forw	CTCACTCAGGACAAACCCATTGG	CTAATTTAGAACAAACCCATCGG	..*.*.*..*..........	4	0.846587	0.418232	chr20	17572142	17572164	-	intergenic:DSTN-RN7SKP69
21forw	CTCACTCAGGACAAACCCATTGG	CCCACCCAGGCCAAAACCATGGG	.*...*....*....*....	4	0.0868127	0.311688	chr17	18638540	18638562	+	intron:TBC1D28
21forw	CTCACTCAGGACAAACCCATTGG	CTCACTTAGTAAAAGCCCATGGG	......*..*.*..*.....	4	0.113213	0.306501	chr2	124950285	124950307	+	intergenic:RNA5SP102-RNU6-259P
21forw	CTCACTCAGGACAAACCCATTGG	ACCATTCAGGACATACCCATGGG	**..*........*......	4	0.223972	0.290909	chrX	81069575	81069597	+	intergenic:RNU6-995P-HMGN5
21forw	CTCACTCAGGACAAACCCATTGG	CTCAATCATTACAAAACCATAGG	....*...**.....*....	4	0.138479	0.247619	chr10	94354063	94354085	-	intron:NOC3L
21forw	CTCACTCAGGACAAACCCATTGG	TGCTCTCAGGAGAAACCCATAGG	**.*.......*........	4	0.703916	0.237576	chr15	72888553	72888575	-	intergenic:ADPGK-AS1-NEO1
21forw	CTCACTCAGGACAAACCCATTGG	GTCAGGCAGGACAAGCCCATGGG	*...**........*.....	4	0.243723	0.203478	chrX	12988009	12988031	-	intergenic:TMSB4X-FAM9C
21forw	CTCACTCAGGACAAACCCATTGG	CACAAGCAGGAAAAACCCATTGG	.*..**.....*........	4	0.425869	0.197354	chr14	25892323	25892345	-	intron:RP11-314P15.2
21forw	CTCACTCAGGACAAACCCATTGG	CACACACAGGAGAAACCCAAGGG	.*...*.....*.......*	4	0.207602	0.183333	chr7	55234305	55234327	+	intergenic:EGFR-ELDR
21forw	CTCACTCAGGACAAACCCATTGG	CTCATTCAGAGCAAACACATGGG	....*....**.....*...	4	0.295815	0.180162	chr9	26628140	26628162	-	intergenic:AL442639.1-RP11-5P15.1
21forw	CTCACTCAGGACAAACCCATTGG	TTTGCTCAGGCCAAACCCATTGG	*.**......*.........	4	0.782934	0.171875	chr1	107551183	107551205	-	intergenic:NTNG1-VAV3
21forw	CTCACTCAGGACAAACCCATTGG	CTAACTCAGGGCAAACCAAAGGG	..*.......*......*.*	4	0.0708165	0.170625	chr7	151342054	151342076	-	intron:NUB1
21forw	CTCACTCAGGACAAACCCATTGG	CGCACACAGGACAGACACATGGG	.*...*.......*..*...	4	0.0549509	0.158542	chr17	72218621	72218643	+	intergenic:SOX9-RP11-1124B17.1
21forw	CTCACTCAGGACAAACCCATTGG	ATCATTCAGGACATACACATGGG	*...*........*..*...	4	0.0908279	0.158384	chr4	132321930	132321952	+	intergenic:RP11-789C2.1-RP11-62N21.1
21forw	CTCACTCAGGACAAACCCATTGG	ATCATTCAGGACATACACATGGG	*...*........*..*...	4	0.0908279	0.158384	chrY	12519474	12519496	-	intergenic:RN7SL702P-TTTY15
21forw	CTCACTCAGGACAAACCCATTGG	TTCACTCATGCAAAACCCATCGG	*.......*.**........	4	0.238701	0.152381	chr15	69745765	69745787	-	intergenic:AC009677.1-RP11-19J5.2
21forw	CTCACTCAGGACAAACCCATTGG	CTTACTCAGGCCAAAACCTTGGG	..*.......*....*..*.	4	0.0469441	0.148077	chr7	127564687	127564709	+	intergenic:AC000124.1-GCC1
21forw	CTCACTCAGGACAAACCCATTGG	CTCTCCCAGGACAAACACTTAGG	...*.*..........*.*.	4	0.116171	0.14537	chr5	109471751	109471773	-	intergenic:RP11-231G15.3-RP11-231G15.1
21forw	CTCACTCAGGACAAACCCATTGG	ATCACTAAGAACAAACCCCTAGG	*.....*..*........*.	4	0.33141	0.144828	chr2	173198374	173198396	-	exon:MLK7-AS1/pk
21forw	CTCACTCAGGACAAACCCATTGG	ATCTCTCAGCACAAACCCAAGGG	*..*.....*.........*	4	0.642349	0.143182	chr19	31060085	31060107	+	intergenic:CTC-400I9.3-CTC-439O9.3
21forw	CTCACTCAGGACAAACCCATTGG	TTGACTCAGGCAAAACCCATTGG	*.*.......**........	4	0.385204	0.142857	chr21	20917565	20917587	+	intergenic:LINC00320-NCAM2
21forw	CTCACTCAGGACAAACCCATTGG	CTCACTGATGACAAAACCAAAGG	......*.*......*...*	4	0.0449918	0.141176	chr1	232481303	232481325	+	intron:SIPA1L2
21forw	CTCACTCAGGACAAACCCATTGG	CTCTCTGAGGACAAAAACATGGG	...*..*........**...	4	0.0679855	0.13975	chr20	43445665	43445687	+	intergenic:RNU6-743P-Y_RNA
21forw	CTCACTCAGGACAAACCCATTGG	CTCATACAGGACAAGCCCGTAGG	....**........*...*.	4	0.0767728	0.134432	chr11	134312413	134312435	-	exon:GLB1L3
21forw	CTCACTCAGGACAAACCCATTGG	CACACTCAGGACAAGCCTGTGGG	.*............*..**.	4	0.0261983	0.132589	chr7	128170947	128170969	-	intergenic:SND1-MIR129-1
21forw	CTCACTCAGGACAAACCCATTGG	GTCAATCAGGAGAAACCCAATGG	*...*......*.......*	4	0.343144	0.130435	chr14	82826750	82826772	-	intergenic:RP11-11K13.1-RP11-452D21.2
21forw	CTCACTCAGGACAAACCCATTGG	ATTCCTCATGACAAACCCATGGG	*.**....*...........	4	0.822304	0.129412	chr16	48712123	48712145	-	intergenic:RP11-42I10.1-RNU6-257P
21forw	CTCACTCAGGACAAACCCATTGG	CATACTCAGGCCAAACCAATAGG	.**.......*......*..	4	0.169824	0.125296	chrX	37652407	37652429	+	intron:LANCL3
21forw	CTCACTCAGGACAAACCCATTGG	TTCACTGAGGATAAACACATTGG	*.....*....*....*...	4	0.204842	0.11825	chr18	28025034	28025056	+	intron:CDH2
21forw	CTCACTCAGGACAAACCCATTGG	CTCATTCTTTACAAACCCATGGG	....*..***..........	4	0.734333	0.118182	chr3	76670408	76670430	-	intergenic:AC026877.1-ROBO2
21forw	CTCACTCAGGACAAACCCATTGG	CTCACCTGGGACAAACCCCTTGG	.....***..........*.	4	0.195656	0.112069	chr1	13175556	13175578	-	exon:PRAMEF25
21forw	CTCACTCAGGACAAACCCATTGG	CTCACCTGGGACAAACCCCTTGG	.....***..........*.	4	0.195656	0.112069	chr1	13053362	13053384	+	exon:WI2-3308P17.2/PRAMEF6
21forw	CTCACTCAGGACAAACCCATTGG	CTCACCCAGTTCAAACTCATGGG	.....*...**.....*...	4	0.170343	0.106061	chr1	98932005	98932027	-	intron:LPPR5
21forw	CTCACTCAGGACAAACCCATTGG	CTCACTCATGATAAGCCCAAGGG	........*..*..*....*	4	0.0480654	0.105	chr17	33940219	33940241	-	intergenic:RP11-17M24.1-RP11-17M24.2
21forw	CTCACTCAGGACAAACCCATTGG	CCCACTCAAAACAATCCCATTGG	.*......**....*.....	4	0.226695	0.102857	chrX	6236147	6236169	-	intergenic:NLGN4X-MIR4770
21forw	CTCACTCAGGACAAACCCATTGG	ATGACCCAGGACACACCCATGGG	*.*..*.......*......	4	0.133606	0.0974026	chr7	52465843	52465865	-	intergenic:SNORA31-POM121L12
21forw	CTCACTCAGGACAAACCCATTGG	CTCACTGAGAACAGACACATTGG	......*..*...*..*...	4	0.0516277	0.0956514	chr5	173506925	173506947	-	intergenic:CTB-164N12.1-CTB-33O18.1
21forw	CTCACTCAGGACAAACCCATTGG	CTCACTCTTAAGAAACCCATGGG	.......***.*........	4	0.361292	0.0948148	chr7	35901560	35901582	-	intron:SEPT7
21forw	CTCACTCAGGACAAACCCATTGG	CTCACTCTTAAGAAACCCATGGG	.......***.*........	4	0.361292	0.0948148	chr7	35970011	35970033	-	intergenic:RNU6-1085P-AC083864.3
21forw	CTCACTCAGGACAAACCCATTGG	ATCACTCAGGGCAAATACATTGG	*.........*....**...	4	0.0581908	0.0933333	chr12	85795812	85795834	-	intergenic:AC021887.1-RASSF9
21forw	CTCACTCAGGACAAACCCATTGG	CTCACTCAGGTCAAAAATATTGG	..........*....***..	4	0.00983224	0.0923077	chr7	130113632	130113654	-	intron:KLHDC10
21forw	CTCACTCAGGACAAACCCATTGG	CTCACTCTGGGCAGGCCCATGGG	.......*..*..**.....	4	0.0302502	0.0845	chr5	124849788	124849810	+	intergenic:RP11-284A20.3-RP11-284A20.2
21forw	CTCACTCAGGACAAACCCATTGG	CTCACTTAACCCAAACCCATAGG	......*.***.........	4	0.27836	0.0835714	chr13	47189600	47189622	-	intergenic:HTR2A-RN7SL700P
21forw	CTCACTCAGGACAAACCCATTGG	CTCACTCATGAGATGCCCATGGG	........*..*.**.....	4	0.0163848	0.0821728	chr8	38797954	38797976	-	intergenic:TACC1-RP11-723D22.2
21forw	CTCACTCAGGACAAACCCATTGG	GTCCCTCAGGACAGACCAATGGG	*..*.........*...*..	4	0.0462397	0.0809758	chr22	46994571	46994593	+	intron:TBC1D22A
21forw	CTCACTCAGGACAAACCCATTGG	GTCACTCAGGAACTACCCATTGG	*..........***......	4	0.0426451	0.0732265	chr22	24031570	24031592	-	intron:CABIN1
21forw	CTCACTCAGGACAAACCCATTGG	CTCACTCAGGAAAAAACCTGAGG	...........*...*..**	4	0.0151724	0.0678733	chr2	36542498	36542520	+	intron:CRIM1
21forw	CTCACTCAGGACAAACCCATTGG	CACACTCAGGGGAACCCCATGGG	.*........**..*.....	4	0.110002	0.0666667	chr13	98442519	98442541	-	intergenic:FARP1-STK24/FARP1
21forw	CTCACTCAGGACAAACCCATTGG	CACACTTAGGACAAACTCCTCGG	.*....*.........*.*.	4	0.131149	0.0663793	chr3	74884415	74884437	-	intergenic:AC128653.1-RN7SL294P
21forw	CTCACTCAGGACAAACCCATTGG	CTCACTCAGGCTGGACCCATTGG	..........****......	4	0.020547	0.0655518	chr6	40535959	40535981	-	intergenic:RP3-462C17.1-LRFN2
21forw	CTCACTCAGGACAAACCCATTGG	CTGACTCAAGTCAAGCCCATGGG	..*.....*.*...*.....	4	0.134695	0.0642857	chr13	54652702	54652724	+	intergenic:LINC00458-AL512655.1
21forw	CTCACTCAGGACAAACCCATTGG	CTCACTGAGTACAAATCAATTGG	......*..*.....*.*..	4	0.0303403	0.0633484	chr5	126336779	126336801	+	intergenic:RP11-114J13.1-GRAMD3
21forw	CTCACTCAGGACAAACCCATTGG	CTCACACATGGCAATCCCATGGG	.....*..*.*...*.....	4	0.0786647	0.0600889	chr5	78836232	78836254	-	intron:ARSB
21forw	CTCACTCAGGACAAACCCATTGG	CTCACTCAGCATAACACCATTGG	.........*.*..**....	4	0.0285103	0.0587413	chr8	142423142	142423164	-	intergenic:RP13-467H17.1-BAI1
21forw	CTCACTCAGGACAAACCCATTGG	CTCAATTAGTACAAAGCCATGGG	....*.*..*.....*....	4	0.154798	0.0580357	chrX	33306738	33306760	+	intron:DMD
21forw	CTCACTCAGGACAAACCCATTGG	TCCACTCAGGTCCAACCCATGGG	**........*.*.......	4	0.322857	0.0555234	chr3	126571403	126571425	-	intergenic:RNA5SP138-TXNRD3/TXNRD3NB
21forw	CTCACTCAGGACAAACCCATTGG	CTCTCCCAGGACAGTCCCATGGG	...*.*.......**.....	4	0.0345646	0.0539945	chr1	230155599	230155621	+	intron:GALNT2
21forw	CTCACTCAGGACAAACCCATTGG	CTCACACTGGAAAATCCCATGGG	.....*.*...*..*.....	4	0.114133	0.0530612	chr4	115380998	115381020	-	intergenic:NDST4-RP11-659O3.1
21forw	CTCACTCAGGACAAACCCATTGG	ATCATTCAGGACATAGCCATGGG	*...*........*.*....	4	0.0405777	0.0522145	chr18	55043888	55043910	+	intergenic:AC098848.1-CTD-2171N6.1
21forw	CTCACTCAGGACAAACCCATTGG	GTCACACAGGACAAACAGATAGG	*....*..........**..	4	0.0722844	0.0492367	chr12	71603372	71603394	+	intergenic:LGR5/RP11-186F10.2-ZFC3H1
21forw	CTCACTCAGGACAAACCCATTGG	ATTTCTCTGGACAAACCCATGAG	*.**...*............	4	0.269167	0.0486111	chr14	72689782	72689804	-	intron:DPF3
21forw	CTCACTCAGGACAAACCCATTGG	ATCATTCAGGACAGAGCCATGGG	*...*........*.*....	4	0.0405777	0.0456876	chr20	30623753	30623775	+	intergenic:AC018688.1-AC092107.1
21forw	CTCACTCAGGACAAACCCATTGG	CTCACTAAAGACAATCTCATAGG	......*.*.....*.*...	4	0.0616046	0.045	chr4	67138880	67138902	+	intergenic:RNU6-699P-RP11-584P21.2
21forw	CTCACTCAGGACAAACCCATTGG	CTGACTCAGCCCAAACCCAAGGG	..*......**........*	4	0.332765	0.045	chr17	73386107	73386129	+	intron:SDK2
21forw	CTCACTCAGGACAAACCCATTGG	CACACTCAGGACAAACAACTGGG	.*..............***.	4	0.0376357	0.043991	chr3	131288143	131288165	-	intergenic:NEK11-RP11-933H2.4
21forw	CTCACTCAGGACAAACCCATTGG	CTCACACTGGACAAGCCCAGGGG	.....*.*......*....*	4	0.101633	0.042605	chr19	6151855	6151877	-	intron:ACSBG2
21forw	CTCACTCAGGACAAACCCATTGG	CACACTCAGGAGATACCCCTGGG	.*.........*.*....*.	4	0.0365624	0.0414972	chr10	130545172	130545194	-	intergenic:Y_RNA-MIR378C
21forw	CTCACTCAGGACAAACCCATTGG	CACACTAAGGAAAAACCCACAGG	.*....*....*.......*	4	0.234367	0.0412088	chr4	109424890	109424912	+	intron:SEC24B-AS1
21forw	CTCACTCAGGACAAACCCATTGG	CACACTCAGGGCAAAGACATTGG	.*........*....**...	4	0.0581908	0.0394872	chr8	27965144	27965166	-	intron:SCARA5
21forw	CTCACTCAGGACAAACCCATTGG	ATCACTCAGGACATAGTCATGGG	*............*.**...	4	0.0156224	0.0382906	chr4	176916091	176916113	+	intergenic:RP11-765K14.1-RN7SKP136
21forw	CTCACTCAGGACAAACCCATTGG	CTATGTCCGGACAAACCCATCAG	..***..*............	4	0.257335	0.0367677	chr20	4425894	4425916	+	intergenic:ADRA1D-RP11-307O10.1
21forw	CTCACTCAGGACAAACCCATTGG	CTCACGGAGGGCAAACCCCTGGG	.....**...*.......*.	4	0.108589	0.0361634	chr16	12802124	12802146	+	intron:CPPED1
21forw	CTCACTCAGGACAAACCCATTGG	TTCCCTCAGGATAAACCCAGAGG	*..*.......*.......*	4	0.343144	0.0335374	chr2	124028581	124028603	-	intron:CNTNAP5
21forw	CTCACTCAGGACAAACCCATTGG	CTGACTCAGGGGCAACCCATAGG	..*.......***.......	4	0.149074	0.0304094	chr9	28745207	28745229	-	intergenic:LINGO2-MIR876
21forw	CTCACTCAGGACAAACCCATTGG	CTCCGTCAGAACAAAGCCATGGG	...**....*.....*....	4	0.238119	0.0304072	chrX	71382904	71382926	-	intron:TAF1
21forw	CTCACTCAGGACAAACCCATTGG	TTCACTCAGAACCAAGCCATGGG	*........*..*..*....	4	0.097067	0.0302294	chr20	49437348	49437370	-	intron:KCNB1
21forw	CTCACTCAGGACAAACCCATTGG	CTCACTCAGGAAAAGTCCCTTGG	...........*..**..*.	4	0.00975109	0.0295567	chr6	4664534	4664556	-	intergenic:RP4-529N6.1-CDYL
21forw	CTCACTCAGGACAAACCCATTGG	CTCACTCAGGACTAAATCCTGGG	............*..**.*.	4	0.0110186	0.0289655	chr5	97439171	97439193	-	intergenic:CTD-2215E18.1-LINC01340
21forw	CTCACTCAGGACAAACCCATTGG	CTCACTCAGGCCAGCCCCAAGGG	..........*..**....*	4	0.0132223	0.0286364	chr7	102304961	102304983	+	intron:SH2B2
21forw	CTCACTCAGGACAAACCCATTGG	ACCACTCAGGACATACGCATGGG	**...........*..*...	4	0.0908279	0.0268908	chr7	62552954	62552976	+	intergenic:ZNF716-RNU6-417P
21forw	CTCACTCAGGACAAACCCATTGG	ACCACTCAGGACATACGCATAGG	**...........*..*...	4	0.0908279	0.0268908	chr3	160327756	160327778	+	intron:RP11-432B6.3/IFT80
21forw	CTCACTCAGGACAAACCCATTGG	ACCACTCAGGACATACGCATGGG	**...........*..*...	4	0.0908279	0.0268908	chr14	53803241	53803263	+	intron:AL162759.1
21forw	CTCACTCAGGACAAACCCATTGG	ACCACTCAGGACATACGCATGGG	**...........*..*...	4	0.0908279	0.0268908	chr1	94074431	94074453	+	intron:ABCA4
21forw	CTCACTCAGGACAAACCCATTGG	CACACTCAGGAGCAATCCATGGG	.*.........**..*....	4	0.0492279	0.0243607	chr1	64844177	64844199	+	exon:JAK1
21forw	CTCACTCAGGACAAACCCATTGG	CTCTCTCATCACAAACCCAGAGG	...*....**.........*	4	0.371543	0.0239572	chr4	180753337	180753359	-	intron:RP11-460H9.1
21forw	CTCACTCAGGACAAACCCATTGG	CTCAGTCAGCACCAACACATAGG	....*....*..*...*...	4	0.206271	0.0235789	chr11	6795583	6795605	+	exon:OR6A2
21forw	CTCACTCAGGACAAACCCATTGG	CTCACTCAGAAAAATCCCAGAGG	.........*.*..*....*	4	0.0724521	0.0235294	chr18	6860191	6860213	+	intron:ARHGAP28
21forw	CTCACTCAGGACAAACCCATTGG	GTCACTCAGGACATCCCCAGGGG	*............**....*	4	0.0278505	0.0234364	chr16	85359160	85359182	+	intron:RP11-680G10.1
21forw	CTCACTCAGGACAAACCCATTGG	CACACTCAGGACAAGCTCACAGG	.*............*.*..*	4	0.0719626	0.0233333	chr7	141265998	141266020	-	intron:TMEM178B
21forw	CTCACTCAGGACAAACCCATTGG	CTAACTCAGGAGAAGCCCACTGG	..*........*..*....*	4	0.0858391	0.0227609	chrX	139005142	139005164	+	intron:FGF13
21forw	CTCACTCAGGACAAACCCATTGG	CTCTCTCAGCACAAACACAGAGG	...*.....*......*..*	4	0.234115	0.0209626	chr13	90117444	90117466	-	intron:LINC00559
21forw	CTCACTCAGGACAAACCCATTGG	CTCACTCGGGACCAGCCCCTAGG	.......*....*.*...*.	4	0.0467425	0.0207623	chr5	133274588	133274610	-	intron:CTB-49A3.4
21forw	CTCACTCAGGACAAACCCATTGG	CTCCCTCAGCACAGATCCATGGG	...*.....*...*.*....	4	0.0354798	0.0202715	chr2	38243660	38243682	-	intergenic:AC009229.5-ATL2
21forw	CTCACTCAGGACAAACCCATTGG	ATCATTCAGGACATACGCATGGG	*...*........*..*...	4	0.0908279	0.0199643	chr11	99785473	99785495	-	intron:CNTN5
21forw	CTCACTCAGGACAAACCCATTGG	ATCATTCAGGACATACGCATGGG	*...*........*..*...	4	0.0908279	0.0199643	chr8	1576541	1576563	-	intergenic:DLGAP2-AS1/DLGAP2-DLGAP2-AS1
21forw	CTCACTCAGGACAAACCCATTGG	ATCATTCAGGACATACGCATGGG	*...*........*..*...	4	0.0908279	0.0199643	chrX	77352578	77352600	+	intergenic:RNA5SP509-FGF16
21forw	CTCACTCAGGACAAACCCATTGG	CCCACTCAGGACATACACACGGG	.*...........*..*..*	4	0.0400091	0.0193939	chr12	104744676	104744698	-	intron:CHST11
21forw	CTCACTCAGGACAAACCCATTGG	CTCATGCAGGTCAAAGCCATTGG	....**....*....*....	4	0.082629	0.0172136	chr14	64742027	64742049	-	exon:PLEKHG3
21forw	CTCACTCAGGACAAACCCATTGG	CTTGCTCAGGCCAAACCCACTGG	..**......*........*	4	0.361309	0.015625	chr8	47433097	47433119	+	intron:SPIDR
21forw	CTCACTCAGGACAAACCCATTGG	CTCACTCAGGGTCATCCCATAGG	..........***.*.....	4	0.0369569	0.0147368	chr4	173197704	173197726	+	intergenic:GALNT7/RP11-10K16.1-GALNT7
21forw	CTCACTCAGGACAAACCCATTGG	CTCACTAAGGAATAACCCACTGG	......*....**......*	4	0.0815153	0.0146104	chr6	144536074	144536096	-	intron:UTRN
21forw	CTCACTCAGGACAAACCCATTGG	CTCACTAAGGACACAGCAATTGG	......*......*.*.*..	4	0.00490848	0.0133136	chr12	70257179	70257201	-	intergenic:CNOT2/RP11-611E13.2-CNOT2
21forw	CTCACTCAGGACAAACCCATTGG	CTCACTCAGCACTATCCAATAGG	.........*..*.*..*..	4	0.025555	0.0129231	chr1	34841633	34841655	+	intergenic:GJA4-RP5-997D16.2
21forw	CTCACTCAGGACAAACCCATTGG	CTCACCCAGCACAATCCCAGTGG	.....*...*....*....*	4	0.0936036	0.0128342	chr12	83690852	83690874	+	intergenic:RP11-384P14.1-SNORA3
21forw	CTCACTCAGGACAAACCCATTGG	GTCACTCAGGAAACACCCACGGG	*..........*.*.....*	4	0.0511285	0.0127047	chr22	50266310	50266332	+	intron:MAPK11
21forw	CTCACTCAGGACAAACCCATTGG	CTGGCTCAGGACACACCCAGGGG	..**.........*.....*	4	0.097	0.0118172	chr7	128843142	128843164	-	intron:FLNC
21forw	CTCACTCAGGACAAACCCATTGG	CTCCCTCAGGAAACTCCCATTGG	...*.......*.**.....	4	0.0281088	0.0108043	chr8	124557526	124557548	-	intron:MTSS1
21forw	CTCACTCAGGACAAACCCATTGG	CTAAGTCAGGACACACCCACAGG	..*.*........*.....*	4	0.097	0.0101299	chr7	131508731	131508753	-	intron:PODXL
21forw	CTCACTCAGGACAAACCCATTGG	CTCACTCAGCACAGCGCCATGGG	.........*...***....	4	0.00863423	0.00783217	chr12	57174144	57174166	-	intron:LRP1
21forw	CTCACTCAGGACAAACCCATTGG	CTCACTCTGCACAAACACACAGG	.......*.*......*..*	4	0.222261	0.00727273	chr9	84331565	84331587	-	intron:SLC28A3
21forw	CTCACTCAGGACAAACCCATTGG	CTCACTCTGCACACACCCAGTGG	.......*.*...*.....*	4	0.0860178	0.00648259	chr3	58471501	58471523	-	intergenic:PDHB-RP11-359I18.5
21forw	CTCACTCAGGACAAACCCATTGG	CTCACTGAGGACCAGCCCACAGG	......*.....*.*....*	4	0.0444027	0.00585421	chr19	30132837	30132859	+	intergenic:CTC-448F2.4-AC005597.1
21forw	CTCACTCAGGACAAACCCATTGG	ATCATTCAGGACAAAGGCATGGG	*...*..........**...	4	0.104848	0.00575895	chrX	56059425	56059447	-	intergenic:RP13-188A5.1-KLF8
21forw	CTCACTCAGGACAAACCCATTGG	ATCATTCAGGACAAAGGCATGGG	*...*..........**...	4	0.104848	0.00575895	chr11	63325501	63325523	+	intergenic:SLC22A10-SLC22A9
21forw	CTCACTCAGGACAAACCCATTGG	ATCACTCAGGACATAGGCATGGG	*............*.**...	4	0.0156224	0.00482655	chr18	68168620	68168642	-	intergenic:RP11-526H11.1-RP11-421N8.2
21forw	CTCACTCAGGACAAACCCATTGG	ATCACTCAGGACATAGGCATGGG	*............*.**...	4	0.0156224	0.00482655	chr12	22428704	22428726	+	intergenic:RP11-73M14.1-C2CD5
21forw	CTCACTCAGGACAAACCCATTGG	ATCACTCAGGACATAGGCATGGG	*............*.**...	4	0.0156224	0.00482655	chr11	48612828	48612850	-	intergenic:OR4A47-TRIM49B
21forw	CTCACTCAGGACAAACCCATTGG	ATCACTCAGGACATAGGCATGGG	*............*.**...	4	0.0156224	0.00482655	chr7	40954710	40954732	-	intergenic:SUGCT-LINC01450
21forw	CTCACTCAGGACAAACCCATTGG	ATCACTCAGGACATAGGCATGGG	*............*.**...	4	0.0156224	0.00482655	chr12	22422064	22422086	+	intergenic:RP11-73M14.1-C2CD5
21forw	CTCACTCAGGACAAACCCATTGG	ATCACTCAGGACATAGGCATGGG	*............*.**...	4	0.0156224	0.00482655	chr4	168213981	168214003	-	intergenic:ANXA10-DDX60
21forw	CTCACTCAGGACAAACCCATTGG	ATCACTCAGGACATAGGCATGGG	*............*.**...	4	0.0156224	0.00482655	chr18	34535565	34535587	-	intron:DTNA
21forw	CTCACTCAGGACAAACCCATTGG	ATCACTCAGGACATAGGCATGGG	*............*.**...	4	0.0156224	0.00482655	chrX	106654672	106654694	+	intron:CXorf57
21forw	CTCACTCAGGACAAACCCATTGG	ATCACTCAGGACATAGGCATGGG	*............*.**...	4	0.0156224	0.00482655	chrX	71839000	71839022	-	intergenic:CXorf49B-RNU6-1078P
21forw	CTCACTCAGGACAAACCCATTGG	ATCACTCAGGACATAGGCATGGG	*............*.**...	4	0.0156224	0.00482655	chr11	54709642	54709664	-	intergenic:OR4A5-AC110283.1
21forw	CTCACTCAGGACAAACCCATTGG	ATCACTCAGGACATAGGCATGGG	*............*.**...	4	0.0156224	0.00482655	chr9	93803959	93803981	+	intergenic:PHF2-MIR4291
21forw	CTCACTCAGGACAAACCCATTGG	GTCACTCAGGACAAAGGCAAGGG	*..............**..*	4	0.046185	0.00464785	chr3	79833632	79833654	+	intergenic:ROBO1-RP11-47P18.1
21forw	CTCACTCAGGACAAACCCATTGG	CTCACTCTGGACACCCCCAGGGG	.......*.....**....*	4	0.0250302	0.00441995	chr21	6061389	6061411	-	intron:CH507-42P11.5
21forw	CTCACTCAGGACAAACCCATTGG	CTCACTCTGGACACCCCCAGGGG	.......*.....**....*	4	0.0250302	0.00441995	chr21	43477152	43477174	+	intergenic:LINC00313-HSF2BP
21forw	CTCACTCAGGACAAACCCATTGG	CTCACTCTGGACACCCCCAGGGG	.......*.....**....*	4	0.0250302	0.00441995	chr21	43480978	43481000	+	intergenic:LINC00313-HSF2BP
21forw	CTCACTCAGGACAAACCCATTGG	CTCACTCTGGACACCCCCAGGGG	.......*.....**....*	4	0.0250302	0.00441995	chr21	6057563	6057585	-	intergenic:CH507-42P11.3-CH507-42P11.5
21forw	CTCACTCAGGACAAACCCATTGG	CTCTCTCAGGACACAGCCCTGGG	...*.........*.*..*.	4	0.012782	0.00434049	chr22	37640885	37640907	+	intron:SH3BP1
21forw	CTCACTCAGGACAAACCCATTGG	CTCCCTCTGGACAAAGCCAGTGG	...*...*.......*...*	4	0.113563	0.00410662	chr1	223231230	223231252	+	intron:SUSD4
21forw	CTCACTCAGGACAAACCCATTGG	ATCACTCAGGACACATGCATGGG	*............*.**...	4	0.0156224	0.00387847	chr5	38989421	38989443	+	intron:RICTOR
21forw	CTCACTCAGGACAAACCCATTGG	CTCACTCTGGACCATCCCCTGGG	.......*....*.*...*.	4	0.0467425	0.00373347	chr3	134933390	134933412	+	intron:EPHB1
21forw	CTCACTCAGGACAAACCCATTGG	GTCACTCAGGACAAATGCCTTGG	*..............**.*.	4	0.0348879	0.0034191	chr12	49883433	49883455	-	intron:FAIM2
21forw	CTCACTCAGGACAAACCCATTGG	CTCATTCAGGACATAGGCATGGG	....*........*.**...	4	0.0148314	0.00307144	chr9	109825281	109825303	+	intron:PALM2-AKAP2/PALM2
21forw	CTCACTCAGGACAAACCCATTGG	CTCATTCAGGACATAGGCATGGG	....*........*.**...	4	0.0148314	0.00307144	chr11	23634289	23634311	+	intergenic:AC100767.1-RP11-945A11.1
21forw	CTCACTCAGGACAAACCCATTGG	CTCATTCAGGACATAGGCATGGG	....*........*.**...	4	0.0148314	0.00307144	chr13	87424776	87424798	-	intergenic:LINC00430-RP11-342C20.2
21forw	CTCACTCAGGACAAACCCATTGG	CTCATTCAGGACATAGGCATGGG	....*........*.**...	4	0.0148314	0.00307144	chr2	110137242	110137264	+	intron:NPHP1
21forw	CTCACTCAGGACAAACCCATTGG	CTCACTCAGCACACTCCCAGTGG	.........*...**....*	4	0.0219418	0.00302521	chr1	49893943	49893965	+	intergenic:AGBL4-AL645730.1
21forw	CTCACTCAGGACAAACCCATTGG	CTGAATCAGGACAAAGGCATTGG	..*.*..........**...	4	0.098146	0.00258565	chr4	152886120	152886142	-	intron:ARFIP1
21forw	CTCACTCAGGACAAACCCATTGG	CTCTCTCAGAACAAAACCATAGG	...*.....*.....*....	3	0.471022	0.593939	chr19	31267346	31267368	+	intergenic:CTC-439O9.3-TSHZ3
21forw	CTCACTCAGGACAAACCCATTGG	TTTGCTCAGGACAAACCCATTGG	*.**................	3	2.28742	0.429688	chrX	111551200	111551222	+	intergenic:LINC00890-RNA5SP512
21forw	CTCACTCAGGACAAACCCATTGG	TTCACTCAAGACAAACCTATGGG	*.......*........*..	3	0.401299	0.413265	chr9	83780253	83780275	+	intron:GKAP1
21forw	CTCACTCAGGACAAACCCATTGG	ATCACTCAGGACAAACCAAACGG	*................*.*	3	0.29245	0.302885	chr2	236258567	236258589	-	intergenic:ASB18-AC079135.1
21forw	CTCACTCAGGACAAACCCATTGG	CTCACTGAGGACAAAACTATTGG	......*........*.*..	3	0.0648119	0.302521	chr4	92792023	92792045	-	intergenic:GRID2-RP11-428L21.1
21forw	CTCACTCAGGACAAACCCATTGG	CACCCTCAGGACAAAACCATAGG	.*.*...........*....	3	0.541957	0.298643	chr15	74574294	74574316	+	intron:ARID3B
21forw	CTCACTCAGGACAAACCCATTGG	GTCATTCTGGACAAACCCATCGG	*...*..*............	3	2.54351	0.249012	chr12	45049601	45049623	+	intergenic:DBX2-DBX2/RP11-478B9.1
21forw	CTCACTCAGGACAAACCCATTGG	GTCACTCAGGACATACACATAGG	*............*..*...	3	0.192228	0.227246	chr12	94603699	94603721	+	intron:TMCC3
21forw	CTCACTCAGGACAAACCCATTGG	ATGACTCAGGCCAAACCCATTGG	*.*.......*.........	3	1.54035	0.2	chr12	125829968	125829990	-	intergenic:RP4-800O15.1-RP4-800O15.2
21forw	CTCACTCAGGACAAACCCATTGG	CACACTCAGCACACACCCATGGG	.*.......*...*......	3	0.408036	0.0725275	chr4	65662852	65662874	+	intergenic:EPHA5-EPHA5/EPHA5-AS1
21forw	CTCACTCAGGACAAACCCATTGG	GTCACTCTGGACAAAGCCATTGG	*......*.......*....	3	0.541957	0.0602007	chr2	126776595	126776617	+	intergenic:RNU6-675P-AC114783.1
21forw	CTCACTCAGGACAAACCCATTGG	CTCCCTCAGGACAGACCCCTCGG	...*.........*....*.	3	0.147888	0.0340771	chr16	75219074	75219096	-	intron:CTRB1
21forw	CTCACTCAGGACAAACCCATTGG	CTCACTCAGGACACACTCCTAGG	.............*..*.*.	3	0.043848	0.0206897	chr8	134867442	134867464	-	intron:RP11-1057B8.2
21forw	CTCACTCAGGACAAACCCATTGG	CTCACTGAGGACACAGCCATGGG	......*......*.*....	3	0.0467756	0.0155139	chr1	37424786	37424808	-	intergenic:RP5-1180C18.1-LINC01137
21forw	CTCACTCAGGACAAACCCATTGG	CCCCCTCAGGCCAAACCCATGGA	.*.*......*.........	3	0.296624	0.00840336	chrX	40300457	40300479	-	intergenic:RP11-320G24.1-Y_RNA
Proximal downstream region #4
cagagagacctggatggccaggg
# Name
# Sequence	cagagagacctggatggccaggg
# Genome	hg38
# PAM	NGG
# Position	chr2:85656092-85656115:-
# Version	CRISPOR 4.97, 2020-04-11T18:24:15CEST
# Results	http://crispor.org/crispor.py?batchId=bnARIAVYesj7D5Q8NYtz
guideId	guideSeq	offtargetSeq	mismatchPos	mismatchCount	mitOfftargetScore	cfdOfftargetScore	chrom	start	end	strand	locusDesc
21forw	CAGAGAGACCTGGATGGCCAGGG	AAGAGAGAATTAGATGGCCAGGG	*.......**.*........	4	0.396115	0.752941	chr10	5344688	5344710	+	intergenic:RP11-445P17.8-XXyac-YR21CG7.1
21forw	CAGAGAGACCTGGATGGCCAGGG	AGGAGAGACCTAAATGGCCAAGG	**.........**.......	4	0.286209	0.689231	chr11	102455301	102455323	-	intergenic:TMEM123/RP11-315O6.1-RP11-315O6.1
21forw	CAGAGAGACCTGGATGGCCAGGG	AGGACAGACCTGGATAGCCATGG	**..*..........*....	4	0.272333	0.628571	chr3	108298952	108298974	-	intron:HHLA2
21forw	CAGAGAGACCTGGATGGCCAGGG	AGGACAGATCTGGATGGCCAGGG	**..*...*...........	4	0.83398	0.55	chr19	18468332	18468354	-	intron:ELL
21forw	CAGAGAGACCTGGATGGCCAGGG	TAGAGTGACCAAGATGGCCAAGG	*....*....**........	4	0.236357	0.5	chr2	176212327	176212349	+	intergenic:HOXD1/RP11-387A1.6-MTX2
21forw	CAGAGAGACCTGGATGGCCAGGG	CTGAGAAGCCTGAATGGCCAAGG	.*....**....*.......	4	0.37817	0.492308	chr1	89473771	89473793	-	intergenic:GBP6-LRRC8B
21forw	CAGAGAGACCTGGATGGCCAGGG	GGGACAGAACTGGATGGCCAGGG	**..*...*...........	4	0.83398	0.491925	chr5	176832913	176832935	+	intron:UNC5A
21forw	CAGAGAGACCTGGATGGCCAGGG	CAGAGAAAGCAGAATGGCCAGGG	......*.*.*.*.......	4	0.122343	0.428571	chr13	99729039	99729061	+	intergenic:CLYBL-AS1-CLYBL
21forw	CAGAGAGACCTGGATGGCCAGGG	GAGAGAAACCTGGGTAGCCAAGG	*.....*......*.*....	4	0.0277145	0.426087	chr11	90343496	90343518	-	intergenic:AP002364.1-DISC1FP1
21forw	CAGAGAGACCTGGATGGCCAGGG	CTGAGAAACATGGATGGCCTTGG	.*....*..*.........*	4	0.438724	0.378182	chr4	79827568	79827590	+	exon:PCAT4
21forw	CAGAGAGACCTGGATGGCCAGGG	CAGAGACACTTGGAAAGCCAGGG	......*..*....**....	4	0.0414858	0.374613	chr4	18798292	18798314	+	intergenic:RP11-608B3.1-AC006840.1
21forw	CAGAGAGACCTGGATGGCCAGGG	CTGTAAGACCTGGATGACCAAGG	.*.**...........*...	4	0.609583	0.374362	chr7	9477497	9477519	+	intergenic:RP4-668E10.4-AC079756.1
21forw	CAGAGAGACCTGGATGGCCAGGG	TAGAAAGACCTGAATGGCTAGGG	*...*.......*.....*.	4	0.20389	0.369231	chrX	114417283	114417305	+	intergenic:SNORD30-HTR2C
21forw	CAGAGAGACCTGGATGGCCAGGG	CAGAGGGGCCAAGATGGCCATGG	.....*.*..**........	4	0.22549	0.366667	chr17	6918144	6918166	-	intron:ALOX12-AS1
21forw	CAGAGAGACCTGGATGGCCAGGG	TGGAGAGGGCTGGATGGCCATGG	**.....**...........	4	0.83398	0.363175	chr10	93188647	93188669	+	intergenic:CYP26A1-MYOF
21forw	CAGAGAGACCTGGATGGCCAGGG	GAGACAGACATGGAAGGCCATGG	*...*....*....*.....	4	0.371023	0.359954	chr2	199970192	199970214	-	intergenic:C2orf47-SPATS2L
21forw	CAGAGAGACCTGGATGGCCAGGG	CAGAAAGCCCTGAATAGCCAAGG	....*..*....*..*....	4	0.0952346	0.342857	chr3	110386137	110386159	+	intergenic:RP11-457K10.1-RP11-119D18.1
21forw	CAGAGAGACCTGGATGGCCAGGG	TTGAGAAACCTGGGTGGCCAGGG	**....*......*......	4	0.152973	0.339394	chr3	126583751	126583773	+	intergenic:TXNRD3/TXNRD3NB-TXNRD3
21forw	CAGAGAGACCTGGATGGCCAGGG	CAGAGAGAATTACATGGCCAGGG	........**.**.......	4	0.13982	0.317028	chr4	17269699	17269721	+	intergenic:RP11-576E20.1-SNORA75
21forw	CAGAGAGACCTGGATGGCCAGGG	CAGGGTGACCAGGATGACCAGGG	...*.*....*.....*...	4	0.194319	0.3125	chr20	38144940	38144962	+	intron:TGM2
21forw	CAGAGAGACCTGGATGGCCAGGG	CTGAGAAACCTGAATGGCTAAGG	.*....*.....*.....*.	4	0.13183	0.309844	chr4	116563215	116563237	-	intergenic:RP11-55L3.1-RNU6-119P
21forw	CAGAGAGACCTGGATGGCCAGGG	TGGGGAGAGCTGGATGGCCAGGG	**.*....*...........	4	0.83398	0.309524	chr3	194604582	194604604	-	intron:TMEM44
21forw	CAGAGAGACCTGGATGGCCAGGG	CAGAGGGAGCAAGATGGCCAAGG	.....*..*.**........	4	0.137775	0.309524	chr7	146281010	146281032	-	intergenic:uc_338-Y_RNA
21forw	CAGAGAGACCTGGATGGCCAGGG	CTAAGAGACCTGGATGACCTTGG	.**.............*..*	4	0.264758	0.305455	chr3	171504628	171504650	-	intergenic:RNU6-348P-PLD1
21forw	CAGAGAGACCTGGATGGCCAGGG	CAGAGAGACTTGGAAGACCTTGG	.........*....*.*..*	4	0.0566953	0.305139	chr18	11737426	11737448	-	intron:GNAL
21forw	CAGAGAGACCTGGATGGCCAGGG	TAGAGACACCTGGGTGACCATGG	*.....*......*..*...	4	0.0620355	0.299444	chr16	35725755	35725777	-	intergenic:RP11-14K3.7-RNA5SP406
21forw	CAGAGAGACCTGGATGGCCAGGG	GAAAGAGACCAGGAAGGCCAAGG	*.*.......*...*.....	4	0.220451	0.29734	chr3	131323447	131323469	-	intergenic:NEK11-RP11-933H2.4
21forw	CAGAGAGACCTGGATGGCCAGGG	CATACAGACCAGGATAGCCAGGG	..*.*.....*....*....	4	0.141483	0.294643	chr9	93590009	93590031	-	intron:PHF2
21forw	CAGAGAGACCTGGATGGCCAGGG	TATAGACAACTGGATGGCCATGG	*.*...*.*...........	4	0.561634	0.294643	chr8	98014317	98014339	-	intron:MATN2
21forw	CAGAGAGACCTGGATGGCCAGGG	CAGAGAGAAATGCATGACCAAGG	........**..*...*...	4	0.114442	0.29193	chr2	159381852	159381874	-	intron:BAZ2B
21forw	CAGAGAGACCTGGATGGCCAGGG	CTGTGAGGACTGGATGGCCACGG	.*.*...**...........	4	0.83398	0.290909	chr12	82761453	82761475	-	intron:TMTC2
21forw	CAGAGAGACCTGGATGGCCAGGG	CAGGGAGAACTAGAAGGCCATGG	...*....*..*..*.....	4	0.115265	0.289474	chr1	2523959	2523981	-	intron:PANK4
21forw	CAGAGAGACCTGGATGGCCAGGG	GAGGAAGACCTGGAAGGCCAGGG	*..**.........*.....	4	0.402848	0.286327	chr1	159881948	159881970	-	intron:CFAP45
21forw	CAGAGAGACCTGGATGGCCAGGG	GAGAGAGATCTGGGTGGCCGGGG	*.......*....*.....*	4	0.0634949	0.285102	chrX	107511823	107511845	+	intergenic:AL035088.1-FRMPD3-AS1
21forw	CAGAGAGACCTGGATGGCCAGGG	AAGACAGAGCTGGAAGGCCAGGG	*...*...*.....*.....	4	0.24614	0.281597	chr10	29059530	29059552	-	intergenic:C10orf126-LYZL1
21forw	CAGAGAGACCTGGATGGCCAGGG	AAATGAGACCTGGAAGGCCAGGG	*.**..........*.....	4	0.397208	0.276316	chr11	66741599	66741621	+	intergenic:SPTBN2-C11orf80
21forw	CAGAGAGACCTGGATGGCCAGGG	CAAAGGGAACTGGATGGCCTTGG	..*..*..*..........*	4	0.240648	0.27551	chr15	22389830	22389852	-	intergenic:MIR1268A-AC100757.1
21forw	CAGAGAGACCTGGATGGCCAGGG	CAAAGGGAACTGGATGGCCTTGG	..*..*..*..........*	4	0.240648	0.27551	chr15	20610555	20610577	+	intergenic:AC023310.1-RP11-467L19.16
21forw	CAGAGAGACCTGGATGGCCAGGG	CAGAAACTCCTGGATAGCCAAGG	....*.**.......*....	4	0.168076	0.255357	chr1	80102674	80102696	+	intergenic:RP4-726F1.1-RP11-339A11.2
21forw	CAGAGAGACCTGGATGGCCAGGG	CAGAGAGGCAGGGATAGCCATGG	.......*.**....*....	4	0.120004	0.254222	chr1	227910661	227910683	-	intergenic:PRSS38-WNT9A
21forw	CAGAGAGACCTGGATGGCCAGGG	CAGACAGGCCTAGGTGGCCAAGG	....*..*...*.*......	4	0.104883	0.250963	chr7	24745307	24745329	-	intron:DFNA5
21forw	CAGAGAGACCTGGATGGCCAGGG	CAGGCAGACTTGGTTGGCCATGG	...**....*...*......	4	0.196337	0.246499	chr14	63927202	63927224	+	intron:SYNE2
21forw	CAGAGAGACCTGGATGGCCAGGG	CAGAGAGGCCAGAGTGGCCATGG	.......*..*.**......	4	0.0436822	0.236923	chr10	44335091	44335113	+	intergenic:RP11-20J15.5-CXCL12
21forw	CAGAGAGACCTGGATGGCCAGGG	GAGAGGGAGCTGGAAGGCCAGGG	*....*..*.....*.....	4	0.148915	0.233737	chr3	15462998	15463020	+	intron:COLQ
21forw	CAGAGAGACCTGGATGGCCAGGG	CAGGAGGACCTGGATGGCCTGGG	...***.............*	4	0.399451	0.232143	chr16	19219932	19219954	+	intron:SYT17
21forw	CAGAGAGACCTGGATGGCCAGGG	GAGACAGACCAGGATGGCAATGG	*...*.....*.......*.	4	0.292401	0.23059	chr17	41966254	41966276	-	intergenic:TTC25-CNP
21forw	CAGAGAGACCTGGATGGCCAGGG	GAAAGAGAGCTGGATGGACAGGG	*.*.....*........*..	4	0.186959	0.228261	chr8	140046371	140046393	+	intron:TRAPPC9
21forw	CAGAGAGACCTGGATGGCCAGGG	GAGAGAGTCCTGGATGACCTTGG	*......*........*..*	4	0.268517	0.21913	chr8	52494412	52494434	+	intergenic:ST18-FAM150A
21forw	CAGAGAGACCTGGATGGCCAGGG	AAGAGAAAACTGGATGTCCAGGG	*.....*.*.......*...	4	0.254387	0.214286	chr6	5933343	5933365	-	intergenic:RN7SL221P-NRN1
21forw	CAGAGAGACCTGGATGGCCAGGG	CAGAGACAGCTGAATGGACATGG	......*.*...*....*..	4	0.0452881	0.211538	chr15	77695365	77695387	+	intron:LINGO1
21forw	CAGAGAGACCTGGATGGCCAGGG	CAGAGAGACCAGGATAGTAATGG	..........*....*.**.	4	0.00804456	0.206633	chr17	16042702	16042724	+	intergenic:NCOR1/CTC-529I10.2-NCOR1
21forw	CAGAGAGACCTGGATGGCCAGGG	CTAGGAGACCTGGATGGCCTGGG	.***...............*	4	0.687683	0.204545	chr20	22587626	22587648	-	exon:LINC01384
21forw	CAGAGAGACCTGGATGGCCAGGG	CAGAGAGACTTGGATAACCCAGG	.........*.....**..*	4	0.0363865	0.199643	chr1	41376418	41376440	-	intergenic:RP11-399E6.4-FOXO6
21forw	CAGAGAGACCTGGATGGCCAGGG	CAGAAGGACCTGCATGGCCGAGG	....**......*......*	4	0.154588	0.199322	chr17	31392269	31392291	-	intergenic:RAB11FIP4-AC135724.1
21forw	CAGAGAGACCTGGATGGCCAGGG	CAGAGAGAACTGGATGGTTGTGG	........*........***	4	0.0225061	0.194478	chrX	17624777	17624799	+	intergenic:RP1-60N8.1-NHS
21forw	CAGAGAGACCTGGATGGCCAGGG	CAGAGGAAGCTGGATGGCAAAGG	.....**.*.........*.	4	0.119546	0.189504	chr22	39241072	39241094	+	intron:PDGFB
21forw	CAGAGAGACCTGGATGGCCAGGG	CATAGTGATCTGGATGGCCTGGG	..*..*..*..........*	4	0.240648	0.1875	chr5	80116395	80116417	-	intergenic:SERINC5-CTC-458I2.2
21forw	CAGAGAGACCTGGATGGCCAGGG	CTGAGAGGCAGGGATGGCCAAGG	.*.....*.**.........	4	0.731321	0.184889	chr11	119677959	119677981	-	intron:PVRL1
21forw	CAGAGAGACCTGGATGGCCAGGG	CAGACAGACCAGGAAGGACATGG	....*.....*...*..*..	4	0.0438218	0.183704	chr15	52172028	52172050	-	intergenic:Y_RNA-GNB5
21forw	CAGAGAGACCTGGATGGCCAGGG	CAGAGGCATCTGCATGGCCAAGG	.....**.*...*.......	4	0.133365	0.180921	chr21	38549908	38549930	-	intron:ERG
21forw	CAGAGAGACCTGGATGGCCAGGG	AACAGAGACATGGATGGACACGG	*.*......*.......*..	4	0.281816	0.179487	chr4	128862922	128862944	-	exon:JADE1
21forw	CAGAGAGACCTGGATGGCCAGGG	CAGAGTACCCTGGAAGGCCAGGG	.....***......*.....	4	0.158441	0.177229	chr19	58569756	58569778	+	intergenic:MZF1-MZF1/MZF1-AS1
21forw	CAGAGAGACCTGGATGGCCAGGG	CAGGGAGTCAAGGATGGCCAAGG	...*...*.**.........	4	0.697697	0.174107	chr1	4574641	4574663	+	intron:RP1-37J18.2
21forw	CAGAGAGACCTGGATGGCCAGGG	CTGAGCCACCAGGATGGCCATGG	.*...**...*.........	4	0.328114	0.170455	chr3	10491648	10491670	+	intergenic:AC090841.1-ATP2B2
21forw	CAGAGAGACCTGGATGGCCAGGG	CAGAGAAACCACGATGGCAAGGG	......*...**......*.	4	0.0883072	0.170168	chr10	43366310	43366332	+	intergenic:RNU6ATAC11P-FXYD4
21forw	CAGAGAGACCTGGATGGCCAGGG	GAGAGACAGCTGGATGGCAAAGG	*.....*.*.........*.	4	0.219861	0.166537	chr1	109955527	109955549	+	intergenic:CSF1-AHCYL1
21forw	CAGAGAGACCTGGATGGCCAGGG	CCCAGAGACTTGGAAGGCCACGG	.**......*....*.....	4	0.365829	0.164665	chr7	5438733	5438755	-	intergenic:RP11-1275H24.2/RP11-1275H24.1/RP11-1275H24.3-AC092171.4
21forw	CAGAGAGACCTGGATGGCCAGGG	CAGAGAGAAGTGATTGGCCAAGG	........**..**......	4	0.0423438	0.164103	chr12	69324106	69324128	-	intergenic:CPSF6-RP11-1143G9.5
21forw	CAGAGAGACCTGGATGGCCAGGG	CCCAGAGACCTGGAAGACCAAGG	.**...........*.*...	4	0.161081	0.163293	chr1	30723205	30723227	+	intergenic:MATN1-AS1/MATN1-MATN1
21forw	CAGAGAGACCTGGATGGCCAGGG	AGGAGAGACATGGATGCCCAAGG	**.......*......*...	4	0.561426	0.163137	chr3	118844147	118844169	+	intergenic:RP11-384F7.1-IGSF11
21forw	CAGAGAGACCTGGATGGCCAGGG	AAGAAAGACATGGCTGGCCATGG	*...*....*...*......	4	0.206278	0.160952	chr7	63024700	63024722	-	intergenic:RNU6-417P-RP11-196D18.1
21forw	CAGAGAGACCTGGATGGCCAGGG	CAGAGAAACCAGGCTAGCCAGGG	......*...*..*.*....	4	0.013899	0.160714	chr4	81377338	81377360	+	intergenic:RNU5A-2P-RASGEF1B
21forw	CAGAGAGACCTGGATGGCCAGGG	CTGAGAGAACTGGATGGCATGGG	.*......*.........**	4	0.134234	0.160297	chr13	106626622	106626644	-	exon:LINC00551
21forw	CAGAGAGACCTGGATGGCCAGGG	CAGGGGGACCTGGATGGCTGGGG	...*.*............**	4	0.125827	0.157563	chr5	983076	983098	+	intergenic:RP11-661C8.3-RP11-43F13.3
21forw	CAGAGAGACCTGGATGGCCAGGG	CAGGGAGACCAGGATGGACTCGG	...*......*......*.*	4	0.071822	0.151442	chr14	92277899	92277921	+	intergenic:RNU6-366P-SLC24A4
21forw	CAGAGAGACCTGGATGGCCAGGG	TAGAAACACCTGGATGTCCAGGG	*...*.*.........*...	4	0.416345	0.148958	chr2	52470908	52470930	+	intergenic:AC007682.1-AC139712.4
21forw	CAGAGAGACCTGGATGGCCAGGG	CAGAGGGATGTGGATGGCCTTGG	.....*..**.........*	4	0.213402	0.145833	chr16	19868809	19868831	+	intron:GPRC5B
21forw	CAGAGAGACCTGGATGGCCAGGG	TAGAGACACCTGGATGACCCCGG	*.....*.........*..*	4	0.183397	0.145833	chr1	228533859	228533881	-	intergenic:RNF187-RNA5SP19
21forw	CAGAGAGACCTGGATGGCCAGGG	GAGAGAGAAATGGCTGGCCAGGG	*.......**...*......	4	0.126036	0.145342	chr19	37042970	37042992	+	intergenic:ZNF568-CTD-2293H3.2
21forw	CAGAGAGACCTGGATGGCCAGGG	GACAGACACCTGGATGGCCTGGG	*.*...*............*	4	0.469687	0.144858	chr20	58138875	58138897	+	intergenic:RP13-379L11.1-C20orf85
21forw	CAGAGAGACCTGGATGGCCAGGG	AAGAGAGACGTGGAAGGTCAAGG	*........*....*..*..	4	0.076599	0.144737	chr13	48117023	48117045	+	intergenic:MED4-ITM2B
21forw	CAGAGAGACCTGGATGGCCAGGG	CAGAGAGACCTGGAAAGATAAGG	..............**.**.	4	0.00371383	0.14388	chr10	112829025	112829047	+	intergenic:RP11-57H14.4-RP11-57H14.5
21forw	CAGAGAGACCTGGATGGCCAGGG	GCGAGAGTCCTGGGTGGCCAGGG	**.....*.....*......	4	0.223972	0.143478	chr1	22133669	22133691	-	intron:WNT4
21forw	CAGAGAGACCTGGATGGCCAGGG	CAGGGTGACCTGGTTGGCCTAGG	...*.*.......*.....*	4	0.0595182	0.142857	chr10	78162742	78162764	+	intergenic:RPS24-LINC00856
21forw	CAGAGAGACCTGGATGGCCAGGG	CTGAGGGACCTGGACAGCCACGG	.*...*........**....	4	0.0419204	0.141677	chr1	118151274	118151296	+	exon:SPAG17
21forw	CAGAGAGACCTGGATGGCCAGGG	CATAGGGTTCTGGATGGCCAGGG	..*..*.**...........	4	0.497494	0.133929	chr2	71314031	71314053	+	intron:ZNF638
21forw	CAGAGAGACCTGGATGGCCAGGG	CAGAGAGATGTGCATGACCATGG	........**..*...*...	4	0.114442	0.133723	chr7	131553636	131553658	-	intron:PODXL
21forw	CAGAGAGACCTGGATGGCCAGGG	CGGGGATACCTGGGTGGCCAGGG	.*.*..*......*......	4	0.152973	0.133333	chr2	6757313	6757335	-	intron:LINC00487
21forw	CAGAGAGACCTGGATGGCCAGGG	CAGAGAGTGCTCAATGGCCATGG	.......**..**.......	4	0.151813	0.129652	chr18	57911029	57911051	+	intergenic:ATP8B1-RP11-693L9.2
21forw	CAGAGAGACCTGGATGGCCAGGG	CAGAAAGCCCTGGAAGGCCTTGG	....*..*......*....*	4	0.176947	0.129023	chr13	110172052	110172074	-	intron:COL4A1
21forw	CAGAGAGACCTGGATGGCCAGGG	AAGGGAGATCTGGATGCCCAGGG	*..*....*.......*...	4	0.372455	0.128676	chr17	47949626	47949648	-	intergenic:PNPO/RP11-6N17.6-PRR15L
21forw	CAGAGAGACCTGGATGGCCAGGG	CAGGCAGAGCTGCATGGCCAAGG	...**...*...*.......	4	0.338304	0.127999	chr1	41684311	41684333	-	intron:HIVEP3
21forw	CAGAGAGACCTGGATGGCCAGGG	CAGGGACACCATGATGGCCAGGG	...*..*...**........	4	0.254562	0.123948	chr7	5546953	5546975	-	intergenic:ACTB-CTB-161C1.1
21forw	CAGAGAGACCTGGATGGCCAGGG	CAGAGAGACCTGAAAGGAAAAGG	............*.*..**.	4	0.00874031	0.123326	chr1	199161851	199161873	+	intron:RP11-382E9.1
21forw	CAGAGAGACCTGGATGGCCAGGG	GAGAGAGAGCTGGATGACCCAGG	*.......*.......*..*	4	0.164064	0.119895	chr6	28435866	28435888	-	exon:ZSCAN23
21forw	CAGAGAGACCTGGATGGCCAGGG	CAGAACAACCTGTATGGCCAAGG	....***.....*.......	4	0.218274	0.118182	chr17	47203738	47203760	-	intergenic:CDC27-MYL4
21forw	CAGAGAGACCTGGATGGCCAGGG	CAGACAGACCTGGATATCCTGGG	....*..........**..*	4	0.0437218	0.117857	chr6	30439303	30439325	+	intergenic:TRIM39-RPP21/RPP21-HLA-E
21forw	CAGAGAGACCTGGATGGCCAGGG	CATGGAGCTCTGGATGGCCAGGG	..**...**...........	4	0.822304	0.117188	chr4	133405203	133405225	+	intergenic:PCDH10-AC105252.1
21forw	CAGAGAGACCTGGATGGCCAGGG	CATGGAGTTCTGGATGGCCAGGG	..**...**...........	4	0.822304	0.117188	chr5	101907832	101907854	-	intergenic:Metazoa_SRP-AC106765.1
21forw	CAGAGAGACCTGGATGGCCAGGG	CAGGGGGAGCTGCATGGCCAGGG	...*.*..*...*.......	4	0.204674	0.116362	chr18	78561737	78561759	-	intergenic:Y_RNA-RP11-715C4.1
21forw	CAGAGAGACCTGGATGGCCAGGG	CAGGGGGAGCTGCATGGCCAGGG	...*.*..*...*.......	4	0.204674	0.116362	chr18	78561755	78561777	-	intergenic:Y_RNA-RP11-715C4.1
21forw	CAGAGAGACCTGGATGGCCAGGG	CAGGGGGAGCTGCATGGCCAGGG	...*.*..*...*.......	4	0.204674	0.116362	chr18	78561719	78561741	-	intergenic:Y_RNA-RP11-715C4.1
21forw	CAGAGAGACCTGGATGGCCAGGG	CAGAGAGGTCTGCATGGCAAGGG	.......**...*.....*.	4	0.106566	0.115789	chr7	43088418	43088440	+	intergenic:AC005537.2-Y_RNA
21forw	CAGAGAGACCTGGATGGCCAGGG	CAGAGAGAAGAGGATGGCTAAGG	........***.......*.	4	0.140754	0.115385	chr6	43444318	43444340	-	exon:ABCC10
21forw	CAGAGAGACCTGGATGGCCAGGG	CAGACAGCTGTGGATGGCCAAGG	....*..***..........	4	0.734333	0.114583	chr5	78675791	78675813	+	intergenic:LHFPL2-ARSB
21forw	CAGAGAGACCTGGATGGCCAGGG	CAGGGAGATGTGGTTGGCCAAGG	...*....**...*......	4	0.119962	0.113426	chr11	133840842	133840864	+	exon:SPATA19
21forw	CAGAGAGACCTGGATGGCCAGGG	CAGCCAGCCTTGGATGGCCAGGG	...**..*.*..........	4	1.25711	0.111857	chr15	91352053	91352075	-	intergenic:SV2B-RP11-661P17.1
21forw	CAGAGAGACCTGGATGGCCAGGG	CAGGGGGACCTGGAAGGCAAAGG	...*.*........*...*.	4	0.0808673	0.110768	chr5	170642308	170642330	+	intergenic:CTC-265N9.1-KCNIP1
21forw	CAGAGAGACCTGGATGGCCAGGG	CAAAGGCACCTGTATGGCCAGGG	..*..**.....*.......	4	0.22559	0.110491	chr20	47115312	47115334	-	intron:EYA2
21forw	CAGAGAGACCTGGATGGCCAGGG	CAGAGAGTCCGGGATAGTCATGG	.......*..*....*.*..	4	0.0267691	0.110204	chr8	58815830	58815852	-	intron:TOX
21forw	CAGAGAGACCTGGATGGCCAGGG	CACAGAGGCTGGGATGGCCATGG	..*....*.**.........	4	0.687929	0.106184	chr15	98268190	98268212	+	intergenic:CTD-2544M6.1-RP11-167B3.1
21forw	CAGAGAGACCTGGATGGCCAGGG	CAGAGAGGCCTTGAAGGTCAAGG	.......*...*..*..*..	4	0.0369753	0.104974	chr1	41477402	41477424	-	intergenic:RNA5SP45-EDN2
21forw	CAGAGAGACCTGGATGGCCAGGG	CTGAGGGCCCTGGGTGGCCAGGG	.*...*.*.....*......	4	0.135503	0.103896	chr8	141416994	141417016	+	intergenic:CTD-3064M3.4-PTP4A3
21forw	CAGAGAGACCTGGATGGCCAGGG	CAGAGAGAACTAGATGCACAGGG	........*..*....**..	4	0.0324548	0.101357	chr5	6005662	6005684	+	intergenic:AC026799.1-CTC-471C19.1
21forw	CAGAGAGACCTGGATGGCCAGGG	CAGAAAGACCTAGCAGGCCAGGG	....*......*.**.....	4	0.0281088	0.100351	chr1	225406980	225407002	-	intron:LBR
21forw	CAGAGAGACCTGGATGGCCAGGG	CAGAGAGACCGGAGAGGCCAGGG	..........*.***.....	4	0.0111922	0.0997571	chr7	151852737	151852759	+	intergenic:PRKAG2-PRKAG2/PRKAG2-AS1
21forw	CAGAGAGACCTGGATGGCCAGGG	CACAGAGCCCTGGATAGCCTTGG	..*....*.......*...*	4	0.111973	0.0989011	chr2	45881830	45881852	-	intron:PRKCE
21forw	CAGAGAGACCTGGATGGCCAGGG	GAGAGAGACCTGCATGGCATGGG	*...........*.....**	4	0.0850223	0.0988558	chr14	64819545	64819567	+	intron:SPTB
21forw	CAGAGAGACCTGGATGGCCAGGG	CAAAGAGACCTGCAAGGACATGG	..*.........*.*..*..	4	0.0317359	0.0984445	chr7	113543115	113543137	+	intergenic:RP11-786A20.1-PPP1R3A
21forw	CAGAGAGACCTGGATGGCCAGGG	CAGAGAGACCAGCAAGGACATGG	..........*.*.*..*..	4	0.0153996	0.0984445	chr11	62269502	62269524	+	intergenic:RP11-703H8.9-SCGB2A2
21forw	CAGAGAGACCTGGATGGCCAGGG	CATAGGGACCTGGATGGTAAAGG	..*..*...........**.	4	0.0583138	0.0983965	chr8	11254382	11254404	+	intron:LINC00529
21forw	CAGAGAGACCTGGATGGCCAGGG	GAGGGAGACCAGGATGGCCCTGG	*..*......*........*	4	0.387083	0.0972703	chr15	68638095	68638117	+	intron:CORO2B
21forw	CAGAGAGACCTGGATGGCCAGGG	CAGAGAGACCAGTATAGCAAAGG	..........*.*..*..*.	4	0.0158839	0.0964286	chr3	13214110	13214132	-	intergenic:IQSEC1-NUP210
21forw	CAGAGAGACCTGGATGGCCAGGG	CAGGGAGGCCTGAATGGCCCTGG	...*...*....*......*	4	0.255517	0.0961538	chr20	23100219	23100241	+	intergenic:CD93-LINC00656
21forw	CAGAGAGACCTGGATGGCCAGGG	CAGAGAGTTCTGGGTGGACAGGG	.......**....*...*..	4	0.0255293	0.0942308	chr17	28487587	28487609	+	intron:SLC13A2
21forw	CAGAGAGACCTGGATGGCCAGGG	CAGAGACACCTGAAAGTCCAAGG	......*.....*.*.*...	4	0.0390196	0.0918522	chr16	49598690	49598712	+	intron:ZNF423
21forw	CAGAGAGACCTGGATGGCCAGGG	CAGACAAACATGGATGGGCAGGG	....*.*..*.......*..	4	0.185329	0.0907937	chr7	132160067	132160089	-	intron:PLXNA4
21forw	CAGAGAGACCTGGATGGCCAGGG	GAGAGAGAAATGGATGGGCAAGG	*.......**.......*..	4	0.174634	0.0904348	chr8	16406401	16406423	-	intergenic:MSR1-RP11-13N12.2
21forw	CAGAGAGACCTGGATGGCCAGGG	CAGAAAGACCTGGATACCAAGGG	....*..........**.*.	4	0.031355	0.087395	chr9	38416189	38416211	+	intron:IGFBPL1
21forw	CAGAGAGACCTGGATGGCCAGGG	CAGATGGAGCTGGATGGTCACGG	....**..*........*..	4	0.108908	0.085277	chr19	33496761	33496783	+	intron:PEPD
21forw	CAGAGAGACCTGGATGGCCAGGG	CAGAGAGTCATGGATAGCCCTGG	.......*.*.....*...*	4	0.0992957	0.0844156	chr5	135037697	135037719	-	intergenic:CTC-276P9.4/PITX1-C5orf66-AS1
21forw	CAGAGAGACCTGGATGGCCAGGG	CACAGAGACATGCAAGGCCAAGG	..*......*..*.*.....	4	0.141576	0.0812558	chrX	23656914	23656936	+	intergenic:AC096507.1-PRDX4
21forw	CAGAGAGACCTGGATGGCCAGGG	CAGAGAGAACTGAATGGGCGAGG	........*...*....*.*	4	0.0276503	0.0806723	chr18	61501170	61501192	+	intron:CDH20
21forw	CAGAGAGACCTGGATGGCCAGGG	CAGTGATGCCTGTATGGCCATGG	...*..**....*.......	4	0.37817	0.08	chr2	108268725	108268747	-	intergenic:SULT1C3-SULT1C2
21forw	CAGAGAGACCTGGATGGCCAGGG	CAGAGAGAACTGACTGGCTAAGG	........*...**....*.	4	0.0158783	0.0782514	chr3	111730852	111730874	+	intergenic:PLCXD2-PHLDB2/PLCXD2
21forw	CAGAGAGACCTGGATGGCCAGGG	CAGCCAGGCCTTGATGGCCAGGG	...**..*...*........	4	0.671552	0.0782159	chr8	29474206	29474228	+	intergenic:RP4-676L2.1-RP11-486M23.1
21forw	CAGAGAGACCTGGATGGCCAGGG	CTGGGACACCTGGATGTCCATGG	.*.*..*.........*...	4	0.416345	0.078125	chr8	1894582	1894604	+	intron:ARHGEF10
21forw	CAGAGAGACCTGGATGGCCAGGG	CAGAGGGACCCTCATGGCCAGGG	.....*....***.......	4	0.0872647	0.0771159	chr15	41892324	41892346	-	intergenic:SPTBN5-RP11-23P13.6/SPTBN5/EHD4
21forw	CAGAGAGACCTGGATGGCCAGGG	CAGGTAGACCTGGATGACAACGG	...**...........*.*.	4	0.192019	0.075	chr21	35893768	35893790	+	intergenic:AF015720.3-FKSG68
21forw	CAGAGAGACCTGGATGGCCAGGG	CAGACAGGCCTGGCTGGCCTGGG	....*..*.....*.....*	4	0.0983772	0.0740816	chr7	6699385	6699407	+	intron:ZNF12
21forw	CAGAGAGACCTGGATGGCCAGGG	CAGAGAAGCCAGGATGGGCATGG	......**..*......*..	4	0.106298	0.0733333	chr14	102335499	102335521	-	intron:ZNF839
21forw	CAGAGAGACCTGGATGGCCAGGG	CAGTGGGACCTCTATGGCCAAGG	...*.*.....**.......	4	0.164811	0.0721925	chr2	189340277	189340299	+	intergenic:AC118063.1-WDR75
21forw	CAGAGAGACCTGGATGGCCAGGG	CAGAGAGTGCTGGGAGGCCAGGG	.......**....**.....	4	0.0333025	0.0716792	chr19	10883063	10883085	-	intron:CARM1
21forw	CAGAGAGACCTGGATGGCCAGGG	GAGAAAGACCTGCCTGGCCATGG	*...*.......**......	4	0.086677	0.0713959	chr2	101361458	101361480	+	intron:CREG2
21forw	CAGAGAGACCTGGATGGCCAGGG	CAGAGAGAGCTGAATGGACCTGG	........*...*....*.*	4	0.0276503	0.0699301	chr13	21677524	21677546	+	intron:FGF9
21forw	CAGAGAGACCTGGATGGCCAGGG	CAGTGAGACCCCTATGGCCAAGG	...*......***.......	4	0.151191	0.0673797	chr14	41267745	41267767	-	intergenic:RP11-129M6.1-AL390335.1
21forw	CAGAGAGACCTGGATGGCCAGGG	CAGAGGGGCCTGGCTGGCCTTGG	.....*.*.....*.....*	4	0.0565047	0.0673469	chr14	105204996	105205018	+	intergenic:NUDT14/RP11-44N21.4-BRF1
21forw	CAGAGAGACCTGGATGGCCAGGG	CTTAGAGAACTGGCTGGCCATGG	.**.....*....*......	4	0.134931	0.0667904	chr20	21063347	21063369	-	intergenic:RP5-1177M21.1-LINC00237
21forw	CAGAGAGACCTGGATGGCCAGGG	CAGGGAGCCCTGGATGGATACGG	...*...*.........**.	4	0.097755	0.066568	chr1	10725144	10725166	+	intron:CASZ1
21forw	CAGAGAGACCTGGATGGCCAGGG	CCGAGAGACCTACCTGGCCAAGG	.*.........***......	4	0.0426451	0.0661654	chr7	11435271	11435293	-	intron:THSD7A
21forw	CAGAGAGACCTGGATGGCCAGGG	CAGAGAGGCCGGCTTGGCCAAGG	.......*..*.**......	4	0.0436822	0.0658713	chrX	47171453	47171475	+	intron:RBM10
21forw	CAGAGAGACCTGGATGGCCAGGG	CAGGGAGACCAGTGTGGCCAGGG	...*......*.**......	4	0.0457874	0.065625	chr6	39014742	39014764	+	intron:DNAH8
21forw	CAGAGAGACCTGGATGGCCAGGG	CACAGAAACCAGGATGGCCCTGG	..*...*...*........*	4	0.246774	0.0655594	chr7	2383303	2383325	-	intergenic:EIF3B-AC004840.8
21forw	CAGAGAGACCTGGATGGCCAGGG	CAGAGAGCACAGGATGCCCACGG	.......**.*.....*...	4	0.186789	0.0648259	chr6	3710817	3710839	+	intergenic:RP1-223B1.1-PXDC1
21forw	CAGAGAGACCTGGATGGCCAGGG	CAGTGTGACCTGTATGGCTATGG	...*.*......*.....*.	4	0.116775	0.0629371	chr18	6552880	6552902	+	intergenic:LINC01387-CTD-2124B20.3
21forw	CAGAGAGACCTGGATGGCCAGGG	CAGATAGACTTTGAAGGCCATGG	....*....*.*..*.....	4	0.173746	0.0628721	chr12	29375206	29375228	-	intron:ERGIC2
21forw	CAGAGAGACCTGGATGGCCAGGG	GAGAGAGAACTGGATGGGCTTGG	*.......*........*.*	4	0.0835235	0.0626087	chr11	112296221	112296243	+	intergenic:RP11-356J5.12-RNU6-44P
21forw	CAGAGAGACCTGGATGGCCAGGG	CAGGGGGACCTGTGTGGCCAGGG	...*.*......**......	4	0.0499124	0.0625	chr19	39164525	39164547	+	intergenic:CTC-218B8.3-PAK4
21forw	CAGAGAGACCTGGATGGCCAGGG	CAGTGAGGCCTGGAAGGCCCTGG	...*...*......*....*	4	0.176947	0.0614035	chr3	188390536	188390558	+	intron:LPP
21forw	CAGAGAGACCTGGATGGCCAGGG	CAGAGAGCCATGGCTGGCCGAGG	.......*.*...*.....*	4	0.0860178	0.0608643	chr11	68324452	68324474	+	intron:LRP5
21forw	CAGAGAGACCTGGATGGCCAGGG	CAGAAAGCCGTGCATGGCCAGGG	....*..*.*..*.......	4	0.486502	0.0608187	chr17	8013403	8013425	+	exon:RP11-1099M24.9/GUCY2D
21forw	CAGAGAGACCTGGATGGCCAGGG	CAGAGGGGCATGGATGGGCAGGG	.....*.*.*.......*..	4	0.164164	0.0605291	chr7	98841847	98841869	-	intergenic:RNU6-393P-TMEM130
21forw	CAGAGAGACCTGGATGGCCAGGG	CAGAGAGGCCAGGATGCCTATGG	.......*..*.....*.*.	4	0.0962986	0.0597285	chr1	43959642	43959664	-	intron:IPO13
21forw	CAGAGAGACCTGGATGGCCAGGG	CAGAGAGAAATGGAAGGGCATGG	........**....*..*..	4	0.0422909	0.0573434	chr10	24791402	24791424	+	intergenic:ARHGAP21-PRTFDC1
21forw	CAGAGAGACCTGGATGGCCAGGG	GAGAGGGACCTTGATGGCCCTGG	*....*.....*.......*	4	0.207602	0.0570082	chr22	36900225	36900247	+	intergenic:NCF4-CSF2RB
21forw	CAGAGAGACCTGGATGGCCAGGG	CAGAGGGACCAGGGTGGCCCAGG	.....*....*..*.....*	4	0.0313601	0.0568182	chr17	73394616	73394638	+	intron:SDK2
21forw	CAGAGAGACCTGGATGGCCAGGG	CTCAGAGACCTGACTGGCCAAGG	.**.........**......	4	0.0854635	0.0553293	chr12	98405642	98405664	-	intergenic:RP11-690J15.1-RNU4-41P
21forw	CAGAGAGACCTGGATGGCCAGGG	CACAGAGAGCTTGATGGCCTAGG	..*.....*..*.......*	4	0.1957	0.0549451	chr12	113241233	113241255	-	intron:TPCN1
21forw	CAGAGAGACCTGGATGGCCAGGG	CAGAAAGTCCTGGAAGTCCAGGG	....*..*......*.*...	4	0.155097	0.0537594	chrX	108667161	108667183	-	exon:COL4A5
21forw	CAGAGAGACCTGGATGGCCAGGG	CACAGAGACCTGGATGGAATTGG	..*..............***	4	0.0401931	0.0532544	chr18	70540495	70540517	-	intergenic:RN7SL795P-GTSCR1
21forw	CAGAGAGACCTGGATGGCCAGGG	CAGAGAAACCTGGATGGAACAGG	......*..........***	4	0.026432	0.0524476	chr6	37785103	37785125	+	intergenic:MDGA1-RP3-441A12.1
21forw	CAGAGAGACCTGGATGGCCAGGG	GAGAGAGACCTGCATGTACAAGG	*...........*...**..	4	0.0462381	0.0517515	chr1	66086984	66087006	+	intergenic:RP11-397C12.1-RNU4-88P
21forw	CAGAGAGACCTGGATGGCCAGGG	CAGAGAGCACTGGTTGTCCATGG	.......**....*..*...	4	0.0501469	0.0489796	chr3	88171861	88171883	+	intergenic:C3orf38-Y_RNA
21forw	CAGAGAGACCTGGATGGCCAGGG	CAGGGTGACCTGGATGTCAAAGG	...*.*..........*.*.	4	0.116171	0.0478316	chrX	86016966	86016988	+	intergenic:CHM-Y_RNA
21forw	CAGAGAGACCTGGATGGCCAGGG	CAGAGGCTCCTGGATGGCCCAGG	.....***...........*	4	0.259011	0.0478316	chr4	21744615	21744637	-	intergenic:RP11-556G22.2-KCNIP4-IT1
21forw	CAGAGAGACCTGGATGGCCAGGG	CAGGGAGACCAGCATGCCCATGG	...*......*.*...*...	4	0.1243	0.0464396	chr11	71413213	71413235	-	intergenic:SHANK2-DHCR7
21forw	CAGAGAGACCTGGATGGCCAGGG	CAGAGAAAACTGCATGGCGAGGG	......*.*...*.....*.	4	0.0764698	0.0451128	chr18	8965584	8965606	-	intergenic:MTCL1-NDUFV2/RP11-21J18.1
21forw	CAGAGAGACCTGGATGGCCAGGG	TAGAGAGCCCTTGACGGCCAAGG	*......*...*..*.....	4	0.198201	0.044955	chr6	160055603	160055625	+	intron:IGF2R
21forw	CAGAGAGACCTGGATGGCCAGGG	CAGAGAGAACTGCATGGACCAGG	........*...*....*.*	4	0.0276503	0.0441664	chr12	115104365	115104387	+	intergenic:RP11-25E2.1-RP11-116D17.2
21forw	CAGAGAGACCTGGATGGCCAGGG	CTCAGAGGCCTGGCTGGCCAAGG	.**....*.....*......	4	0.220836	0.043956	chr9	124858555	124858577	+	intron:RPL35
21forw	CAGAGAGACCTGGATGGCCAGGG	CAGAGAGCTCTTTATGGCCAGGG	.......**..**.......	4	0.151813	0.0432692	chr3	114313909	114313931	+	intergenic:TIGIT-RP11-553L6.5
21forw	CAGAGAGACCTGGATGGCCAGGG	GAGAGATAGCTGGATGGGCAGGG	*.....*.*........*..	4	0.129506	0.0430642	chr11	69432382	69432404	-	intergenic:AP000439.1-AP000439.2
21forw	CAGAGAGACCTGGATGGCCAGGG	GAGAGAGACCAGGGTGGGCAGGG	*.........*..*...*..	4	0.025663	0.0426087	chr19	55545239	55545261	-	intron:SBK3
21forw	CAGAGAGACCTGGATGGCCAGGG	CAGACAGCCCTGGATGAGCAGGG	....*..*........**..	4	0.113429	0.0419048	chr19	5137588	5137610	-	intron:KDM4B
21forw	CAGAGAGACCTGGATGGCCAGGG	CAGAGATGCCAGGATGGGCAGGG	......**..*......*..	4	0.106298	0.0419048	chr8	95140073	95140095	-	intron:PLEKHF2
21forw	CAGAGAGACCTGGATGGCCAGGG	CAGAGAGACCTGGATGAGAGTGG	................****	4	0.0129347	0.0407843	chr13	59053593	59053615	+	intergenic:AL359262.1-RNU7-88P
21forw	CAGAGAGACCTGGATGGCCAGGG	CATAGAGTCCTTGGTGGCCAAGG	..*....*...*.*......	4	0.103415	0.0384615	chr2	72917984	72918006	+	exon:EMX1
21forw	CAGAGAGACCTGGATGGCCAGGG	AACAGAGGCCTGGATGGGCAGGG	*.*....*.........*..	4	0.305989	0.0376068	chr15	99433424	99433446	+	intergenic:RP11-20G13.1-RP11-20G13.4
21forw	CAGAGAGACCTGGATGGCCAGGG	CAGAGAGACCTGAATGGAGTTGG	............*....***	4	0.0135997	0.0372781	chr3	184585592	184585614	-	intergenic:EPHB3-EIF2B5
21forw	CAGAGAGACCTGGATGGCCAGGG	CAGCGGGACCCGGCTGGCCATGG	...*.*....*..*......	4	0.0715797	0.0360144	chr3	48422879	48422901	+	exon:PLXNB1
21forw	CAGAGAGACCTGGATGGCCAGGG	CAGAGAGCCAGGGATGCCCATGG	.......*.**.....*...	4	0.281559	0.034958	chr11	1866359	1866381	+	intergenic:LSP1-LSP1/AC051649.12
21forw	CAGAGAGACCTGGATGGCCAGGG	CAGAGACACCTGGCTACCCAGGG	......*......*.**...	4	0.00964166	0.0346639	chr11	61697873	61697895	-	intron:DAGLA
21forw	CAGAGAGACCTGGATGGCCAGGG	CACAGAGCTCTGGATGGCCCTGG	..*....**..........*	4	0.397765	0.0327797	chr3	186599782	186599804	-	intergenic:DNAJB11-RP11-573D15.8
21forw	CAGAGAGACCTGGATGGCCAGGG	GAGGGAGACCTGGATGTCCCGGG	*..*............*..*	4	0.268517	0.0324234	chr11	79668632	79668654	-	intergenic:RP11-258O13.1-AP000478.1
21forw	CAGAGAGACCTGGATGGCCAGGG	CAGAGAGACCTCTCTGACCAGGG	...........***..*...	4	0.0142533	0.0317647	chr22	34051627	34051649	+	intron:LL22NC03-86D4.1
21forw	CAGAGAGACCTGGATGGCCAGGG	CAGGGAAACCTGGCTGCCCATGG	...*..*......*..*...	4	0.0588944	0.0315126	chr10	32981451	32981473	-	intron:RP11-462L8.1
21forw	CAGAGAGACCTGGATGGCCAGGG	CAGGAAGACCTGGATGTCCCTGG	...**...........*..*	4	0.254196	0.0307765	chr15	48983747	48983769	+	intergenic:AC091073.1-SECISBP2L
21forw	CAGAGAGACCTGGATGGCCAGGG	CAGACAGACCTGGGTGGGCTGGG	....*........*...*.*	4	0.0192819	0.0293333	chr20	32601159	32601181	-	intergenic:RP11-410N8.1-RP11-410N8.4
21forw	CAGAGAGACCTGGATGGCCAGGG	CATAGAGACCTGGATAGGAATGG	..*............*.**.	4	0.0165785	0.0285714	chr3	124602714	124602736	+	intron:KALRN
21forw	CAGAGAGACCTGGATGGCCAGGG	CACAGAGCCCGGGATGGCAAAGG	..*....*..*.......*.	4	0.272931	0.0282575	chr11	65718242	65718264	+	exon:RNASEH2C/KAT5
21forw	CAGAGAGACCTGGATGGCCAGGG	CAGAGGGGCCTGGATGCCCCTGG	.....*.*........*..*	4	0.146002	0.0280112	chr1	15117669	15117691	-	exon:TMEM51-AS1/KAZN
21forw	CAGAGAGACCTGGATGGCCAGGG	GAGTGAGGCTTGGATGGCCAGGA	*..*...*.*..........	4	0.263539	0.0278488	chr10	60438283	60438305	+	intron:ANK3
21forw	CAGAGAGACCTGGATGGCCAGGG	AAGAGAGACCTGAAGGGCCTTGG	*...........*.*....*	4	0.0723364	0.0276923	chr6	40919416	40919438	-	intergenic:RP11-570K4.1-UNC5CL
21forw	CAGAGAGACCTGGATGGCCAGGG	CAGACACACCTAGAGGGCCATGG	....*.*....*..*.....	4	0.128848	0.0252083	chr2	240461064	240461086	-	intron:GPC1
21forw	CAGAGAGACCTGGATGGCCAGGG	AAGAAAGACCTGGCTGGGCATGG	*...*........*...*..	4	0.0462397	0.0247619	chr2	131089741	131089763	+	intron:FAM168B
21forw	CAGAGAGACCTGGATGGCCAGGG	CACAGAGAACTGGTTGGGCACGG	..*.....*....*...*..	4	0.0278569	0.0234432	chr6	113070925	113070947	+	intergenic:RNU6-1163P-RP11-437J19.1
21forw	CAGAGAGACCTGGATGGCCAGGG	CAGAGAGGCCTGGGTGGAGAAGG	.......*.....*...**.	4	0.0131616	0.0230342	chr17	50351006	50351028	+	intron:XYLT2
21forw	CAGAGAGACCTGGATGGCCAGGG	GAGAGAGAACTGGCTGGGCATGG	*.......*....*...*..	4	0.0282524	0.0223602	chr1	67358283	67358305	+	intron:IL12RB2
21forw	CAGAGAGACCTGGATGGCCAGGG	GAGAGAGAACTGGCTGGGCACGG	*.......*....*...*..	4	0.0282524	0.0223602	chr15	59707148	59707170	-	intergenic:RP11-361D15.2/BNIP2-FOXB1
21forw	CAGAGAGACCTGGATGGCCAGGG	AAGAGAGGCCTGGCTGGGCACGG	*......*.....*...*..	4	0.0462397	0.0209524	chr1	200541660	200541682	+	intergenic:RP11-469A15.2-KIF14
21forw	CAGAGAGACCTGGATGGCCAGGG	CAGAGAATCCTGGCTGGCCCAGG	......**.....*.....*	4	0.0637896	0.020872	chr9	34414745	34414767	+	intron:FAM219A
21forw	CAGAGAGACCTGGATGGCCAGGG	CAGGGGGACCTGGAGGACCAGGG	...*.*........*.*...	4	0.0938334	0.0208333	chr12	47975560	47975582	+	exon:COL2A1
21forw	CAGAGAGACCTGGATGGCCAGGG	CAGGGAGTCCTGGATGGCGTTGG	...*...*..........**	4	0.207979	0.0200893	chr6	31791618	31791640	+	exon:VARS
21forw	CAGAGAGACCTGGATGGCCAGGG	AAGCAAGACTTGGATGGCCAAGA	*..**....*..........	4	0.263539	0.0199923	chr3	81279597	81279619	+	intron:RP11-520D19.2
21forw	CAGAGAGACCTGGATGGCCAGGG	CAGAGAGGCCTGGCTGCACATGG	.......*.....*..**..	4	0.0160864	0.0199095	chr3	50470157	50470179	-	intron:CACNA2D2
21forw	CAGAGAGACCTGGATGGCCAGGG	CAGAGAGACCTGGAAGCTCCAGG	..............*.**.*	4	0.0110047	0.0199027	chr7	51877583	51877605	-	intergenic:AC006478.1-RP11-153N17.1
21forw	CAGAGAGACCTGGATGGCCAGGG	CAGACAGACATGGCTGGGCAAGG	....*....*...*...*..	4	0.0404304	0.0194558	chr6	42874771	42874793	-	intergenic:GLTSCR1L-RPL7L1
21forw	CAGAGAGACCTGGATGGCCAGGG	CAGAGAGACTTTGCTGTCCAGGG	.........*.*.*..*...	4	0.0354802	0.0193924	chr1	162300051	162300073	-	intron:NOS1AP
21forw	CAGAGAGACCTGGATGGCCAGGG	GAGAGAGGCCTGGCTGGGCAAGG	*......*.....*...*..	4	0.0462397	0.0191304	chr3	127116000	127116022	-	intergenic:PLXNA1-C3orf56
21forw	CAGAGAGACCTGGATGGCCAGGG	GAGTGAGACCTGGAGGGTCAAGG	*..*..........*..*..	4	0.0831693	0.0186759	chr10	78282267	78282289	+	intergenic:LINC00595-RP11-90J7.2
21forw	CAGAGAGACCTGGATGGCCAGGG	CAGACAGGCCTGGAGGGCCTTGG	....*..*......*....*	4	0.176947	0.0172857	chr20	50020462	50020484	+	intergenic:SNAI1-TRERNA1
21forw	CAGAGAGACCTGGATGGCCAGGG	CAGAGAGACCTGGATGTTTCAGG	................****	4	0.0129347	0.0168581	chr2	17941134	17941156	+	intergenic:KCNS3-SNORA40
21forw	CAGAGAGACCTGGATGGCCAGGG	CTGAGAGACCTGGAGAGCTAAGG	.*............**..*.	4	0.0229904	0.0167832	chr20	60957760	60957782	-	intergenic:RP11-151E14.1-RP5-827L5.2
21forw	CAGAGAGACCTGGATGGCCAGGG	CAGAGAAAGCTGGTGGGCCAGGG	......*.*....**.....	4	0.0227456	0.0165079	chr20	57289699	57289721	+	intergenic:RP4-813D12.3-Y_RNA
21forw	CAGAGAGACCTGGATGGCCAGGG	CAAAGAGGCCTGGAGGGCCTGGG	..*....*......*....*	4	0.17447	0.0165	chr8	11421653	11421675	-	exon:FAM167A
21forw	CAGAGAGACCTGGATGGCCAGGG	CAGAGACACCTGCATGTCCCTGG	......*.....*...*..*	4	0.0637874	0.0164474	chr7	127263180	127263202	+	intergenic:GRM8-AC000123.3/AC000123.4
21forw	CAGAGAGACCTGGATGGCCAGGG	CAGGGAGACCTGGCTGTCTAGGG	...*.........*..*.*.	4	0.0286108	0.0154533	chr7	4765998	4766020	+	exon:FOXK1
21forw	CAGAGAGACCTGGATGGCCAGGG	CAGAGAGACCGGTCTGGCCTCGG	..........*.**.....*	4	0.0190933	0.0154286	chr21	46566145	46566167	-	intron:DIP2A
21forw	CAGAGAGACCTGGATGGCCAGGG	TAGAGGGTCCTGGAGGGCCAGGG	*....*.*......*.....	4	0.243723	0.0153061	chr13	94395881	94395903	-	intron:GPC6
21forw	CAGAGAGACCTGGATGGCCAGGG	CAGAGAGAACTGGGGGGCCGTGG	........*....**....*	4	0.0145564	0.0152941	chr2	76625228	76625250	+	intergenic:RN7SKP164-LRRTM4
21forw	CAGAGAGACCTGGATGGCCAGGG	CAGAGAGGCCAGGAGGGACAAGG	.......*..*...*..*..	4	0.0417099	0.0148077	chr20	62270336	62270358	-	intron:OSBPL2
21forw	CAGAGAGACCTGGATGGCCAGGG	CAGAGAGGCCAGGAGGGACAAGG	.......*..*...*..*..	4	0.0417099	0.0148077	chr20	62270541	62270563	-	intron:OSBPL2
21forw	CAGAGAGACCTGGATGGCCAGGG	CTGAGAGAACTGGAGGGCTAGGG	.*......*.....*...*.	4	0.0816693	0.0143856	chr20	24783608	24783630	-	intergenic:RP5-860P4.2-RP4-568C11.4
21forw	CAGAGAGACCTGGATGGCCAGGG	CAGAGGGAGCTGGAGGGTCAGGG	.....*..*.....*..*..	4	0.0291873	0.0142128	chr15	88813918	88813940	-	intron:ACAN
21forw	CAGAGAGACCTGGATGGCCAGGG	CCGGGAGACCTGGCTGGGCATGG	.*.*.........*...*..	4	0.0462397	0.0140306	chr9	130470518	130470540	+	intron:ASS1
21forw	CAGAGAGACCTGGATGGCCAGGG	CAGATAGACCTGGAAGGTGATGG	....*.........*..**.	4	0.0248718	0.0139568	chr2	105287770	105287792	-	intron:TGFBRAP1
21forw	CAGAGAGACCTGGATGGCCAGGG	CAGAGAGACCTACATGTGCAAGG	...........**...**..	4	0.0196113	0.0130994	chr1	37104481	37104503	+	intergenic:GRIK3-MIR4255
21forw	CAGAGAGACCTGGATGGCCAGGG	CAGTGGGACCTGGCTGGGCATGG	...*.*.......*...*..	4	0.0265585	0.012987	chr3	9980302	9980324	-	intron:EMC3
21forw	CAGAGAGACCTGGATGGCCAGGG	CAGCGAGACCAGGCTGGCCCAGG	...*......*..*.....*	4	0.0545994	0.0128915	chr16	14292681	14292703	+	intergenic:Y_RNA-RP11-65J21.3
21forw	CAGAGAGACCTGGATGGCCAGGG	CACAGACACCTGGCTGGCCCAGG	..*...*......*.....*	4	0.066251	0.0128777	chr10	132750924	132750946	-	intron:INPP5A
21forw	CAGAGAGACCTGGATGGCCAGGG	CAGAGAGAGCTGCCTGGCCCCGG	........*...**.....*	4	0.0210199	0.0126941	chr10	124531502	124531524	-	intron:LHPP
21forw	CAGAGAGACCTGGATGGCCAGGG	AAGAGAGTCCTGGCTGGGCACGG	*......*.....*...*..	4	0.0462397	0.0122449	chr1	6756865	6756887	+	intergenic:RP11-242F24.1-RP11-312B8.1
21forw	CAGAGAGACCTGGATGGCCAGGG	GAGAGAGACCTGGCTGGGTATGG	*............*...**.	4	0.0153861	0.0120401	chr10	15556316	15556338	-	intron:ITGA8
21forw	CAGAGAGACCTGGATGGCCAGGG	CTGAGAGACCTGGAGGGCAGAGG	.*............*...**	4	0.0588785	0.0119175	chr12	132074621	132074643	-	intron:EP400
21forw	CAGAGAGACCTGGATGGCCAGGG	CAGAGAGGCCTGGAGGGACTGGG	.......*......*..*.*	4	0.0329256	0.0118462	chr16	74745113	74745135	-	intron:FA2H
21forw	CAGAGAGACCTGGATGGCCAGGG	CAGAGTTACCTGGCTGGGCATGG	.....**......*...*..	4	0.0181395	0.0116618	chr10	12625044	12625066	+	intergenic:MIR4480-CAMK1D
21forw	CAGAGAGACCTGGATGGCCAGGG	CAGGAAGTCCTGGAGGGCCAGGG	...**..*......*.....	4	0.383434	0.0116071	chr2	227088751	227088773	+	exon:COL4A4
21forw	CAGAGAGACCTGGATGGCCAGGG	CAGAGAGACCTAGTGGGCTAGGG	...........*.**...*.	4	0.00844717	0.0114872	chr2	160176348	160176370	-	intron:ITGB6
21forw	CAGAGAGACCTGGATGGCCAGGG	CAGGGGGACCTGGGGGGCCACGG	...*.*.......**.....	4	0.0345646	0.0104167	chr2	240926272	240926294	-	intron:AC104809.3
21forw	CAGAGAGACCTGGATGGCCAGGG	AAGAGAGAGCTGGATGGGGATGG	*.......*........**.	4	0.0630933	0.0103175	chr20	45303567	45303589	+	intron:MATN4
21forw	CAGAGAGACCTGGATGGCCAGGG	CAGTGAGTCCAGGAGGGCCAGGG	...*...*..*...*.....	4	0.212806	0.0102273	chr11	70604428	70604450	+	exon:RP11-826F13.1
21forw	CAGAGAGACCTGGATGGCCAGGG	CAGAGAGAGCAGGAGGGCAAGGG	........*.*...*...*.	4	0.0409577	0.00994898	chr11	125166981	125167003	-	intergenic:PKNOX2-RP11-687M24.7
21forw	CAGAGAGACCTGGATGGCCAGGG	CAGACAGACCAGGATGGGGAGGG	....*.....*......**.	4	0.051507	0.00982143	chr18	36180055	36180077	+	exon:ELP2/RP11-49I11.1
21forw	CAGAGAGACCTGGATGGCCAGGG	CACAGAGACATGGCTGGGCACGG	..*......*...*...*..	4	0.0419905	0.00952381	chr7	70248412	70248434	-	intron:AUTS2
21forw	CAGAGAGACCTGGATGGCCAGGG	CACAGAGAACTGGCTGGGCACGG	..*.....*....*...*..	4	0.0278569	0.00941915	chr13	98205681	98205703	-	intergenic:RN7SKP8-MIR3170
21forw	CAGAGAGACCTGGATGGCCAGGG	CAGAGAGACCTGGGTGTGCTGGG	.............*..**.*	4	0.00639961	0.00933333	chr3	38054749	38054771	-	intron:DLEC1
21forw	CAGAGAGACCTGGATGGCCAGGG	TAGAGAGCCCGGGAGGGCCAGGG	*......*..*...*.....	4	0.223581	0.00857143	chr12	6390808	6390830	-	exon:LTBR
21forw	CAGAGAGACCTGGATGGCCAGGG	CAAATAGACCAGGAGGGCCAGGG	..*.*.....*...*.....	4	0.220451	0.0084375	chr9	106631293	106631315	-	intron:LINC01505
21forw	CAGAGAGACCTGGATGGCCAGGG	CAGAGAGACGAGGCTGGGCAGGG	.........**..*...*..	4	0.0203755	0.00833333	chr3	52511913	52511935	-	intron:STAB1
21forw	CAGAGAGACCTGGATGGCCAGGG	CAGAGTGACCTGGCTGCCCCTGG	.....*.......*..*..*	4	0.0217543	0.00818509	chr7	43261525	43261547	+	intergenic:AC004692.4-HECW1
21forw	CAGAGAGACCTGGATGGCCAGGG	AAGAGAGACCTGGCCGGGCACGG	*............**..*..	4	0.0123922	0.00779221	chr16	146171	146193	+	intergenic:NPRL3-HBZ
21forw	CAGAGAGACCTGGATGGCCAGGG	CAGAGGGACCTAGAGGGCCCAGG	.....*.....*..*....*	4	0.0500032	0.00757576	chr9	81913263	81913285	+	intergenic:SNORD95-RP11-383M4.2
21forw	CAGAGAGACCTGGATGGCCAGGG	CAGAGGGACCTAGAGGGCCCAGG	.....*.....*..*....*	4	0.0500032	0.00757576	chr9	81988621	81988643	+	intergenic:RP11-383M4.6-SPATA31D1
21forw	CAGAGAGACCTGGATGGCCAGGG	CAGCGAGCCCTGGAGAGCCACGG	...*...*......**....	4	0.0692899	0.00756303	chr2	8565424	8565446	-	exon:AC011747.4
21forw	CAGAGAGACCTGGATGGCCAGGG	CAGAGACACCTGAAGGGCCCTGG	......*.....*.*....*	4	0.0444027	0.00721154	chr20	61814343	61814365	+	intron:CDH4
21forw	CAGAGAGACCTGGATGGCCAGGG	CAGAGAGACACGGAGGCCCAGGG	.........**...*.*...	4	0.0719884	0.00679739	chr17	72774055	72774077	-	intergenic:SLC39A11-SCARNA24
21forw	CAGAGAGACCTGGATGGCCAGGG	CAGGGAGAGCTGGATGGGGATGG	...*....*........**.	4	0.0597283	0.00644841	chr16	50304274	50304296	+	intron:ADCY7
21forw	CAGAGAGACCTGGATGGCCAGGG	CAGAGAGACCTGGAGAGACCTGG	..............**.*.*	4	0.0049164	0.00611888	chr5	32723193	32723215	-	intron:NPR3
21forw	CAGAGAGACCTGGATGGCCAGGG	CAGGAAGACCTGGCGGGCCACGG	...**........**.....	4	0.0571316	0.00580357	chr2	47927860	47927882	-	intergenic:AC079807.2-AC079807.4
21forw	CAGAGAGACCTGGATGGCCAGGG	CAGGGAGCCCTGCAGGGCCAGGG	...*...*....*.*.....	4	0.148389	0.0056391	chr17	36600099	36600121	+	intron:DHRS11
21forw	CAGAGAGACCTGGATGGCCAGGG	CAGGGAGACCTTGGGGGCCAGGG	...*.......*.**.....	4	0.0281088	0.00560897	chr11	120860336	120860358	+	intron:GRIK4
21forw	CAGAGAGACCTGGATGGCCAGGG	CAGTGAGACCTGGGTGGGGAGGG	...*.........*...**.	4	0.0145655	0.00494949	chr6	157619568	157619590	+	intron:ZDHHC14
21forw	CAGAGAGACCTGGATGGCCAGGG	GGGAGAGACCTGGAGGGGCAGGG	**............*..*..	4	0.0831693	0.00486957	chr22	19126046	19126068	+	intron:AC004471.10
21forw	CAGAGAGACCTGGATGGCCAGGG	CAGAGCGACCTAGAGGGCCCAGG	.....*.....*..*....*	4	0.0500032	0.00482094	chr9	81928311	81928333	+	intergenic:RP11-383M4.2-RP11-383M4.6/RP11-383M4.2
21forw	CAGAGAGACCTGGATGGCCAGGG	CAGAGCGACCTAGAGGGCCCAGG	.....*.....*..*....*	4	0.0500032	0.00482094	chr9	81943383	81943405	+	intergenic:RP11-383M4.6/RP11-383M4.2-RP11-383M4.6
21forw	CAGAGAGACCTGGATGGCCAGGG	AAGAGAGACCTGCAGGGCCCAGG	*...........*.*....*	4	0.0723364	0.00478469	chr16	57266648	57266670	-	intron:PLLP
21forw	CAGAGAGACCTGGATGGCCAGGG	CAGAGAGACCTGTGTGTGCAAGG	............**..**..	4	0.00567814	0.00466667	chr4	153157053	153157075	+	intron:TRIM2
21forw	CAGAGAGACCTGGATGGCCAGGG	CAGAAAGGCCTGGAGGGGCAGGG	....*..*......*..*..	4	0.0789582	0.00423704	chr5	76180126	76180148	-	intron:SV2C
21forw	CAGAGAGACCTGGATGGCCAGGG	CAGAGAGAGTTGGAGGGGCAGGG	........**....*..*..	4	0.0422909	0.00388422	chr14	99309481	99309503	-	intergenic:BCL11B-CTD-2200A16.1
21forw	CAGAGAGACCTGGATGGCCAGGG	CACAGAGTCCTGGGGGGCCAAGG	..*....*.....**.....	4	0.059184	0.00384615	chr12	4684413	4684435	-	intergenic:RP11-234B24.6/NDUFA9-NDUFA9/RP11-234B24.6
21forw	CAGAGAGACCTGGATGGCCAGGG	CAGAGAGTCCTGGAGGCCCTGGG	.......*......*.*..*	4	0.0646752	0.00302521	chr20	63320544	63320566	+	intron:COL20A1
21forw	CAGAGAGACCTGGATGGCCAGGG	CATAGAGAACTGGAGGGGCAAGG	..*.....*.....*..*..	4	0.050105	0.00285714	chr7	133497841	133497863	-	intron:EXOC4
21forw	CAGAGAGACCTGGATGGCCAGGG	CAGTGAGACCTGGAGGGGCTTGG	...*..........*..*.*	4	0.0346816	0.00254545	chr10	44974115	44974137	-	intergenic:RASSF4-C10orf10
21forw	CAGAGAGACCTGGATGGCCAGGG	CAGAGAGACCTGGGTGTGGACGG	.............*..***.	4	0.00462174	0.00194444	chr22	48893328	48893350	+	intron:LINC01310
21forw	CAGAGAGACCTGGATGGCCAGGG	CACAGAGACCTGCAGGGCCCTGG	..*.........*.*....*	4	0.0675198	0.00184026	chr13	113566197	113566219	+	intergenic:TMCO3-TFDP1
21forw	CAGAGAGACCTGGATGGCCAGGG	CAGAGAGACCTGAAGGTGCAGGG	............*.*.**..	4	0.010213	0.00153846	chr12	114301352	114301374	+	intergenic:RP11-139B1.1-AC009260.1
21forw	CAGAGAGACCTGGATGGCCAGGG	CAGAGAGACCTGGAGGCACCAGG	..............*.**.*	4	0.0110047	0.00143974	chr15	40922243	40922265	-	intergenic:RP11-540O11.1-DLL4
21forw	CAGAGAGACCTGGATGGCCAGGG	GACAGAGACCTGGAATGCCAGGG	*.*...........**....	4	0.0719635	0	chr6	105797879	105797901	+	intergenic:RP3-359N14.2-RN7SKP211
21forw	CAGAGAGACCTGGATGGCCAGGG	CAGAGAGACCTTACTTGCCAAGG	...........***.*....	4	0.00636771	0	chr1	185478439	185478461	-	intergenic:RNU7-183P-GS1-204I12.3
21forw	CAGAGAGACCTGGATGGCCAGGG	CAGAGAGGCCTTGAATGCCATGG	.......*...*..**....	4	0.0309558	0	chr3	123034400	123034422	+	intergenic:SEMA5B-PDIA5
21forw	CAGAGAGACCTGGATGGCCAGGG	TAGAGAGATCTGTATTGCCATGG	*.......*...*..*....	4	0.0643951	0	chr17	71038171	71038193	+	intergenic:RP11-238F2.1-CASC17
21forw	CAGAGAGACCTGGATGGCCAGGG	CAGAAACGCCTGGATTGCCAAGG	....*.**.......*....	4	0.168076	0	chr5	68699167	68699189	+	intergenic:CTC-537E7.2-CTC-340D7.1
21forw	CAGAGAGACCTGGATGGCCAGGG	CAGAAAGACCTGGGTTTCCATGG	....*........*.**...	4	0.0148314	0	chr17	51818718	51818740	+	intergenic:CTB-43I4.1-AC004108.1
21forw	CAGAGAGACCTGGATGGCCAGGG	CAGACAGACATGGATTCCCAAGG	....*....*.....**...	4	0.0916759	0	chr1	19086017	19086039	+	intron:UBR4
21forw	CAGAGAGACCTGGATGGCCAGGG	CAGATAGACCTGGATTGTCCTGG	....*..........*.*.*	4	0.0222583	0	chr17	16607614	16607636	+	intergenic:ZNF287-ZNF624
21forw	CAGAGAGACCTGGATGGCCAGGG	CAGAGAGACCTGGTTCAGCAGGG	.............*.***..	4	0.00252362	0	chr8	135729194	135729216	-	intergenic:KHDRBS3-RNU1-35P
21forw	CAGAGAGACCTGGATGGCCAGGG	CAGAGAAACCTGCATTGGCAGGG	......*.....*..*.*..	4	0.0127489	0	chr17	44349634	44349656	-	intron:GRN
21forw	CAGAGAGACCTGGATGGCCAGGG	CAGAGAGACGTGGATTACGAGGG	.........*.....**.*.	4	0.0274862	0	chr21	35408521	35408543	-	intergenic:AF015262.2-AF015720.3
21forw	CAGAGAGACCTGGATGGCCAGGG	CAGAGAGGCCTTGATTCCCAGGG	.......*...*...**...	4	0.0466133	0	chr13	107855212	107855234	-	intergenic:FAM155A-IT1-FAM155A
21forw	CAGAGAGACCTGGATGGCCAGGG	CATAGAGACCAGGATTACCAAGG	..*.......*....**...	4	0.054471	0	chr3	33999853	33999875	-	intergenic:PDCD6IP-AC018359.1
21forw	CAGAGAGACCTGGATGGCCAGGG	GAGAGAGGCCTGGATTGGCAGGG	*......*.......*.*..	4	0.0533773	0	chr11	92776910	92776932	-	intron:FAT3
21forw	CAGAGAGACCTGGATGGCCAGGG	CAGAAGGACCTGGAGTGCCAGGG	....**........**....	4	0.0399001	0	chr4	173034722	173034744	-	intron:GALNTL6
21forw	CAGAGAGACCTGGATGGCCAGGG	CAGAGAGGCCGGGGTTGCCACGG	.......*..*..*.*....	4	0.0194143	0	chr16	57628278	57628300	-	intergenic:RP11-405F3.5-GPR56
21forw	CAGAGAGACCTGGATGGCCAGGG	CATAGAGACGTGGATTCCCAAGG	..*......*.....**...	4	0.0903925	0	chr20	62462235	62462257	+	intergenic:RP5-908M14.5-GATA5
21forw	CAGAGAGACCTGGATGGCCAGGG	CAGTGAGTCCTGGAACGCCAAGG	...*...*......**....	4	0.0692899	0	chr6	167713230	167713252	-	intergenic:RP11-351J23.1-LINC01558
21forw	CAGAGAGACCTGGATGGCCAGGG	CAGATAGACCTGGATCCCAAAGG	....*..........**.*.	4	0.031355	0	chr13	75656095	75656117	-	intergenic:LMO7-RP11-29G8.3/LMO7
21forw	CAGAGAGACCTGGATGGCCAGGG	CAGTGAGACCTGAATTGACAGGG	...*........*..*.*..	4	0.0196111	0	chr16	49726576	49726598	+	intergenic:CTD-2595P9.2-ZNF423
21forw	CAGAGAGACCTGGATGGCCAGGG	CAGAGAGACCTGAACTGCAAGGG	............*.**..*.	4	0.00767007	0	chr9	130142116	130142138	-	exon:RP11-88G17.6
21forw	CAGAGAGACCTGGATGGCCAGGG	CAGACAAACCTGAATGGCCATGG	....*.*.....*.......	3	0.706343	0.725275	chr8	99676286	99676308	-	intron:VPS13B
21forw	CAGAGAGACCTGGATGGCCAGGG	CAGAGAGAACGGGATAGCCAAGG	........*.*....*....	3	0.148353	0.342857	chr1	240796856	240796878	+	intron:RGS7
21forw	CAGAGAGACCTGGATGGCCAGGG	CAGACAGACCTGAGTGGCCATGG	....*.......**......	3	0.154092	0.338462	chr2	137574587	137574609	-	intron:THSD7B
21forw	CAGAGAGACCTGGATGGCCAGGG	CTGAGAGACTTGGGTGGCCATGG	.*.......*...*......	3	0.408036	0.31943	chr18	50523701	50523723	+	intergenic:SKA1-MAPK4
21forw	CAGAGAGACCTGGATGGCCAGGG	CATAGGGATCTGGATGGCCAGGG	..*..*..*...........	3	0.927057	0.3125	chrX	136819085	136819107	+	intergenic:Y_RNA-RP11-1114A5.4
21forw	CAGAGAGACCTGGATGGCCAGGG	AAGAGAGACCTGGATGGTTATGG	*................**.	3	0.220915	0.296703	chrX	110401931	110401953	-	intergenic:AMMECR1-RGAG1
21forw	CAGAGAGACCTGGATGGCCAGGG	CAGAGAAACCTGGACAGCCAGGG	......*.......**....	3	0.0841333	0.272727	chr19	3545581	3545603	-	intron:MFSD12
21forw	CAGAGAGACCTGGATGGCCAGGG	GAGAGAGAGCTGGGTGGCCAGGG	*.......*....*......	3	0.270695	0.263768	chr1	20477402	20477424	-	intergenic:LINC01141-CAMK2N1
21forw	CAGAGAGACCTGGATGGCCAGGG	CACAGAGACAAGGATGGCCAAGG	..*......**.........	3	1.34683	0.25	chr13	30123466	30123488	-	intergenic:LINC00365-LINC00384
21forw	CAGAGAGACCTGGATGGCCAGGG	CAGGGAGACCTGCATGACCAGGG	...*........*...*...	3	0.443021	0.245614	chr6	46961478	46961500	-	intergenic:GPR116-GPR110
21forw	CAGAGAGACCTGGATGGCCAGGG	CAGTGAGACATGCATGGCCAAGG	...*.....*..*.......	3	0.952477	0.232217	chr20	39593384	39593406	+	intergenic:Metazoa_SRP-RP5-1031J8.1
21forw	CAGAGAGACCTGGATGGCCAGGG	CAGAGACACCTGGTTGGCCTTGG	......*......*.....*	3	0.126182	0.22	chr8	141330490	141330512	+	intergenic:RP11-10J21.6-LINC01300
21forw	CAGAGAGACCTGGATGGCCAGGG	CAGAAAGCCCTGGGTGGCCAGGG	....*..*.....*......	3	0.398172	0.173333	chr6	40197939	40197961	+	intergenic:MOCS1-RP11-552E20.1
21forw	CAGAGAGACCTGGATGGCCAGGG	AAGAGAGACCAGGCTGGCCAAGG	*.........*..*......	3	0.245885	0.160714	chr19	50264694	50264716	-	intron:MYH14
21forw	CAGAGAGACCTGGATGGCCAGGG	GAGAGAGACAAGGATGGCCAGAG	*........**.........	3	0.287761	0.153865	chr10	2731637	2731659	+	intergenic:RP11-526P5.2-AL355361.1
21forw	CAGAGAGACCTGGATGGCCAGGG	CAGAGAGAGCGGGAAGGCCATGG	........*.*...*.....	3	0.231154	0.143358	chr1	108645892	108645914	+	intergenic:FAM102B-HENMT1
21forw	CAGAGAGACCTGGATGGCCAGGG	CAGGGAGCCCTGGTTGGCCAGGG	...*...*.....*......	3	0.419407	0.142857	chr11	46705127	46705149	-	exon:ZNF408
21forw	CAGAGAGACCTGGATGGCCAGGG	AAGAGTGGCCTGGATGGCCATAG	*....*.*............	3	0.307764	0.135802	chr8	127616440	127616462	-	intergenic:CASC8-AC108925.1
21forw	CAGAGAGACCTGGATGGCCAGGG	TACAGAGACCTGGATGCCCATGG	*.*.............*...	3	1.27206	0.0904977	chr20	5062411	5062433	+	intergenic:RP5-1116H23.4-RP5-1116H23.3
21forw	CAGAGAGACCTGGATGGCCAGGG	CAGGGAGACCTGGAAGTCCAGGG	...*..........*.*...	3	0.306795	0.0904605	chr2	227280532	227280554	-	exon:COL4A3
21forw	CAGAGAGACCTGGATGGCCAGGG	CAGAGGAACCTGGATGGCGAAGG	.....**...........*.	3	0.387025	0.0892857	chr18	61911760	61911782	+	intergenic:RNF152-PIGN
21forw	CAGAGAGACCTGGATGGCCAGGG	CAGAGAGAGCTGGAAGGCCCTGG	........*.....*....*	3	0.192204	0.0814536	chr12	50930030	50930052	+	exon:METTL7A
21forw	CAGAGAGACCTGGATGGCCAGGG	CAGACAGACCAGGATGGGCACGG	....*.....*......*..	3	0.323446	0.0785714	chr21	37832639	37832661	-	intergenic:KCNJ6-AS1-KCNJ6
21forw	CAGAGAGACCTGGATGGCCAGGG	CAGAGAGACCCGCATGGCCCCGG	..........*.*......*	3	0.239345	0.0637959	chr19	1113665	1113687	-	exon:SBNO2
21forw	CAGAGAGACCTGGATGGCCAGGG	CACAAAGGCCTGGATGGCCAAAG	..*.*..*............	3	0.478519	0.0633745	chr2	58578184	58578206	+	intergenic:AC007367.1-LINC01122
21forw	CAGAGAGACCTGGATGGCCAGGG	CAGGGAGCCCTGGATGGCCCCGG	...*...*...........*	3	1.39735	0.0608766	chr18	37447933	37447955	-	intergenic:CELF4-RP11-1147P1.1
21forw	CAGAGAGACCTGGATGGCCAGGG	CAGAAAGACCTGGATGGAGAAGG	....*............**.	3	0.194537	0.0583333	chr4	8536936	8536958	-	intergenic:RP11-689P11.2-GPR78
21forw	CAGAGAGACCTGGATGGCCAGGG	TAGAGACACCTGGATGGCCCCAG	*.....*............*	3	0.20382	0.0405093	chr19	27770172	27770194	-	intergenic:CTC-459F4.1-LLNLF-65H9.1
21forw	CAGAGAGACCTGGATGGCCAGGG	CAGAAAATCCTGGATGGCCAGGA	....*.**............	3	0.316899	0.0257937	chr21	13902092	13902114	-	intergenic:AL050303.7-RNU6-954P
21forw	CAGAGAGACCTGGATGGCCAGGG	CAGAAATGCCTGGATGGCCAGGA	....*.**............	3	0.316899	0.0252205	chr8	88452185	88452207	-	intergenic:RNA5SP272-RP11-586K2.1
21forw	CAGAGAGACCTGGATGGCCAGGG	CAGATAGTCCTGGATGGGCAGGG	....*..*.........*..	3	0.582786	0.0171429	chr15	62866340	62866362	-	intron:RP11-1069G10.1
21forw	CAGAGAGACCTGGATGGCCAGGG	CAGAGAGACCTGGAGGGCAGTGG	..............*...**	3	0.0854227	0.0163866	chrX	63794554	63794576	-	intergenic:MIR1468-AMER1
21forw	CAGAGAGACCTGGATGGCCAGGG	CACAGATGCCTGGATGGCCAGGA	..*...**............	3	0.326828	0.0111925	chr9	134379424	134379446	-	exon:MIR4669
21forw	CAGAGAGACCTGGATGGCCAGGG	CAGAGAGACCTTGCTGGGCATGG	...........*.*...*..	3	0.036546	0.010989	chr2	64821701	64821723	-	intergenic:Metazoa_SRP/AC007880.2-Y_RNA
21forw	CAGAGAGACCTGGATGGCCAGGG	CAGATAGACCTGGCTGGGCACGG	....*........*...*..	3	0.0868351	0.00857143	chr1	11793738	11793760	-	intron:MTHFR
21forw	CAGAGAGACCTGGATGGCCAGGG	CAGAGGGACCTGAATTGCCATGG	.....*......*..*....	3	0.113356	0	chr9	16222567	16222589	+	intron:C9orf92
21forw	CAGAGAGACCTGGATGGCCAGGG	CAGAGAGACCTGGATCTGCATGG	...............***..	3	0.0301103	0	chr10	30640881	30640903	-	intergenic:LYZL2-RP11-14C22.3
21forw	CAGAGAGACCTGGATGGCCAGGG	CAGAGAGACTGGGATGGCCACAG	.........**.........	2	0.533623	0.0976035	chr18	67327543	67327565	+	intergenic:AC091042.1-CTD-2541J13.1
21forw	CAGAGAGACCTGGATGGCCAGGG	CAGAGAGCCCTGGAAGGCCAAAG	.......*......*.....	2	0.38	0.0643275	chr10	120368276	120368298	-	intergenic:AL353664.1-PPAPDC1A
21forw	CAGAGAGACCTGGATGGCCAGGG	CAGAGAGAACTGGAAGGCCATGA	........*.....*.....	2	0.219099	0.0344612	chrX	49661219	49661241	-	intergenic:GAGE1-PAGE1
Distal downstream region #5
ataaattaggctagcagctgagg
# Name
# Sequence	ataaattaggctagcagctgagg
# Genome	hg38
# PAM	NGG
# Position	chr2:85652966-85652989:-
# Version	CRISPOR 4.97, 2020-04-11T18:26:45CEST
# Results	http://crispor.org/crispor.py?batchId=ooF84dkg0NDMcBJvqfj6
guideId	guideSeq	offtargetSeq	mismatchPos	mismatchCount	mitOfftargetScore	cfdOfftargetScore	chrom	start	end	strand	locusDesc
21forw	ATAAATTAGGCTAGCAGCTGAGG	ATAAATAAGACCAGCAACTGTGG	......*..*.*....*...	4	0.170475	0.722105	chr18	1429892	1429914	+	intergenic:LINC00470-RP11-476K15.1
21forw	ATAAATTAGGCTAGCAGCTGAGG	GTAAATTAGTCCAGCAGCTATGG	*........*.*.......*	4	0.316036	0.721628	chr1	247940832	247940854	-	intergenic:OR2L13-OR2L8
21forw	ATAAATTAGGCTAGCAGCTGAGG	TGAAACTAGGCTGGCAGCTGGGG	**...*......*.......	4	0.351943	0.498024	chr9	113477534	113477556	-	intron:RGS3
21forw	ATAAATTAGGCTAGCAGCTGAGG	TTGAATTAGGACAGCAGCTGTGG	*.*.......**........	4	0.385204	0.434211	chr13	93681002	93681024	+	intergenic:GPC6-GPC6-AS2
21forw	ATAAATTAGGCTAGCAGCTGAGG	ATAAATTAGTATAACAACTGTGG	.........**..*..*...	4	0.0400234	0.426562	chr5	144637602	144637624	+	intergenic:RN7SKP246-AC005371.1
21forw	ATAAATTAGGCTAGCAGCTGAGG	ATAGATAAGACAAGCAGCTGGGG	...*..*..*.*........	4	0.422435	0.408333	chr2	61166154	61166176	+	intergenic:C2orf74/RP11-493E12.3-AHSA2/AC016747.1
21forw	ATAAATTAGGCTAGCAGCTGAGG	ATAAGCTAAGCCAGCAGCTGGGG	....**..*..*........	4	0.248242	0.398633	chr8	24133639	24133661	-	intergenic:RNU1-148P-RP11-203E8.1
21forw	ATAAATTAGGCTAGCAGCTGAGG	GTAAATTAGTCTAACAGTTGTGG	*........*...*...*..	4	0.0425867	0.391741	chr10	85469622	85469644	+	intron:LINC01520
21forw	ATAAATTAGGCTAGCAGCTGAGG	ATAAAATGGTATAGCAGCTGTGG	.....*.*.**.........	4	0.403553	0.387292	chr6	69753492	69753514	+	intron:LMBRD1
21forw	ATAAATTAGGCTAGCAGCTGAGG	ATAAATTAGGCAGACAGCTATGG	...........***.....*	4	0.0161478	0.366848	chr9	127082377	127082399	+	intergenic:RALGPS1-ANGPTL2
21forw	ATAAATTAGGCTAGCAGCTGAGG	GTAAATTGTGCTAGCAGCTAGGG	*......**..........*	4	0.42614	0.366667	chr9	34825846	34825868	-	intergenic:FAM205A-KIAA1045
21forw	ATAAATTAGGCTAGCAGCTGAGG	GTAAATTAGCCCAGCAACTGCGG	*........*.*....*...	4	0.276222	0.353684	chr11	5866200	5866222	+	intron:TRIM5
21forw	ATAAATTAGGCTAGCAGCTGAGG	CAAAGTTAGGCTGGCAGCTGTGG	**..*.......*.......	4	0.581725	0.340564	chr16	81511005	81511027	-	intergenic:CMIP-RP11-391L3.3
21forw	ATAAATTAGGCTAGCAGCTGAGG	TTAAATTATACTGGCAGCTGAGG	*.......**..*.......	4	0.327355	0.324638	chr3	71485115	71485137	+	intron:FOXP1
21forw	ATAAATTAGGCTAGCAGCTGAGG	ATGAATGAGACCAGCAGCTGAGG	..*...*..*.*........	4	0.436594	0.317853	chr1	152933841	152933863	-	intron:LINC01527
21forw	ATAAATTAGGCTAGCAGCTGAGG	AGAAATTAGACTAACAGATGAGG	.*.......*...*...*..	4	0.0425867	0.316615	chr16	52023469	52023491	-	intergenic:LINC01571-C16orf97
21forw	ATAAATTAGGCTAGCAGCTGAGG	ATGAATTGAGCCAGCAGCTGAGG	..*....**..*........	4	0.424071	0.272932	chr1	60829915	60829937	-	intergenic:RP11-436K8.1-NFIA
21forw	ATAAATTAGGCTAGCAGCTGAGG	AGATATTATACTAGCAGCTGGGG	.*.*....**..........	4	0.768095	0.266085	chr3	68893405	68893427	-	intron:FAM19A4
21forw	ATAAATTAGGCTAGCAGCTGAGG	ATAGCTAAGGCTAGCAGCTAAGG	...**.*............*	4	0.450951	0.256348	chr8	77800628	77800650	+	intergenic:RP11-38H17.1-RP11-91P17.1
21forw	ATAAATTAGGCTAGCAGCTGAGG	ATAAGGTAGTCTAACAGCTGTGG	....**...*...*......	4	0.118784	0.250714	chr15	20670195	20670217	+	intergenic:RP11-467L19.14-RP11-403B2.7
21forw	ATAAATTAGGCTAGCAGCTGAGG	GTGAATTAGGATAGCAGATGTGG	*.*.......*......*..	4	0.169824	0.246795	chr7	110756132	110756154	+	intergenic:AC073326.3-IMMP2L
21forw	ATAAATTAGGCTAGCAGCTGAGG	ATAAAATAGGATAGCAGATTTGG	.....*....*......*.*	4	0.0412522	0.245	chr14	49060632	49060654	+	intron:RP11-816J8.1
21forw	ATAAATTAGGCTAGCAGCTGAGG	ATGAATGAGGCCAGCAGCTTGGG	..*...*....*.......*	4	0.218762	0.23839	chr16	76957562	76957584	+	intergenic:CTD-2336H13.2-CTD-2300H10.2
21forw	ATAAATTAGGCTAGCAGCTGAGG	CTAAATTAGGTCAGCAGCTAAGG	*.........**.......*	4	0.190445	0.234239	chr2	165718967	165718989	-	intergenic:CSRNP3-GALNT3
21forw	ATAAATTAGGCTAGCAGCTGAGG	TAAAATTAGGCTAGCAGCAACGG	**................**	4	0.219696	0.226648	chr3	153630355	153630377	+	intergenic:Y_RNA-RP11-23D24.2
21forw	ATAAATTAGGCTAGCAGCTGAGG	GGAAATAAGGTTAGCAGCTGAGG	**....*...*.........	4	0.542337	0.226154	chr1	163181219	163181241	-	intron:RGS5
21forw	ATAAATTAGGCTAGCAGCTGAGG	ACAAACTATGCTAGCAGATGGGG	.*...*..*........*..	4	0.114716	0.223776	chr17	2180221	2180243	+	intron:SMG6
21forw	ATAAATTAGGCTAGCAGCTGAGG	ATAAATTAGTTCAGCAACTGTGG	.........***....*...	4	0.132158	0.221053	chr2	162433785	162433807	+	intron:KCNH7
21forw	ATAAATTAGGCTAGCAGCTGAGG	ATAAATTAGTTCAGCAACTGTGG	.........***....*...	4	0.132158	0.221053	chrX	98763135	98763157	+	intron:RP11-485F13.1
21forw	ATAAATTAGGCTAGCAGCTGAGG	ATAAATTAGTTCAGCAACTGTGG	.........***....*...	4	0.132158	0.221053	chr7	9534525	9534547	-	intergenic:RP4-668E10.4-AC079756.1
21forw	ATAAATTAGGCTAGCAGCTGAGG	AAATATTATGCTAACAGCTGTGG	.*.*....*....*......	4	0.136847	0.215385	chr12	20808776	20808798	-	intergenic:SLCO1C1-SLCO1B3
21forw	ATAAATTAGGCTAGCAGCTGAGG	GCAAATTAGTTTAGCAGCTGTGG	**.......**.........	4	0.731321	0.214286	chr8	126208708	126208730	-	intergenic:AC090573.1-RP11-65D17.1
21forw	ATAAATTAGGCTAGCAGCTGAGG	AAAGATTATGCTAACAGCTGAGG	.*.*....*....*......	4	0.136847	0.211538	chr17	47198057	47198079	+	intergenic:CDC27-MYL4
21forw	ATAAATTAGGCTAGCAGCTGAGG	GTCAATTAGGATGGCAGCTGAGG	*.*.......*.*.......	4	0.318337	0.209627	chr4	52749233	52749255	-	intergenic:SNORA26-ERVMER34-1
21forw	ATAAATTAGGCTAGCAGCTGAGG	TTAAATAAGACTAGCATCTGGGG	*.....*..*......*...	4	0.383454	0.204167	chr8	132859038	132859060	+	intergenic:PHF20L1-TG
21forw	ATAAATTAGGCTAGCAGCTGAGG	ATAAAGTAGGAAAGCAGATGAGG	.....*....**.....*..	4	0.0486716	0.184615	chr2	156173241	156173263	+	intergenic:AC093375.1-NR4A2
21forw	ATAAATTAGGCTAGCAGCTGAGG	AAAAATTAGCCAGGCAGCTGAGG	.*.......*.**.......	4	0.250895	0.176589	chr1	28601381	28601403	-	intergenic:RAB42-TAF12
21forw	ATAAATTAGGCTAGCAGCTGAGG	AAAAATTAGCCAGGCAGCTGTGG	.*.......*.**.......	4	0.250895	0.176589	chr13	45791023	45791045	+	intron:SIAH3
21forw	ATAAATTAGGCTAGCAGCTGAGG	ACAAATTAGGACATCAGCTGAGG	.*........**.*......	4	0.0611577	0.162406	chr4	86384593	86384615	+	intron:MAPK10
21forw	ATAAATTAGGCTAGCAGCTGAGG	ATAAACCAGGCATGCAGCTGGGG	.....**....**.......	4	0.107391	0.15	chrX	68824534	68824556	+	intergenic:STARD8-EFNB1
21forw	ATAAATTAGGCTAGCAGCTGAGG	ACAGATTAGACTTGCAGCTGTGG	.*.*.....*..*.......	4	0.509948	0.15	chr20	43268201	43268223	-	intergenic:RN7SL666P-SCARNA15/AL021395.1
21forw	ATAAATTAGGCTAGCAGCTGAGG	AGACATTATGCCAGCAGCTGAGG	.*.*....*..*........	4	0.430092	0.149796	chr11	9400378	9400400	-	intron:IPO7
21forw	ATAAATTAGGCTAGCAGCTGAGG	AAAAATTAGGCCGGCAGCAGTGG	.*.........**.....*.	4	0.094964	0.14937	chr7	93050012	93050034	+	intergenic:RN7SL7P-SAMD9
21forw	ATAAATTAGGCTAGCAGCTGAGG	TTAAAATAAGCTATCAGCTGGGG	*....*..*....*......	4	0.0827922	0.148571	chr12	127029043	127029065	+	intron:RP11-575F12.1
21forw	ATAAATTAGGCTAGCAGCTGAGG	AGACATTATGCTAGCAGCTAAGG	.*.*....*..........*	4	0.42614	0.148235	chr11	82397874	82397896	+	intron:RP11-179A16.1
21forw	ATAAATTAGGCTAGCAGCTGAGG	ATGATCTGGGCTAGCAGCTGGGG	..*.**.*............	4	0.778439	0.148148	chr2	231468456	231468478	-	intergenic:NCL-AC017104.1
21forw	ATAAATTAGGCTAGCAGCTGAGG	TCAAATTATGTTAGCAGCTGGGG	**......*.*.........	4	0.485165	0.140659	chr1	75799337	75799359	+	intron:MSH4
21forw	ATAAATTAGGCTAGCAGCTGAGG	ATATATAAGAGTAGCAGCTGCGG	...*..*..**.........	4	0.476527	0.129924	chr18	47356152	47356174	-	intergenic:SKOR2-MIR4527
21forw	ATAAATTAGGCTAGCAGCTGAGG	ATAAAATGGGCTAGCAGTAGAGG	.....*.*.........**.	4	0.0561473	0.116735	chr6	53279869	53279891	+	intergenic:MIR5685-ELOVL5
21forw	ATAAATTAGGCTAGCAGCTGAGG	ATAAATTAGTTGAGCAACTGTGG	.........***....*...	4	0.132158	0.116667	chr8	119143016	119143038	+	intergenic:COLEC10-MAL2
21forw	ATAAATTAGGCTAGCAGCTGAGG	AAAAATTAGGCCGGAAGCTGTGG	.*.........**.*.....	4	0.0767039	0.116177	chr4	180438935	180438957	+	intergenic:RP11-404J23.1-RP11-460H9.1
21forw	ATAAATTAGGCTAGCAGCTGAGG	GTAGATGAGGTTAGCAGCTGAGG	*..*..*...*.........	4	0.542337	0.113122	chr10	59582897	59582919	-	intergenic:FAM13C-RP11-135D11.2
21forw	ATAAATTAGGCTAGCAGCTGAGG	AAAAATTAGTCTGGCATCTGTGG	.*.......*..*...*...	4	0.217272	0.112092	chr17	59867545	59867567	+	intron:TUBD1
21forw	ATAAATTAGGCTAGCAGCTGAGG	ATAAATAAGTCTAGCAGAAGTGG	......*..*.......**.	4	0.0583786	0.109375	chr6	56940043	56940065	+	intergenic:DST-RNU6-626P
21forw	ATAAATTAGGCTAGCAGCTGAGG	AAAAATAAGGCTGGAAGCTGTGG	.*....*.....*.*.....	4	0.106481	0.107302	chr8	65117479	65117501	+	intergenic:RP11-1D12.2-LINC00251
21forw	ATAAATTAGGCTAGCAGCTGAGG	AAAAATTAGTCTGGCACCTGAGG	.*.......*..*...*...	4	0.217272	0.105499	chr8	34110615	34110637	+	intergenic:RP11-317N12.1-RP11-431M3.1
21forw	ATAAATTAGGCTAGCAGCTGAGG	ATAAAGTTGGCAAGCAGATGAGG	.....*.*...*.....*..	4	0.0876967	0.105495	chrX	87674938	87674960	+	intergenic:KLHL4-ACA64
21forw	ATAAATTAGGCTAGCAGCTGAGG	AAAAATTAGATTAGCAGCTCTGG	.*.......**........*	4	0.356504	0.104142	chr2	211166524	211166546	+	intergenic:CPS1-ERBB4
21forw	ATAAATTAGGCTAGCAGCTGAGG	ATAAATAATGCCAGAAGCTGAGG	......*.*..*..*.....	4	0.0751063	0.0982456	chr2	133147857	133147879	-	intron:NCKAP5
21forw	ATAAATTAGGCTAGCAGCTGAGG	ATAACTTTAGCTAGCAGCTTAGG	....*..**..........*	4	0.403413	0.0964286	chr20	8702964	8702986	-	intron:PLCB1
21forw	ATAAATTAGGCTAGCAGCTGAGG	ATAACTTAACATAGCAGCTGGGG	....*...***.........	4	0.426293	0.0964286	chr8	98423149	98423171	+	intergenic:KB-1517D11.3-KCNS2
21forw	ATAAATTAGGCTAGCAGCTGAGG	AGAACTTCTGCTAGCAGCTGTGG	.*..*..**...........	4	0.83398	0.096	chr6	44278844	44278866	+	exon:TMEM151B/TCTE1
21forw	ATAAATTAGGCTAGCAGCTGAGG	AAAAATTAGCCTGCCAGCTGTGG	.*.......*..**......	4	0.0798295	0.0946011	chr12	84210182	84210204	-	intergenic:SNORA3-RP11-788H18.1
21forw	ATAAATTAGGCTAGCAGCTGAGG	ATCAATTTTGCCAGCAGCTGTGG	..*....**..*........	4	0.424071	0.0928034	chr3	176554563	176554585	+	intergenic:RP11-809F4.3-LINC01208
21forw	ATAAATTAGGCTAGCAGCTGAGG	ATGAATTGGGCTGGCAGCAGTGG	..*....*....*.....*.	4	0.190314	0.0835059	chr8	131728068	131728090	-	intergenic:SNORA72-EFR3A
21forw	ATAAATTAGGCTAGCAGCTGAGG	AGAAAGCAGGGTAGCAGCTGAGG	.*...**...*.........	4	0.328114	0.0825	chr7	53925304	53925326	-	intergenic:LINC01446-RP11-806J6.1
21forw	ATAAATTAGGCTAGCAGCTGAGG	ACCAGTTAGGTTAGCAGCTGGGG	.**.*.....*.........	4	0.782934	0.0813815	chr20	5982208	5982230	+	intron:MCM8
21forw	ATAAATTAGGCTAGCAGCTGAGG	ATACCTTATGCAAGCAGCTGTGG	...**...*..*........	4	0.410318	0.0752941	chr3	180477081	180477103	-	intergenic:RP11-420J11.2-U8
21forw	ATAAATTAGGCTAGCAGCTGAGG	ATAACTTAGGGAAACAGCTGAGG	....*.....**.*......	4	0.0582103	0.075	chr6	5015032	5015054	+	intergenic:RPP40-RP11-428J1.5
21forw	ATAAATTAGGCTAGCAGCTGAGG	ATAAATGAGGCTGGCAGCCTGGG	......*.....*.....**	4	0.0521897	0.0740806	chr4	19676959	19676981	+	intergenic:RP11-608O21.1-RP11-94H6.1
21forw	ATAAATTAGGCTAGCAGCTGAGG	ATAAAAGAGGCTGGAAGCTGAGG	.....**.....*.*.....	4	0.0613165	0.0738846	chr7	136407979	136408001	+	intron:AC009784.3
21forw	ATAAATTAGGCTAGCAGCTGAGG	ATTCATTAGATTAGCAGCTGTGG	..**.....**.........	4	0.687929	0.0715464	chr14	80013163	80013185	-	intergenic:RP11-526N18.1-DIO2
21forw	ATAAATTAGGCTAGCAGCTGAGG	ATAAATTTGCCTAGCAACTCAGG	.......*.*......*..*	4	0.222261	0.0685714	chr5	162076633	162076655	-	intron:GABRG2
21forw	ATAAATTAGGCTAGCAGCTGAGG	AAAAATTAGCCAAGCAGCGGTGG	.*.......*.*......*.	4	0.226	0.0676923	chr13	68285610	68285632	-	intergenic:LINC00364-RN7SL761P
21forw	ATAAATTAGGCTAGCAGCTGAGG	ATAATATAGGCCAGAAGCTGTGG	....**.....*..*.....	4	0.114133	0.0663477	chr12	32825613	32825635	+	intron:PKP2
21forw	ATAAATTAGGCTAGCAGCTGAGG	ACAAAGTAGGTTAGCAGCTCAGG	.*...*....*........*	4	0.234185	0.0645885	chr4	32569668	32569690	-	intergenic:RP11-240A16.1-RP11-802H3.2
21forw	ATAAATTAGGCTAGCAGCTGAGG	AGAATTTAGGCCAGAAGCTGTGG	.*..*......*..*.....	4	0.198201	0.0643062	chr16	29652175	29652197	+	intergenic:MIR3680-1-SPN
21forw	ATAAATTAGGCTAGCAGCTGAGG	AAAAATTAGCCTAGCAGTAGTGG	.*.......*.......**.	4	0.0900324	0.0621664	chr5	96644821	96644843	+	intergenic:CTD-2337A12.1-CAST
21forw	ATAAATTAGGCTAGCAGCTGAGG	GTTAATTAGGTTAGCAGCAGAGG	*.*.......*.......*.	4	0.288307	0.0620556	chr6	85195399	85195421	+	intergenic:TBX18-RP11-30P6.6
21forw	ATAAATTAGGCTAGCAGCTGAGG	ATGACCTAGGCTAGAAGCTGGGG	..*.**........*.....	4	0.240311	0.0617284	chr11	125499568	125499590	+	intergenic:AP000708.1-EI24
21forw	ATAAATTAGGCTAGCAGCTGAGG	ATAAATAAGGCTTCCAGATGAGG	......*.....**...*..	4	0.0110441	0.0605769	chr6	93807220	93807242	-	intergenic:EPHA7-RP11-64I5.1
21forw	ATAAATTAGGCTAGCAGCTGAGG	ATTAATTAGGATACCATCTGTGG	..*.......*..*..*...	4	0.0471871	0.0567227	chr2	176035077	176035099	+	intergenic:KIAA1715-EVX2
21forw	ATAAATTAGGCTAGCAGCTGAGG	ATATCTTAGGATAGAAGCTGGGG	...**.....*...*.....	4	0.212806	0.0530303	chr4	168359029	168359051	+	intron:DDX60L
21forw	ATAAATTAGGCTAGCAGCTGAGG	CTACATGAGGCTATCAGCTGTGG	*..*..*......*......	4	0.152973	0.0474543	chr12	108833827	108833849	+	exon:RP11-423G4.10
21forw	ATAAATTAGGCTAGCAGCTGAGG	ATTAATTAGGCCTGAAGCTGAGG	..*........**.*.....	4	0.07563	0.044582	chr8	91245166	91245188	+	intergenic:SLC26A7/LRRC69-SLC26A7
21forw	ATAAATTAGGCTAGCAGCTGAGG	ATAAATTAGGAGAGCAGCCCAGG	..........**......**	4	0.0513169	0.044335	chr1	55550106	55550128	+	intergenic:Y_RNA-RP11-466L17.1
21forw	ATAAATTAGGCTAGCAGCTGAGG	CTAGTTTAGGCTAGAAGCTGGGG	*..**.........*.....	4	0.402848	0.04329	chr7	7051727	7051749	+	intergenic:AC079804.1-AC092104.2
21forw	ATAAATTAGGCTAGCAGCTGAGG	ATAAATTAGTTTAGCACCTTTGG	.........**.....*..*	4	0.11741	0.0411765	chr2	22709802	22709824	-	intergenic:AC096570.1-RN7SKP27
21forw	ATAAATTAGGCTAGCAGCTGAGG	ATAAAATAGGCTATCATCTTGGG	.....*.......*..*..*	4	0.0217543	0.0404444	chr10	14829196	14829218	+	intron:CDNF
21forw	ATAAATTAGGCTAGCAGCTGAGG	AAAAATTAGGCCAGCGGCGGTGG	.*.........*...*..*.	4	0.0422062	0.0385394	chr1	28397998	28398020	-	intron:PHACTR4
21forw	ATAAATTAGGCTAGCAGCTGAGG	AAAAATAAGGCCAGGAGCTGTGG	.*....*....*..*.....	4	0.135371	0.0350709	chr12	121703981	121704003	-	intergenic:MORN3-TMEM120B
21forw	ATAAATTAGGCTAGCAGCTGAGG	ATCTATTTGGCTTGCAGCTGTGG	..**...*....*.......	4	0.545938	0.0350649	chr2	182765568	182765590	-	intron:DNAJC10
21forw	ATAAATTAGGCTAGCAGCTGAGG	AAAAATTAGGCTGGAAGCAGTGG	.*..........*.*...*.	4	0.0517284	0.0350374	chr12	7077967	7077989	-	intergenic:C1S-C1R
21forw	ATAAATTAGGCTAGCAGCTGAGG	ATCAAGTATGCTATCAGCTGTGG	..*..*..*....*......	4	0.077699	0.0348299	chr12	88001107	88001129	+	intron:C12orf50
21forw	ATAAATTAGGCTAGCAGCTGAGG	ATGAATTTGGGGAGCAGCTGGGG	..*....*..**........	4	0.385204	0.0327381	chr1	159302459	159302481	+	intron:FCER1A
21forw	ATAAATTAGGCTAGCAGCTGAGG	ATAAATTATGCTAGAAGTTCAGG	........*.....*..*.*	4	0.019148	0.0326531	chr5	93426428	93426450	-	intron:NR2F1-AS1
21forw	ATAAATTAGGCTAGCAGCTGAGG	AAAAATTAGGCTGGAAGCGGTGG	.*..........*.*...*.	4	0.0517284	0.0306577	chr2	60754214	60754236	+	intergenic:RNU6-612P-PAPOLG
21forw	ATAAATTAGGCTAGCAGCTGAGG	ATTAATTAAGCTATCACCTGTGG	..*.....*....*..*...	4	0.0519483	0.0284726	chr3	149826210	149826232	+	intron:RNF13
21forw	ATAAATTAGGCTAGCAGCTGAGG	ATAAATTACGCTTGCACCTTAGG	........*...*...*..*	4	0.0543131	0.0266063	chr15	32502545	32502567	-	intergenic:GOLGA8O-RP11-1000B6.3
21forw	ATAAATTAGGCTAGCAGCTGAGG	ATCAAATAGGTTAGAAGCTGAGG	..*..*....*...*.....	4	0.133373	0.0253968	chr1	114978510	114978532	-	intron:SYCP1
21forw	ATAAATTAGGCTAGCAGCTGAGG	ATAGATTTGGTTTGCAGCTGTGG	...*...*..*.*.......	4	0.307298	0.0247253	chr6	122324243	122324265	-	intergenic:RNU1-18P-HSF2
21forw	ATAAATTAGGCTAGCAGCTGAGG	ATACATTTGGCTGGCAGCGGTGG	...*...*....*.....*.	4	0.193016	0.024662	chr16	14984777	14984799	-	intron:PDXDC1
21forw	ATAAATTAGGCTAGCAGCTGAGG	ATGAATGAGGCTATCATCTGAGG	..*...*......*..*...	4	0.0580699	0.0239651	chr13	67013663	67013685	-	intergenic:PCDH9-AS4-PCDH9
21forw	ATAAATTAGGCTAGCAGCTGAGG	ATCCCTTAGGCTTGCAGCTGTGG	..***.......*.......	4	0.545938	0.0226891	chr6	121641113	121641135	-	intergenic:RNU2-8P-RNU1-18P
21forw	ATAAATTAGGCTAGCAGCTGAGG	AGAACTTAGCCTAGCAGGTGAGG	.*..*....*.......*..	4	0.285817	0.0224	chr6	76432796	76432818	+	intergenic:RNU6-248P-RNU6-261P
21forw	ATAAATTAGGCTAGCAGCTGAGG	GTAAATTAGGTTAGCACCCGAGG	*.........*.....*.*.	4	0.112574	0.0199719	chr13	49808501	49808523	+	intergenic:KPNA3/RP11-195L15.2-RNY4P30
21forw	ATAAATTAGGCTAGCAGCTGAGG	AAATATTGGGCTAGGAGCTGGGG	.*.*...*......*.....	4	0.402848	0.0197436	chr12	45613781	45613803	-	intergenic:RP11-352M15.1-RP11-352M15.2
21forw	ATAAATTAGGCTAGCAGCTGAGG	AGAAATTATGTTAGCAGGTGTGG	.*......*.*......*..	4	0.105236	0.0183795	chr3	124400813	124400835	+	intergenic:KALRN-RNU6-143P
21forw	ATAAATTAGGCTAGCAGCTGAGG	AAAAATTTGGCCAGGAGCTGTGG	.*.....*...*..*.....	4	0.198201	0.0171776	chr11	70347714	70347736	+	intron:PPFIA1
21forw	ATAAATTAGGCTAGCAGCTGAGG	ATAAATTAGGTGACCATCTGGGG	..........**.*..*...	4	0.0213806	0.0164835	chr2	220534244	220534266	-	intergenic:AC019051.1-AC067956.1
21forw	ATAAATTAGGCTAGCAGCTGAGG	AAAAACTTGGCTAGGAGCTGTGG	.*...*.*......*.....	4	0.243723	0.0164835	chr16	14690248	14690270	-	intron:PLA2G10
21forw	ATAAATTAGGCTAGCAGCTGAGG	AAAAACTTGGCTAGGAGCTGTGG	.*...*.*......*.....	4	0.243723	0.0164835	chr16	14729365	14729387	-	intergenic:NPIPA3-RP11-719K4.6
21forw	ATAAATTAGGCTAGCAGCTGAGG	ATAATCTAGGCCAGGAGCTGTGG	....**.....*..*.....	4	0.114133	0.015659	chr22	29992352	29992374	-	exon:MTMR3/RP3-394A18.1/MIR6818/HORMAD2-AS1
21forw	ATAAATTAGGCTAGCAGCTGAGG	ATAAATTAGTTTAGTAACTGTGG	.........**...*.*...	4	0.0719884	0.0155556	chr6	142591319	142591341	-	intron:RP11-440G9.1
21forw	ATAAATTAGGCTAGCAGCTGAGG	ATAAATTAGTCTTGTAACTGTGG	.........*..*.*.*...	4	0.0501973	0.0151667	chr6	74067847	74067869	-	intergenic:RP11-374N7.2-RP11-554D15.1
21forw	ATAAATTAGGCTAGCAGCTGAGG	ATAAAATAGGTCAGGAGCTGTGG	.....*....**..*.....	4	0.0633438	0.0126316	chr10	10622500	10622522	+	intergenic:RP11-271F18.4-SFTA1P
21forw	ATAAATTAGGCTAGCAGCTGAGG	ATAGATGAGGGTAGCAGGTGGGG	...*..*...*......*..	4	0.11168	0.0122549	chr5	82836873	82836895	+	intergenic:CTD-2218K11.2-LINC01338
21forw	ATAAATTAGGCTAGCAGCTGAGG	CTAAATTAGGATAGTAGCAGAGG	*.........*...*...*.	4	0.0783635	0.0122449	chr6	110761345	110761367	+	intron:CDK19
21forw	ATAAATTAGGCTAGCAGCTGAGG	AAAAATTTGGCTGGGAGCTGTGG	.*.....*....*.*.....	4	0.155902	0.0118251	chr2	202383257	202383279	+	intron:BMPR2
21forw	ATAAATTAGGCTAGCAGCTGAGG	AAAAATTAGGCCAGGAGCAGTGG	.*.........*..*...*.	4	0.0657632	0.0114517	chr1	8650609	8650631	+	intron:RERE
21forw	ATAAATTAGGCTAGCAGCTGAGG	AAAAATTAGGCCAGGAGCAGTGG	.*.........*..*...*.	4	0.0657632	0.0114517	chr4	121265195	121265217	+	intergenic:TNIP3-Y_RNA
21forw	ATAAATTAGGCTAGCAGCTGAGG	AAAAATTAGGCCAGGAGCAGTGG	.*.........*..*...*.	4	0.0657632	0.0114517	chr19	4135237	4135259	+	intergenic:Metazoa_SRP-CREB3L3
21forw	ATAAATTAGGCTAGCAGCTGAGG	AAAAATTAGGCCAGGAGCAGTGG	.*.........*..*...*.	4	0.0657632	0.0114517	chr8	55839300	55839322	+	intergenic:TGS1-LYN
21forw	ATAAATTAGGCTAGCAGCTGAGG	AAAAATTAGGCCAGGAGCAGTGG	.*.........*..*...*.	4	0.0657632	0.0114517	chr12	114730556	114730578	+	intergenic:RP4-601P9.2-SNORA27
21forw	ATAAATTAGGCTAGCAGCTGAGG	AAAAATTAGGCCAGGAGCAGTGG	.*.........*..*...*.	4	0.0657632	0.0114517	chr7	75447734	75447756	+	intron:POM121C
21forw	ATAAATTAGGCTAGCAGCTGAGG	AAAAATTAGGCCAGGAGCAGTGG	.*.........*..*...*.	4	0.0657632	0.0114517	chr7	155045375	155045397	+	intergenic:PAXIP1-AS1-HTR5A-AS1
21forw	ATAAATTAGGCTAGCAGCTGAGG	AAAAATTAGGCCAGGAGCAGTGG	.*.........*..*...*.	4	0.0657632	0.0114517	chr3	153077343	153077365	+	intergenic:AC013251.1-RP11-529G21.2
21forw	ATAAATTAGGCTAGCAGCTGAGG	AAAAATTAGGCCAGGAGCAGTGG	.*.........*..*...*.	4	0.0657632	0.0114517	chr22	37578798	37578820	+	exon:Metazoa_SRP
21forw	ATAAATTAGGCTAGCAGCTGAGG	ATAAATTAAGCTAGCAGGACTGG	........*........***	4	0.0225061	0.0104956	chr4	152505208	152505230	+	intergenic:MIR3140-FBXW7
21forw	ATAAATTAGGCTAGCAGCTGAGG	ATAAATAAGGCCAGGAGCGGTGG	......*....*..*...*.	4	0.042642	0.0103618	chr11	89959386	89959408	-	intergenic:TRIM49D2-TRIM64
21forw	ATAAATTAGGCTAGCAGCTGAGG	ATAAATAAGGCCAGGAGCGGTGG	......*....*..*...*.	4	0.042642	0.0103618	chr11	89885128	89885150	+	intergenic:TRIM64B-TRIM49D1
21forw	ATAAATTAGGCTAGCAGCTGAGG	ATAAAATAGGCCAGGAGCGGTGG	.....*.....*..*...*.	4	0.0377722	0.0102632	chr17	63216036	63216058	-	intron:TANC2
21forw	ATAAATTAGGCTAGCAGCTGAGG	ATAAATTAGTCTAATATCTGAGG	.........*...**.*...	4	0.0193266	0.0101563	chr9	128982513	128982535	-	intron:NUP188
21forw	ATAAATTAGGCTAGCAGCTGAGG	AAAAATTAGGCCAGGAGCGGTGG	.*.........*..*...*.	4	0.0657632	0.0100202	chr7	95033299	95033321	-	intergenic:PPP1R9A-RNU4-16P
21forw	ATAAATTAGGCTAGCAGCTGAGG	AAAAATTAGGCCAGGAGCGGTGG	.*.........*..*...*.	4	0.0657632	0.0100202	chr7	76402467	76402489	-	intron:SSC4D
21forw	ATAAATTAGGCTAGCAGCTGAGG	AAAAATTAGGCCAGGAGCGGCGG	.*.........*..*...*.	4	0.0657632	0.0100202	chr15	65297325	65297347	-	intergenic:RNU5A-1-RNU5B-1
21forw	ATAAATTAGGCTAGCAGCTGAGG	AAAAATTAGGCCAGGAGCGGTGG	.*.........*..*...*.	4	0.0657632	0.0100202	chr10	69998538	69998560	+	intron:RP11-262I2.2
21forw	ATAAATTAGGCTAGCAGCTGAGG	AAAAATTAGGCCAGGAGCGGTGG	.*.........*..*...*.	4	0.0657632	0.0100202	chr1	15798411	15798433	+	intergenic:FBLIM1-UQCRHL
21forw	ATAAATTAGGCTAGCAGCTGAGG	ATAAGTTAGGCCAGGAGCAGTGG	....*......*..*...*.	4	0.0624334	0.00974436	chr13	111014659	111014681	-	intergenic:LINC00431-LINC00368
21forw	ATAAATTAGGCTAGCAGCTGAGG	ACACATGAGGCTAGGAGCTGTGG	.*.*..*.......*.....	4	0.275145	0.00889768	chr19	52399322	52399344	+	intron:ZNF528
21forw	ATAAATTAGGCTAGCAGCTGAGG	AGACATGAGGCTAGGAGCTGTGG	.*.*..*.......*.....	4	0.275145	0.00871972	chr15	71289159	71289181	-	intergenic:THSD4-RP11-592N21.2
21forw	ATAAATTAGGCTAGCAGCTGAGG	ATAAATTGGGCCAGGAGCGGTGG	.......*...*..*...*.	4	0.0594246	0.00868421	chr3	25651576	25651598	+	intron:TOP2B
21forw	ATAAATTAGGCTAGCAGCTGAGG	ATTAATCAGGCTATTAGCTGTGG	..*...*......**.....	4	0.0404227	0.00862745	chr16	13418907	13418929	-	intron:U91319.1
21forw	ATAAATTAGGCTAGCAGCTGAGG	ATAAAATAGGCTGGGAGCAGTGG	.....*......*.*...*.	4	0.0297111	0.00807453	chr17	27740091	27740113	-	intergenic:RP11-19P22.5-NOS2
21forw	ATAAATTAGGCTAGCAGCTGAGG	ATAAACCAGGCTAGTGGCTGGGG	.....**.......**....	4	0.0272518	0.00801282	chr13	32446115	32446137	-	intergenic:N4BP2L2-N4BP2L2-IT2
21forw	ATAAATTAGGCTAGCAGCTGAGG	ATAAATGAGGCCAGGAGCAGTGG	......*....*..*...*.	4	0.042642	0.00796108	chr18	9016719	9016741	-	intergenic:MTCL1-NDUFV2/RP11-21J18.1
21forw	ATAAATTAGGCTAGCAGCTGAGG	ATAAATGAGGCCAGGAGCAGTGG	......*....*..*...*.	4	0.042642	0.00796108	chr2	175086694	175086716	-	intergenic:ATF2-uc_338
21forw	ATAAATTAGGCTAGCAGCTGAGG	ATAAATGAGGCCAGGAGCAGTGG	......*....*..*...*.	4	0.042642	0.00796108	chr14	31117085	31117107	+	intron:HECTD1
21forw	ATAAATTAGGCTAGCAGCTGAGG	AAAAATTAGGCTGGGAGCAGTGG	.*..........*.*...*.	4	0.0517284	0.00788342	chr11	74580804	74580826	-	intergenic:AP001372.2-POLD3
21forw	ATAAATTAGGCTAGCAGCTGAGG	AGAAATTAGGCTGGGAGCAGTGG	.*..........*.*...*.	4	0.0517284	0.00782609	chr2	113912025	113912047	-	intergenic:RP11-141B14.2-ACTR3
21forw	ATAAATTAGGCTAGCAGCTGAGG	ATAATGTAGGCTAAGAGCTGGGG	....**.......**.....	4	0.0345646	0.00779221	chr20	55675937	55675959	+	intergenic:RP5-837G17.1-CBLN4
21forw	ATAAATTAGGCTAGCAGCTGAGG	ATATATTAGGCCAGGAGCGGTGG	...*.......*..*...*.	4	0.0657632	0.00753589	chr4	4193898	4193920	+	intron:OTOP1
21forw	ATAAATTAGGCTAGCAGCTGAGG	CTAACTTAGGCTAGTATCTGTGG	*...*.........*.*...	4	0.163368	0.00714286	chr6	105859460	105859482	+	intergenic:RP3-359N14.2-RN7SKP211
21forw	ATAAATTAGGCTAGCAGCTGAGG	ATAAAATAGGCTGGGAGCGGTGG	.....*......*.*...*.	4	0.0297111	0.00706522	chr18	75620112	75620134	+	intergenic:RP11-321M21.1-RP11-704C2.1
21forw	ATAAATTAGGCTAGCAGCTGAGG	ATAAATTAGGCTGAGAGCAGTGG	............***...*.	4	0.00664442	0.00698758	chr6	134230724	134230746	+	intergenic:SGK1-RNA5SP218
21forw	ATAAATTAGGCTAGCAGCTGAGG	AAAAATTAGGCTGGGAGCGGTGG	.*..........*.*...*.	4	0.0517284	0.00689799	chr10	16294746	16294768	+	intron:RP11-461K13.1
21forw	ATAAATTAGGCTAGCAGCTGAGG	AAAAATTAGGCTGGGAGCGGCGG	.*..........*.*...*.	4	0.0517284	0.00689799	chr15	89950864	89950886	-	exon:RP11-493E3.3
21forw	ATAAATTAGGCTAGCAGCTGAGG	AGAATTTAGGCTAGGAGCTCTGG	.*..*.........*....*	4	0.186916	0.00654545	chr6	51238170	51238192	-	intergenic:TFAP2B-SNORD66
21forw	ATAAATTAGGCTAGCAGCTGAGG	AAAAATTATGCTAGGAGCCGTGG	.*......*.....*...*.	4	0.0816693	0.00622458	chr5	177188782	177188804	-	intron:NSD1
21forw	ATAAATTAGGCTAGCAGCTGAGG	ATAAGGTAGGCTTGGAGCTGAGG	....**......*.*.....	4	0.0897753	0.00617143	chr2	103257772	103257794	+	intergenic:AC073987.1-AC013727.1
21forw	ATAAATTAGGCTAGCAGCTGAGG	ATTAATGAGGCTAGGAGCAGTGG	..*...*.......*...*.	4	0.0900151	0.00593178	chr22	30507827	30507849	-	intergenic:SEC14L4-SEC14L6
21forw	ATAAATTAGGCTAGCAGCTGAGG	ATAAGTTAGGCTGGGAGCGGTGG	....*.......*.*...*.	4	0.0491092	0.00586957	chr15	93724650	93724672	+	intron:LINC01579
21forw	ATAAATTAGGCTAGCAGCTGAGG	ATAAATTTGGCCAGGAGCAGTGG	.......*...*..*...*.	4	0.0594246	0.00580021	chr4	166787892	166787914	+	intron:SPOCK3
21forw	ATAAATTAGGCTAGCAGCTGAGG	ATAAAGTAGGCTGGGAGCAGTGG	.....*......*.*...*.	4	0.0297111	0.00532387	chr2	32195827	32195849	-	intron:SLC30A6
21forw	ATAAATTAGGCTAGCAGCTGAGG	AAAAATGAGGCTAGGGGCTGTGG	.*....*.......**....	4	0.047325	0.00478594	chr22	47755964	47755986	+	intron:RP11-191L9.4
21forw	ATAAATTAGGCTAGCAGCTGAGG	ATAAATTAGGCTGGGAGAGGTGG	............*.*..**.	4	0.00874031	0.00438963	chr15	96401303	96401325	+	intergenic:RP11-522B15.3/RP11-522B15.4-RP11-522B15.4
21forw	ATAAATTAGGCTAGCAGCTGAGG	ATAATTTAGGCCAGGAGCGGTGG	....*......*..*...*.	4	0.0624334	0.00430622	chr8	97731458	97731480	+	intergenic:MTDH-Y_RNA
21forw	ATAAATTAGGCTAGCAGCTGAGG	ATAATTTAGGGTAGGAGTTGTGG	....*.....*...*..*..	4	0.0438218	0.00292208	chr22	26180593	26180615	+	intergenic:SEZ6L-RP11-259P1.1
21forw	ATAAATTAGGCTAGCAGCTGAGG	AAAAATTAGGCTAGTGTCTGTGG	.*............***...	4	0.0280994	0.00271203	chr13	83803667	83803689	+	intergenic:RNU6-67P-SLITRK1
21forw	ATAAATTAGGCTAGCAGCTGAGG	ATAAATTAGTCTAGCCACTAAGG	.........*.....**..*	4	0.0363865	0	chr8	1419765	1419787	+	intergenic:AF067845.1-DLGAP2
21forw	ATAAATTAGGCTAGCAGCTGAGG	AAAAATTAGGTTAGGCGCTGTGG	.*........*...**....	4	0.0384559	0	chr12	923143	923165	-	intron:RAD52
21forw	ATAAATTAGGCTAGCAGCTGAGG	ATAAAATAGGCTAGGCGCGGTGG	.....*........**..*.	4	0.0132049	0	chr14	58499537	58499559	-	intergenic:KIAA0586-AL139021.1
21forw	ATAAATTAGGCTAGCAGCTGAGG	ATAAATTAGTTTAGCCACTGTGG	.........**....**...	4	0.0462015	0	chr5	140896317	140896339	-	intergenic:AC005609.17/PCDHA13-PCDHAC1
21forw	ATAAATTAGGCTAGCAGCTGAGG	AAAAATTAGGCTGGGCGCTGTGG	.*..........*.**....	4	0.0268152	0	chr15	62321211	62321233	+	intergenic:MIR8067-MIR6085
21forw	ATAAATTAGGCTAGCAGCTGAGG	ATAATTTAGGCTGGCTGCAGAGG	....*.......*..*..*.	4	0.0315178	0	chr10	119312201	119312223	-	intergenic:RN7SL749P-GRK5
21forw	ATAAATTAGGCTAGCAGCTGAGG	ATAAATTAGGCCAGGTGCAGTGG	...........*..**..*.	4	0.00975109	0	chr12	7127279	7127301	-	intron:RBP5
21forw	ATAAATTAGGCTAGCAGCTGAGG	GTAAATTAGTTTAGCTGCTGTGG	*........**....*....	4	0.139205	0	chr3	154518755	154518777	-	intron:RP11-656A15.1
21forw	ATAAATTAGGCTAGCAGCTGAGG	ATAAATTAGTATAGCCACTGTGG	.........**....**...	4	0.0462015	0	chr9	74917684	74917706	+	intergenic:TRPM6-C9orf40
21forw	ATAAATTAGGCTAGCAGCTGAGG	AAAAATTAGGCTGGACGCTGTGG	.*..........*.**....	4	0.0268152	0	chr1	199991681	199991703	-	intergenic:RNU6-778P-RNU6-716P
21forw	ATAAATTAGGCTAGCAGCTGAGG	ATAAATGAGGCTAGGTGATGGGG	......*.......**.*..	4	0.00882868	0	chr14	74583697	74583719	-	intergenic:CTD-2207P18.1-LTBP2
21forw	ATAAATTAGGCTAGCAGCTGAGG	AAAAATTAGGCCAGGTGCTGTGG	.*.........*..**....	4	0.0340906	0	chr17	64541226	64541248	-	intergenic:CEP95-SMURF2
21forw	ATAAATTAGGCTAGCAGCTGAGG	ATAAATTAGGCTGGGTGCAGTGG	............*.**..*.	4	0.00767007	0	chr4	118735979	118736001	-	intron:SEC24D
21forw	ATAAATTAGGCTAGCAGCTGAGG	ATAAGTTAGGCTAGGCGCGGTGG	....*.........**..*.	4	0.0218263	0	chr3	57498710	57498732	+	intron:DNAH12
21forw	ATAAATTAGGCTAGCAGCTGAGG	ATAAATTAGGCTGGGCGCAGTGG	............*.**..*.	4	0.00767007	0	chr7	141043010	141043032	+	intergenic:MRPS33-RNU4-74P
21forw	ATAAATTAGGCTAGCAGCTGAGG	GTAAATTAGGTTAGCCACTGTGG	*.........*....**...	4	0.0581908	0	chr9	69526626	69526648	+	intron:APBA1
21forw	ATAAATTAGGCTAGCAGCTGAGG	GTAAATTAGGCCAGCCACTGCGG	*..........*...**...	4	0.0515854	0	chr14	84725525	84725547	+	intergenic:RP11-353P15.1-RNU6-976P
21forw	ATAAATTAGGCTAGCAGCTGAGG	ATAAATTAGTATAGCCACTGCGG	.........**....**...	4	0.0462015	0	chr2	78265201	78265223	+	intergenic:AC012494.1-AC092660.1
21forw	ATAAATTAGGCTAGCAGCTGAGG	ATAAATTGGGCCAGGTGCTGTGG	.......*...*..**....	4	0.0309558	0	chr14	22738949	22738971	+	intergenic:CTD-2555K7.2-SNORD41
21forw	ATAAATTAGGCTAGCAGCTGAGG	AAAAATTAGGCTAGGTGCGGTGG	.*............**..*.	4	0.0229904	0	chr14	100023612	100023634	-	intergenic:EVL-CTD-2376I20.1
21forw	ATAAATTAGGCTAGCAGCTGAGG	ATAAACTAGGCCAGCTGCAGTGG	.....*.....*...*..*.	4	0.0242419	0	chr16	66813426	66813448	-	intron:NAE1
21forw	ATAAATTAGGCTAGCAGCTGAGG	GTAAATTAGTTTAGCTGCTGTGG	*........**....*....	4	0.139205	0	chr5	27749843	27749865	+	intergenic:LINC01021-AC010455.1
21forw	ATAAATTAGGCTAGCAGCTGAGG	GTAAATTAGTCTAGCCACTGTGG	*........*.....**...	4	0.0965653	0	chr14	43809330	43809352	+	intergenic:CTD-2307P3.1-RP11-305B6.3
21forw	ATAAATTAGGCTAGCAGCTGAGG	ATAAATCACGCTTGCCGCTGCGG	......*.*...*..*....	4	0.0397427	0	chr1	6963434	6963456	-	intergenic:CAMTA1-RP11-334N17.1
21forw	ATAAATTAGGCTAGCAGCTGAGG	ATAAATTAGGCTGGGTGCAGTGG	............*.**..*.	4	0.00767007	0	chr1	235727409	235727431	-	intron:LYST
21forw	ATAAATTAGGCTAGCAGCTGAGG	ATAAATTAGTCCAGCCACTGTGG	.........*.*...**...	4	0.040957	0	chr5	20357715	20357737	+	intergenic:RP11-420O16.1-CDH18
21forw	ATAAATTAGGCTAGCAGCTGAGG	GTAAATTAGTCTAGCCACTGTGG	*........*.....**...	4	0.0965653	0	chrX	51934602	51934624	-	intergenic:MAGED1-RP11-114H20.1
21forw	ATAAATTAGGCTAGCAGCTGAGG	GTAAATTAGTCTAGCCACTGTGG	*........*.....**...	4	0.0965653	0	chr1	80790572	80790594	+	intergenic:RP5-887A10.1-RN7SKP247
21forw	ATAAATTAGGCTAGCAGCTGAGG	ATAAATTAGGCCAGGCGCGGTGG	...........*..**..*.	4	0.00975109	0	chr3	36984892	36984914	-	intergenic:RP11-129K12.1-EPM2AIP1
21forw	ATAAATTAGGCTAGCAGCTGAGG	ATAAATTAGGCCAGGCGCGGTGG	...........*..**..*.	4	0.00975109	0	chr8	53264701	53264723	-	intergenic:OPRK1-RP11-1081M5.2
21forw	ATAAATTAGGCTAGCAGCTGAGG	GTAAATTAGTCTAGCCACTGTGG	*........*.....**...	4	0.0965653	0	chrX	73552015	73552037	+	intergenic:CDX4-CHIC1
21forw	ATAAATTAGGCTAGCAGCTGAGG	AAAAATTAGGCTAGGTGCGGTGG	.*............**..*.	4	0.0229904	0	chr7	74990565	74990587	+	intron:GATSL2
21forw	ATAAATTAGGCTAGCAGCTGAGG	ATAAATTAGTTCAGCTGCTGTGG	.........***...*....	4	0.0590419	0	chr18	29513541	29513563	-	intergenic:AC091321.1-RP11-784B15.1
21forw	ATAAATTAGGCTAGCAGCTGAGG	GTAAATTAGTCCAGCCGCTGTGG	*........*.*...*....	4	0.123403	0	chrX	139706125	139706147	+	intergenic:snoU13-MCF2
21forw	ATAAATTAGGCTAGCAGCTGAGG	ATAAATAAGGCTGGATGCTGTGG	......*.....*.**....	4	0.0174321	0	chr8	80177636	80177658	-	intergenic:TPD52-RN7SL41P
21forw	ATAAATTAGGCTAGCAGCTGAGG	AAAAATTAGGCTAGGTGCGGCGG	.*............**..*.	4	0.0229904	0	chr5	60930276	60930298	+	intron:ERCC8
21forw	ATAAATTAGGCTAGCAGCTGAGG	TTAAATTAGGCTAGGTGCAGTGG	*.............**..*.	4	0.0242856	0	chr6	132670468	132670490	+	intergenic:TAAR1-VNN1
21forw	ATAAATTAGGCTAGCAGCTGAGG	AAAAATTAGGCCAGGCGCTGTGG	.*.........*..**....	4	0.0340906	0	chr6	34647848	34647870	-	intron:C6orf106
21forw	ATAAATTAGGCTAGCAGCTGAGG	ATAAATAATGGTAGCTGCTGTGG	......*.*.*....*....	4	0.0569953	0	chr2	6850719	6850741	-	exon:CMPK2
21forw	ATAAATTAGGCTAGCAGCTGAGG	AAAAATTAGGCTAGGTGCGGTGG	.*............**..*.	4	0.0229904	0	chr14	77382408	77382430	-	intron:SAMD15
21forw	ATAAATTAGGCTAGCAGCTGAGG	ATAAACTAGGCTGGGTGCTGTGG	.....*......*.**....	4	0.0154413	0	chr2	218934429	218934451	-	intergenic:LINC01494-AC097468.7
21forw	ATAAATTAGGCTAGCAGCTGAGG	GTAAATTAGTCTAGCCACTGTGG	*........*.....**...	4	0.0965653	0	chr1	233051249	233051271	+	intron:PCNXL2
21forw	ATAAATTAGGCTAGCAGCTGAGG	ATAGATTAGACTAGGTGCTGTGG	...*.....*....**....	4	0.063816	0	chr12	93463033	93463055	-	intergenic:Y_RNA-MRPL42
21forw	ATAAATTAGGCTAGCAGCTGAGG	ATAAATTAGGCCAGGTGCGGTGG	...........*..**..*.	4	0.00975109	0	chr2	96982548	96982570	-	intron:FAM178B
21forw	ATAAATTAGGCTAGCAGCTGAGG	ATAAATTAGGCCAGGCGCGGTGG	...........*..**..*.	4	0.00975109	0	chr19	18820494	18820516	-	intergenic:COMP-UPF1
21forw	ATAAATTAGGCTAGCAGCTGAGG	ATAAATTAGTCCAGCCACTGTGG	.........*.*...**...	4	0.040957	0	chr6	131687100	131687122	-	intron:ENPP3
21forw	ATAAATTAGGCTAGCAGCTGAGG	ATAAATTAGTTCAGCCGCTGTGG	.........***...*....	4	0.0590419	0	chrX	93612213	93612235	-	intergenic:PCDH11X-NAP1L3
21forw	ATAAATTAGGCTAGCAGCTGAGG	AAAAATTAGGCCAGGCGCTGTGG	.*.........*..**....	4	0.0340906	0	chr5	178692090	178692112	+	intergenic:CLK4-ZNF354A
21forw	ATAAATTAGGCTAGCAGCTGAGG	ATAAATTAGTCTAACCACTGTGG	.........*...*.**...	4	0.0124036	0	chr16	58835989	58836011	-	intergenic:RN7SL143P-RP11-700H13.1
21forw	ATAAATTAGGCTAGCAGCTGAGG	ATAAAATAGGCTAGGCGCAGTGG	.....*........**..*.	4	0.0132049	0	chr2	96196778	96196800	+	intergenic:STARD7-STARD7/STARD7-AS1
21forw	ATAAATTAGGCTAGCAGCTGAGG	ATAAAATAGTGTAGCTGCTGTGG	.....*...**....*....	4	0.0761013	0	chr12	66621681	66621703	-	intron:GRIP1
21forw	ATAAATTAGGCTAGCAGCTGAGG	GTAAATTAGTCTAGCCACTGTGG	*........*.....**...	4	0.0965653	0	chr3	103323669	103323691	-	intergenic:RNU1-43P-MIR548AB
21forw	ATAAATTAGGCTAGCAGCTGAGG	ATAAATCAGGGCAGCTGCTGTGG	......*...**...*....	4	0.0458947	0	chr17	43756347	43756369	+	intron:SOST
21forw	ATAAATTAGGCTAGCAGCTGAGG	ATAAATTAGGCCAGGCGCAGTGG	...........*..**..*.	4	0.00975109	0	chr4	147710747	147710769	-	intergenic:PRMT9-ARHGAP10
21forw	ATAAATTAGGCTAGCAGCTGAGG	ATAAATGAGGCTGGTCGCTGTGG	......*.....*.**....	4	0.0174321	0	chr10	12091121	12091143	+	intron:DHTKD1
21forw	ATAAATTAGGCTAGCAGCTGAGG	ACAAATTAGGCTGGATGCTGTGG	.*..........*.**....	4	0.0268152	0	chr19	34129843	34129865	-	intergenic:RN7SL150P-LSM14A
21forw	ATAAATTAGGCTAGCAGCTGAGG	ATGAATTAGGCTAGGTGCAGTGG	..*...........**..*.	4	0.0226685	0	chr17	65631380	65631402	+	intergenic:AXIN2-CEP112/CTD-2535L24.2
21forw	ATAAATTAGGCTAGCAGCTGAGG	ATAAATTAGTTTAGCCACTGTGG	.........**....**...	4	0.0462015	0	chrY	13312957	13312979	+	intron:UTY
21forw	ATAAATTAGGCTAGCAGCTGAGG	AAAAATTAGGCTGGGCGCTGTGG	.*..........*.**....	4	0.0268152	0	chr18	57509912	57509934	+	intergenic:ONECUT2-FECH
21forw	ATAAATTAGGCTAGCAGCTGAGG	ATAAATTAGGCTAGGCACAGTGG	..............***.*.	4	0.00729502	0	chr3	155883360	155883382	-	intron:GMPS
21forw	ATAAATTAGGCTAGCAGCTGAGG	ATTAATTAGGCTAGGTGCAGTGG	..*...........**..*.	4	0.0226685	0	chr8	57788000	57788022	+	intron:RP11-388G22.1
21forw	ATAAATTAGGCTAGCAGCTGAGG	GTAAATTAGCCTAGCCACTGTGG	*........*.....**...	4	0.0965653	0	chr2	2964854	2964876	+	intron:LINC01250
21forw	ATAAATTAGGCTAGCAGCTGAGG	GTAAATTAGGTTAGCTACTGTGG	*.........*....**...	4	0.0581908	0	chr18	26280706	26280728	+	intron:TAF4B
21forw	ATAAATTAGGCTAGCAGCTGAGG	ATAAATTAGGCCAGGTGCAGTGG	...........*..**..*.	4	0.00975109	0	chr10	29604854	29604876	-	intergenic:MIR938-SVIL
21forw	ATAAATTAGGCTAGCAGCTGAGG	TTAAATGAGGCCAGCTGCTGAGG	*.....*....*...*....	4	0.0915138	0	chr5	57386262	57386284	+	intergenic:GPBP1-CTD-2023N9.1
21forw	ATAAATTAGGCTAGCAGCTGAGG	ATAAATTAGTTTAGCCACTGTGG	.........**....**...	4	0.0462015	0	chr3	175147676	175147698	-	intergenic:NAALADL2-AS3-NAALADL2
21forw	ATAAATTAGGCTAGCAGCTGAGG	ATAAATAAGGCCAGGCGCTGAGG	......*....*..**....	4	0.0221618	0	chr4	25386198	25386220	-	intron:ANAPC4
21forw	ATAAATTAGGCTAGCAGCTGAGG	AAAAATTAGGCTGGGTGCTGTGG	.*..........*.**....	4	0.0268152	0	chr15	65526832	65526854	+	intergenic:DPP8-PTPLAD1
21forw	ATAAATTAGGCTAGCAGCTGAGG	AAAAATTAGGCTAGGCGCGGTGG	.*............**..*.	4	0.0229904	0	chr12	32408452	32408474	-	intergenic:FGD4-RNU6-494P
21forw	ATAAATTAGGCTAGCAGCTGAGG	GTAAATTAGTTTAGCCGCTGTGG	*........**....*....	4	0.139205	0	chr10	113489218	113489240	-	intergenic:RNU7-165P-HABP2
21forw	ATAAATTAGGCTAGCAGCTGAGG	AAAAATTAGGCTAGGTGCAGTGG	.*............**..*.	4	0.0229904	0	chrX	80160261	80160283	+	intergenic:AL049791.1-FAM46D
21forw	ATAAATTAGGCTAGCAGCTGAGG	ATAAAATAGTGTAGCTGCTGTGG	.....*...**....*....	4	0.0761013	0	chr8	72520553	72520575	+	intergenic:RP11-351E7.1-KCNB2
21forw	ATAAATTAGGCTAGCAGCTGAGG	ATAAATAAGGCTGGGTGCTGTGG	......*.....*.**....	4	0.0174321	0	chr19	55293523	55293545	+	intergenic:AC020922.1-BRSK1
21forw	ATAAATTAGGCTAGCAGCTGAGG	AAAAATTAGGCTGGCCGCAGTGG	.*..........*..*..*.	4	0.0331988	0	chr2	70980656	70980678	+	intron:ANKRD53
21forw	ATAAATTAGGCTAGCAGCTGAGG	AAAAATCAGGCTAGCTGCAGTGG	.*....*........*..*.	4	0.0585912	0	chr8	17972030	17972052	-	intron:PCM1
21forw	ATAAATTAGGCTAGCAGCTGAGG	AAAAATTAGGCTAGGTGCAGTGG	.*............**..*.	4	0.0229904	0	chr16	28267192	28267214	-	intergenic:XPO6-RP11-57A19.2
21forw	ATAAATTAGGCTAGCAGCTGAGG	ATAAATTAGTCCAGCCACTGTGG	.........*.*...**...	4	0.040957	0	chr5	175578015	175578037	+	intergenic:SFXN1-RN7SKP148
21forw	ATAAATTAGGCTAGCAGCTGAGG	AGAAATTAGGCTGGGTGCTGTGG	.*..........*.**....	4	0.0268152	0	chr14	63721168	63721190	-	intron:SGPP1
21forw	ATAAATTAGGCTAGCAGCTGAGG	ATAAATTAGTTTAGCCACTGTGG	.........**....**...	4	0.0462015	0	chr14	42226846	42226868	-	intergenic:AL138498.1-RP11-313C4.1
21forw	ATAAATTAGGCTAGCAGCTGAGG	ATAAATGAGGCTGGGTGCTGTGG	......*.....*.**....	4	0.0174321	0	chr3	184424855	184424877	-	intron:RP11-433C9.2
21forw	ATAAATTAGGCTAGCAGCTGAGG	ATAAATTAGTCTAGGTGCAGTGG	.........*....**..*.	4	0.0191333	0	chr9	13338178	13338200	-	intergenic:MPDZ-LINC01235
21forw	ATAAATTAGGCTAGCAGCTGAGG	AAAAATTAGGCTGGCTGCAGTGG	.*..........*..*..*.	4	0.0331988	0	chr9	70401725	70401747	+	intron:KLF9
21forw	ATAAATTAGGCTAGCAGCTGAGG	ATAAATTAGGTCAGCCACTGTGG	..........**...**...	4	0.0246809	0	chr15	38157162	38157184	+	intron:RP11-346D14.1
21forw	ATAAATTAGGCTAGCAGCTGAGG	AAAAATTAGGCTATGTGCTGTGG	.*...........***....	4	0.0103242	0	chr5	140489218	140489240	+	intron:ANKHD1-EIF4EBP3/ANKHD1
21forw	ATAAATTAGGCTAGCAGCTGAGG	ATAAATTAGGCCAGGCGCGGTGG	...........*..**..*.	4	0.00975109	0	chr1	66830487	66830509	+	intergenic:WDR78/RP11-342H21.2-WDR78
21forw	ATAAATTAGGCTAGCAGCTGAGG	ATAAATTAGTCCAGCCACTGTGG	.........*.*...**...	4	0.040957	0	chr13	30415719	30415741	-	intergenic:LINC00426-LINC01058
21forw	ATAAATTAGGCTAGCAGCTGAGG	ATAAATTAGGCCAGGCGCGGTGG	...........*..**..*.	4	0.00975109	0	chr11	64280636	64280658	-	intergenic:BAD-BAD/GPR137
21forw	ATAAATTAGGCTAGCAGCTGAGG	ATAAAGTAGGTTAGCCACTGTGG	.....*....*....**...	4	0.0318122	0	chr14	62506743	62506765	+	intergenic:LINC00644-KCNH5
21forw	ATAAATTAGGCTAGCAGCTGAGG	ATAAATTAGGCTGGGTGCTATGG	............*.**...*	4	0.0101537	0	chr4	68964636	68964658	-	intergenic:UGT2A3-UGT2B11
21forw	ATAAATTAGGCTAGCAGCTGAGG	AAAAATTAGGCTGGGCGCTGTGG	.*..........*.**....	4	0.0268152	0	chr17	11310819	11310841	+	intergenic:RP11-680C21.1-SHISA6
21forw	ATAAATTAGGCTAGCAGCTGAGG	AAAAATTAGGCCAGGCGCTGTGG	.*.........*..**....	4	0.0340906	0	chr3	123232843	123232865	+	intron:SEC22A
21forw	ATAAATTAGGCTAGCAGCTGAGG	AAAAATTAGGCTAGGCGCAGTGG	.*............**..*.	4	0.0229904	0	chr1	32461296	32461318	-	intergenic:RN7SL122P-RP1-27O5.3/ZBTB8B
21forw	ATAAATTAGGCTAGCAGCTGAGG	AGAAATTAGGCTAGGTGCAGTGG	.*............**..*.	4	0.0229904	0	chr6	2366035	2366057	+	intergenic:GMDS-GMDS-AS1
21forw	ATAAATTAGGCTAGCAGCTGAGG	GTAAATTAGTTTAGCCGCTGTGG	*........**....*....	4	0.139205	0	chr9	18836090	18836112	-	intron:ADAMTSL1
21forw	ATAAATTAGGCTAGCAGCTGAGG	ATAAATTAGGCCAGGTGCAGTGG	...........*..**..*.	4	0.00975109	0	chr7	98516556	98516578	-	intergenic:BAIAP2L1-NPTX2
21forw	ATAAATTAGGCTAGCAGCTGAGG	ATAAATTAGTTTAGCCACTGTGG	.........**....**...	4	0.0462015	0	chr11	84052830	84052852	+	intron:DLG2
21forw	ATAAATTAGGCTAGCAGCTGAGG	ATAAATTAGGACAGCTGCTTTGG	..........**...*...*	4	0.0280206	0	chr11	116057211	116057233	-	intergenic:AP000797.4-AP001891.1
21forw	ATAAATTAGGCTAGCAGCTGAGG	ATAAATCAGGCTAGGCGCAGTGG	......*.......**..*.	4	0.0149074	0	chr1	46416196	46416218	+	intergenic:FAAH-AL137797.1
21forw	ATAAATTAGGCTAGCAGCTGAGG	ATAGATTAGTCCAGCTGCTGTGG	...*.....*.*...*....	4	0.117155	0	chr4	93940836	93940858	-	intergenic:ATOH1-RP11-363G15.2
21forw	ATAAATTAGGCTAGCAGCTGAGG	ATAAAATAGGCTGGATGCTGTGG	.....*......*.**....	4	0.0154413	0	chrX	3628751	3628773	+	intergenic:PRKX-Y_RNA
21forw	ATAAATTAGGCTAGCAGCTGAGG	ATAAATTAGTTTAGCCACTGTGG	.........**....**...	4	0.0462015	0	chr6	169486244	169486266	+	intron:WDR27
21forw	ATAAATTAGGCTAGCAGCTGAGG	GTAAATTAGGTTAGCCACTGTGG	*.........*....**...	4	0.0581908	0	chr6	142352020	142352042	+	intron:GPR126
21forw	ATAAATTAGGCTAGCAGCTGAGG	GTAAATTAGTCCAGCTGCTGTGG	*........*.*...*....	4	0.123403	0	chr7	79473083	79473105	-	intergenic:MAGI2-AS3-RNA5SP234
21forw	ATAAATTAGGCTAGCAGCTGAGG	ATAAATTAGGCTGGGCGCGGTGG	............*.**..*.	4	0.00767007	0	chr20	35804521	35804543	-	intron:PHF20
21forw	ATAAATTAGGCTAGCAGCTGAGG	GTCAATTAGGCTAGCCACTGAGG	*.*............**...	4	0.10338	0	chr9	582515	582537	-	intergenic:RNU6-1327P-RP11-130C19.3
21forw	ATAAATTAGGCTAGCAGCTGAGG	ATAAATTAGGCTGGGCGCAGTGG	............*.**..*.	4	0.00767007	0	chr10	123049001	123049023	-	intron:ACADSB
21forw	ATAAATTAGGCTAGCAGCTGAGG	AAAAATTAGGCTGGGTGCTGTGG	.*..........*.**....	4	0.0268152	0	chr3	56752206	56752228	-	intron:ARHGEF3
21forw	ATAAATTAGGCTAGCAGCTGAGG	GTAAATTAGTTTAGCTGCTGTGG	*........**....*....	4	0.139205	0	chr13	77782963	77782985	+	intergenic:SLAIN1-EDNRB-AS1
21forw	ATAAATTAGGCTAGCAGCTGAGG	TTAAATTAGGCTGGGTGCTGTGG	*...........*.**....	4	0.0282453	0	chr8	108423886	108423908	+	intergenic:EIF3E-EMC2
21forw	ATAAATTAGGCTAGCAGCTGAGG	AAAAATTAGGCCAGGTGCTGTGG	.*.........*..**....	4	0.0340906	0	chr7	5262186	5262208	+	intergenic:WIPI2-AC093376.1
21forw	ATAAATTAGGCTAGCAGCTGAGG	AAACATTAGGCTAGGCGCTGTGG	.*.*..........**....	4	0.0692899	0	chr1	37880718	37880740	-	intron:INPP5B
21forw	ATAAATTAGGCTAGCAGCTGAGG	AAAAATTAGGCTAGGCGCAGTGG	.*............**..*.	4	0.0229904	0	chr19	23109698	23109720	-	intergenic:CTD-2291D10.4-ZNF730
21forw	ATAAATTAGGCTAGCAGCTGAGG	AAAAATTAGGCTAGGTGCAGTGG	.*............**..*.	4	0.0229904	0	chr9	130524867	130524889	+	intergenic:ASS1-FUBP3
21forw	ATAAATTAGGCTAGCAGCTGAGG	ATAAATTAGGCTGGGCGCGGTGG	............*.**..*.	4	0.00767007	0	chr7	96705538	96705560	+	intron:SHFM1
21forw	ATAAATTAGGCTAGCAGCTGAGG	ATAAATTAGTTCAGCCGCTGTGG	.........***...*....	4	0.0590419	0	chr14	27082875	27082897	-	intron:RP11-384J4.2
21forw	ATAAATTAGGCTAGCAGCTGAGG	GTAAATTAGTCTAGCCACTGTGG	*........*.....**...	4	0.0965653	0	chr10	112571543	112571565	+	intergenic:VTI1A-MIR4295
21forw	ATAAATTAGGCTAGCAGCTGAGG	GTAAATTAGTCTAGCCACTGTGG	*........*.....**...	4	0.0965653	0	chr20	41629139	41629161	-	intergenic:CHD6-RNU6-1018P
21forw	ATAAATTAGGCTAGCAGCTGAGG	ATAAAATAGGCTAGGCGCGGTGG	.....*........**..*.	4	0.0132049	0	chr8	66900147	66900169	+	intron:MCMDC2
21forw	ATAAATTAGGCTAGCAGCTGAGG	AAAAATTAGGCTGGGCGCTGTGG	.*..........*.**....	4	0.0268152	0	chr11	63972566	63972588	+	intergenic:RNU6-45P-COX8A/AP000721.4
21forw	ATAAATTAGGCTAGCAGCTGAGG	ATAAATTAGTCCAGCCACTGTGG	.........*.*...**...	4	0.040957	0	chr6	40156506	40156528	+	intergenic:MOCS1-RP11-552E20.1
21forw	ATAAATTAGGCTAGCAGCTGAGG	ATAAATTAGGCCAGGTGCAGTGG	...........*..**..*.	4	0.00975109	0	chr12	51144908	51144930	+	intergenic:TFCP2-Y_RNA
21forw	ATAAATTAGGCTAGCAGCTGAGG	GTAAATTAGTTTAGCTGCTGTGG	*........**....*....	4	0.139205	0	chr17	48370684	48370706	+	intergenic:SKAP1-RP11-433M22.1
21forw	ATAAATTAGGCTAGCAGCTGAGG	GTAAATTAGTTTAGCTGCTGTGG	*........**....*....	4	0.139205	0	chr6	106551601	106551623	-	intron:AIM1
21forw	ATAAATTAGGCTAGCAGCTGAGG	AAAAATTAGGCCAGGTGCTGTGG	.*.........*..**....	4	0.0340906	0	chr21	43827997	43828019	+	intergenic:AATBC-AGPAT3
21forw	ATAAATTAGGCTAGCAGCTGAGG	ATAAAATAGCCTGGCTGCTGGGG	.....*...*..*..*....	4	0.0530652	0	chr14	94415294	94415316	-	intergenic:SERPINA1-RP11-349I1.2
21forw	ATAAATTAGGCTAGCAGCTGAGG	GTAAATTAGGCCAGCTTCTGTGG	*..........*...**...	4	0.0515854	0	chrY	12037021	12037043	+	intergenic:AC134882.3-RN7SL702P
21forw	ATAAATTAGGCTAGCAGCTGAGG	GTAAATTAGTTTAGCCGCTGTGG	*........**....*....	4	0.139205	0	chr14	86378509	86378531	+	intron:RP11-26L16.1
21forw	ATAAATTAGGCTAGCAGCTGAGG	AAAAATTAGGCTAGACGCGGTGG	.*............**..*.	4	0.0229904	0	chr3	48607326	48607348	-	intron:UQCRC1
21forw	ATAAATTAGGCTAGCAGCTGAGG	ATAAATTAGGTTAGTCACTGTGG	..........*...***...	4	0.0134441	0	chr2	83078783	83078805	-	intergenic:AC010105.1-AC010744.1
21forw	ATAAATTAGGCTAGCAGCTGAGG	AAAAATTAGGCTGGGCGCTGTGG	.*..........*.**....	4	0.0268152	0	chr18	46111607	46111629	-	intron:HAUS1
21forw	ATAAATTAGGCTAGCAGCTGAGG	ATAAATTAGGCCAGGCGCGGTGG	...........*..**..*.	4	0.00975109	0	chr3	98717144	98717166	-	intron:ST3GAL6-AS1
21forw	ATAAATTAGGCTAGCAGCTGAGG	AAAAATTAGGCTGGCCGCAGTGG	.*..........*..*..*.	4	0.0331988	0	chr1	223773267	223773289	+	intron:CAPN2
21forw	ATAAATTAGGCTAGCAGCTGAGG	ATAAATTAGTTTAGCCACTGTGG	.........**....**...	4	0.0462015	0	chr13	54298455	54298477	+	intergenic:LINC00458-AL512655.1
21forw	ATAAATTAGGCTAGCAGCTGAGG	ATAAATTAGTCTAGCCATTGTGG	.........*.....***..	4	0.0163162	0	chr16	16834505	16834527	+	intergenic:RP11-14N9.1-CTD-2576D5.1
21forw	ATAAATTAGGCTAGCAGCTGAGG	GTAAATTAGGCTAGGCGCAGGGG	*.............**..*.	4	0.0242856	0	chr19	20678506	20678528	-	intergenic:ZNF626/CTC-513N18.7-CTD-2626G11.2
21forw	ATAAATTAGGCTAGCAGCTGAGG	ATAAATTAGTGTAGCTACTGTGG	.........**....**...	4	0.0462015	0	chr19	28338444	28338466	-	intron:AC005780.1
21forw	ATAAATTAGGCTAGCAGCTGAGG	ATAGATTAGGCTGGGTGCTGTGG	...*........*.**....	4	0.0268152	0	chr5	44259172	44259194	+	intergenic:RNU6-381P-FGF10
21forw	ATAAATTAGGCTAGCAGCTGAGG	ATAAATTAGGCTGGGTGCGGTGG	............*.**..*.	4	0.00767007	0	chr7	64660182	64660204	-	intergenic:ZNF680-ZNF107
21forw	ATAAATTAGGCTAGCAGCTGAGG	ATAAATTAGGCCAGGCGCGGTGG	...........*..**..*.	4	0.00975109	0	chr13	25039839	25039861	+	intergenic:CENPJ-PABPC3
21forw	ATAAATTAGGCTAGCAGCTGAGG	TTAAATTAGGCTAGGCGCAGTGG	*.............**..*.	4	0.0242856	0	chr15	34684412	34684434	-	intergenic:CTD-2125J1.1-GJD2
21forw	ATAAATTAGGCTAGCAGCTGAGG	ATAAATTAGGCCAGCCACGGTGG	...........*...**.*.	4	0.0140081	0	chr7	121137458	121137480	-	intron:CPED1
21forw	ATAAATTAGGCTAGCAGCTGAGG	ATAAATTAGTTTAGCCACTGTGG	.........**....**...	4	0.0462015	0	chr3	25917487	25917509	-	intergenic:LINC00692-AC099754.1
21forw	ATAAATTAGGCTAGCAGCTGAGG	AAAAATTAGGCCAGGTGCTGTGG	.*.........*..**....	4	0.0340906	0	chr9	137124614	137124636	+	intergenic:DPP7-GRIN1
21forw	ATAAATTAGGCTAGCAGCTGAGG	ATAGATTAGGCTGGGTGCTGTGG	...*........*.**....	4	0.0268152	0	chr16	19928397	19928419	-	intergenic:AC134300.1-GPR139
21forw	ATAAATTAGGCTAGCAGCTGAGG	ATAAATAAGGCTGGGCGCTGTGG	......*.....*.**....	4	0.0174321	0	chr3	44512886	44512908	-	intergenic:ZNF852-ZKSCAN7
21forw	ATAAATTAGGCTAGCAGCTGAGG	GTAAATTAGGCCAGCCACTGTGG	*..........*...**...	4	0.0515854	0	chr5	14000699	14000721	+	intergenic:DNAH5-TRIO
21forw	ATAAATTAGGCTAGCAGCTGAGG	GTAAATTAGTCTAGCCACTGTGG	*........*.....**...	4	0.0965653	0	chrX	78670700	78670722	+	intergenic:ZCCHC5-LPAR4
21forw	ATAAATTAGGCTAGCAGCTGAGG	ATAAATTAGGCTGGGTGCGGTGG	............*.**..*.	4	0.00767007	0	chr6	106240863	106240885	+	intron:ATG5
21forw	ATAAATTAGGCTAGCAGCTGAGG	AAAAATTAGGCTAGGTGCAGTGG	.*............**..*.	4	0.0229904	0	chr18	23571364	23571386	+	intron:NPC1
21forw	ATAAATTAGGCTAGCAGCTGAGG	ATAAATTAGTTTAGCCACTGTGG	.........**....**...	4	0.0462015	0	chr20	55663957	55663979	+	intergenic:RP5-837G17.1-CBLN4
21forw	ATAAATTAGGCTAGCAGCTGAGG	ATAAATTAGGCTGGGCGCGGTGG	............*.**..*.	4	0.00767007	0	chr2	99100974	99100996	+	intron:TSGA10
21forw	ATAAATTAGGCTAGCAGCTGAGG	GTAAATTAGTCTAGCCACTGTGG	*........*.....**...	4	0.0965653	0	chr2	72668321	72668343	+	intron:EXOC6B
21forw	ATAAATTAGGCTAGCAGCTGAGG	AAAAATTAGGCTAGGTGCGGTGG	.*............**..*.	4	0.0229904	0	chr9	133420189	133420211	-	intergenic:REXO4-ADAMTS13
21forw	ATAAATTAGGCTAGCAGCTGAGG	ATAAATTAGTTTAGCCACTGTGG	.........**....**...	4	0.0462015	0	chr3	68333059	68333081	+	intron:FAM19A1
21forw	ATAAATTAGGCTAGCAGCTGAGG	GTAAATTAGGTTAGCCACTGTGG	*.........*....**...	4	0.0581908	0	chr2	139132452	139132474	-	intergenic:RN7SKP286-AC062021.1
21forw	ATAAATTAGGCTAGCAGCTGAGG	GTAAATTAGTCTAGCCACTGTGG	*........*.....**...	4	0.0965653	0	chr8	114777926	114777948	+	intergenic:RP11-267L5.1-TRPS1
21forw	ATAAATTAGGCTAGCAGCTGAGG	ATAAATTAGTCCAGCTACTGTGG	.........*.*...**...	4	0.040957	0	chr14	21974803	21974825	-	intergenic:TRAV12-3-TRAV8-6
21forw	ATAAATTAGGCTAGCAGCTGAGG	ATAAATTAGGCCAGGTGCGGTGG	...........*..**..*.	4	0.00975109	0	chrX	15726576	15726598	+	intergenic:SNORA7/AC112497.2-CA5B
21forw	ATAAATTAGGCTAGCAGCTGAGG	GTAAATTAGGCTAGCCACTATGG	*..............**..*	4	0.046185	0	chr2	210279343	210279365	-	intergenic:Y_RNA-MYL1
21forw	ATAAATTAGGCTAGCAGCTGAGG	ATAAACTGGGCTAGGCGCTGTGG	.....*.*......**....	4	0.0399001	0	chr9	127387856	127387878	+	intron:GARNL3
21forw	ATAAATTAGGCTAGCAGCTGAGG	ATAAATTAGTTTAGCCACTGTGG	.........**....**...	4	0.0462015	0	chr2	163846179	163846201	+	intron:AC092684.1
21forw	ATAAATTAGGCTAGCAGCTGAGG	ATAAATTAGGCTGGGCGCGGTGG	............*.**..*.	4	0.00767007	0	chr17	81998112	81998134	-	intron:ASPSCR1
21forw	ATAAATTAGGCTAGCAGCTGAGG	ATAAAATAGGCTGGGCGCTGTGG	.....*......*.**....	4	0.0154413	0	chr16	67019894	67019916	+	intergenic:RN7SL543P/AC009084.1-CBFB
21forw	ATAAATTAGGCTAGCAGCTGAGG	ACAAATTAGAATAGCAGCTGAGG	.*.......**.........	3	1.36596	0.6	chr4	79464423	79464445	+	intergenic:GK2-LINC00989
21forw	ATAAATTAGGCTAGCAGCTGAGG	GTAAATTAGTCTAGCAGTTGTGG	*........*.......*..	3	0.604904	0.522321	chr4	63503674	63503696	-	intergenic:RP11-12K22.1-TECRL
21forw	ATAAATTAGGCTAGCAGCTGAGG	ATAAAACAGGCTGGCAGCTGTGG	.....**.....*.......	3	0.406743	0.388587	chr5	150397907	150397929	-	intron:TCOF1
21forw	ATAAATTAGGCTAGCAGCTGAGG	ATAAATTATGATAGCAGTTGTGG	........*.*......*..	3	0.177613	0.257143	chr8	110434961	110434983	+	intergenic:RP11-211F2.1-RP11-238I10.1
21forw	ATAAATTAGGCTAGCAGCTGAGG	AAAAATTAGGCTGGCAGCAGTGG	.*..........*.....*.	3	0.4085	0.157668	chr1	22594116	22594138	-	intron:EPHA8
21forw	ATAAATTAGGCTAGCAGCTGAGG	AAAAATTAGGCTAGAAGCAGTGG	.*............*...*.	3	0.282889	0.0537241	chr8	28867133	28867155	+	intron:INTS9
21forw	ATAAATTAGGCTAGCAGCTGAGG	ATTAATTAGGCTATCACCTGAGG	..*..........*..*...	3	0.178222	0.0442907	chr14	32257683	32257705	-	intergenic:RNU6-8-AKAP6
21forw	ATAAATTAGGCTAGCAGCTGAGG	AAAAATTAGGCCAGGAGCTGTGG	.*.........*..*.....	3	0.39206	0.040081	chr10	21258415	21258437	+	intergenic:NEBL-AS1-RNU6-15P
21forw	ATAAATTAGGCTAGCAGCTGAGG	AAAAATTAGGCCAGGAGCTGTGG	.*.........*..*.....	3	0.39206	0.040081	chr18	46919197	46919219	+	intergenic:PIAS2/KATNAL2-KATNAL2
21forw	ATAAATTAGGCTAGCAGCTGAGG	AAAAATTAGTATAGCAGCTGAGA	.*.......**.........	3	0.273191	0.0358073	chr5	109967228	109967250	-	intergenic:AC011366.3-TMEM232
21forw	ATAAATTAGGCTAGCAGCTGAGG	TTAAATTAGGCTGGGAGCTGTGG	*...........*.*.....	3	0.3268	0.0326087	chr16	3768432	3768454	-	intron:CREBBP
21forw	ATAAATTAGGCTAGCAGCTGAGG	CAGAATTAGGCTAGCAGCTGGGA	***.................	3	0.457485	0.0307794	chr1	219515544	219515566	-	intergenic:RP11-95P13.1-RP11-95P13.2
21forw	ATAAATTAGGCTAGCAGCTGAGG	ATAAATTAGTCAAGCTGCTGTGG	.........*.*...*....	3	0.198238	0	chrX	151941208	151941230	-	intergenic:MAGEA4-GABRE
21forw	ATAAATTAGGCTAGCAGCTGAGG	ATAAATTAGTCTAGCCACTGTGG	.........*.....**...	3	0.155125	0	chr3	155422931	155422953	+	intergenic:PLCH1-Metazoa_SRP
21forw	ATAAATTAGGCTAGCAGCTGAGG	ATAAATTAGTCTAGCCACTGTGG	.........*.....**...	3	0.155125	0	chr14	63575945	63575967	-	intergenic:CTD-2302E22.4-WDR89/CTD-2302E22.2
21forw	ATAAATTAGGCTAGCAGCTGAGG	ATAAATGAGGCTAGGCGCTGTGG	......*.......**....	3	0.0841333	0	chr12	112272335	112272357	-	intron:HECTD4
21forw	ATAAATTAGGCTAGCAGCTGAGG	ATAAATTAGGCTGGCTGCAGTGG	............*..*..*.	3	0.0533314	0	chr17	11771414	11771436	-	intron:DNAH9
21forw	ATAAATTAGGCTAGCAGCTGAGG	ATAAAGTAGGCTAGATGCTGAGG	.....*........**....	3	0.0784998	0	chr12	53799385	53799407	+	intergenic:RP11-686F15.2-RN7SKP289
21forw	ATAAATTAGGCTAGCAGCTGAGG	ATAAATTAGGCCAGGTGCTGTGG	...........*..**....	3	0.0550326	0	chr1	25892100	25892122	+	intron:STMN1
21forw	ATAAATTAGGCTAGCAGCTGAGG	ATAAATTAGACCAGCTGCTGTGG	.........*.*...*....	3	0.198238	0	chr3	29135418	29135440	+	intergenic:AC097361.1-RBMS3-AS3
21forw	ATAAATTAGGCTAGCAGCTGAGG	ATAAATTAGGCTGGCCGCAGTGG	............*..*..*.	3	0.0533314	0	chr16	31823229	31823251	-	intergenic:ZNF720-ZNF267
21forw	ATAAATTAGGCTAGCAGCTGAGG	ATAAATTAGGCTTGCTTCTGTGG	............*..**...	3	0.0621859	0	chr3	32423086	32423108	+	intron:CMTM7
21forw	ATAAATTAGGCTAGCAGCTGAGG	ATAAATTAGGCTAGTCGCGGTGG	..............**..*.	3	0.0352343	0	chr11	112944073	112944095	+	intergenic:RP11-27G22.1-RP11-629G13.1
21forw	ATAAATTAGGCTAGCAGCTGAGG	ATAAATTAGGCTAGATGCGGTGG	..............**..*.	3	0.0352343	0	chr7	140578986	140579008	+	intergenic:DENND2A-AC006452.1
21forw	ATAAATTAGGCTAGCAGCTGAGG	ATAAATTAGGCTTACAGCTGTGG	............**......	2	0.300988	0.225	chr3	189363129	189363151	-	intergenic:TPRG1-TP63

## Sheet: Supplementary Data 4
Supplementary Data 4. CRISPOR-mediated predicted matches sorted by cutting frequency determination off-target score for LAMP3 locus
sgRNA target sequence (red; target sequence, green; PAM)
LAMP3 locus
Third intronic region #1
cctctggggaacgtaaccacccg
# Name
# Sequence	cctctggggaacgtaaccacccg
# Genome	hg38
# PAM	NGG
# Position	chr3:183152119-183152142:-
# Version	CRISPOR 4.97, 2020-04-11T18:30:24CEST
# Results	http://crispor.org/crispor.py?batchId=gLm378N0JtuSdVLceaVW
guideId	guideSeq	offtargetSeq	mismatchPos	mismatchCount	mitOfftargetScore	cfdOfftargetScore	chrom	start	end	strand	locusDesc
1rev	CGGGTGGTTACGTTCCCCAGAGG	CAGGTGGCAAAGTTCCCCAGTGG	.*.....**.*.........	4	0.485165	0.589286	chr17	80499241	80499263	+	intergenic:NPTX1-RPTOR
1rev	CGGGTGGTTACGTTCCCCAGAGG	CGGGCAGTTTCCTTCCCCAGAGG	....**...*.*........	4	0.374192	0.467128	chr11	130602050	130602072	-	intergenic:AP004371.1-MIR8052
1rev	CGGGTGGTTACGTTCCCCAGAGG	CAGGTGCCTAAGTTCCCCAGTGG	.*....**..*.........	4	0.542337	0.436298	chr17	73745363	73745385	-	intergenic:CTD-2532D12.4-LINC00469/CTD-2532D12.4
1rev	CGGGTGGTTACGTTCCCCAGAGG	CATGTGGTTAAGTTCCCCAAAGG	.**.......*........*	4	0.381664	0.297476	chr12	59712901	59712923	+	intron:SLC16A7
1rev	CGGGTGGTTACGTTCCCCAGAGG	GGGGTGATTTTGTTCCCCAGGGG	*.....*..**.........	4	0.499492	0.247885	chr16	78658179	78658201	-	intergenic:RP11-264L1.2-WWOX
1rev	CGGGTGGTTACGTTCCCCAGAGG	CAGGGGGTTACGCTCCCCTGTGG	.*..*.......*.....*.	4	0.193016	0.230209	chr6	61007264	61007286	+	intergenic:RP11-343D24.2-AL356131.1
1rev	CGGGTGGTTACGTTCCCCAGAGG	GGGGGGGTTACGCTCCACAGGGG	*...*.......*...*...	4	0.235909	0.215286	chr10	103504677	103504699	+	intron:NEURL1-AS1
1rev	CGGGTGGTTACGTTCCCCAGAGG	TGGATGGTCAGGTTCCCCAGTGG	*..*....*.*.........	4	0.485165	0.207692	chr3	116938936	116938958	-	intergenic:LINC00901-RNU5E-8P
1rev	CGGGTGGTTACGTTCCCCAGAGG	GGGGTTGTGACCTTCCCCAGTGG	*....*..*..*........	4	0.260206	0.199488	chr12	17427437	17427459	+	intergenic:RNU6-837P-RP11-871F6.3
1rev	CGGGTGGTTACGTTCCCCAGAGG	GGGGTGGTGACATTCCCCGGTGG	*.......*..*......*.	4	0.158377	0.197826	chr15	68360673	68360695	+	intron:ITGA11
1rev	CGGGTGGTTACGTTCCCCAGAGG	TGGGTGCTTTTGTTCCCCAGCGG	*.....*..**.........	4	0.499492	0.186652	chr12	57848087	57848109	+	intergenic:CTDSP2-RP11-620J15.2
1rev	CGGGTGGTTACGTTCCCCAGAGG	TGGGTGGTCTCGTTCCCCCGTGG	*.......**........*.	4	0.296474	0.168513	chr22	49191650	49191672	+	intergenic:LINC01310-RP1-34P24.3
1rev	CGGGTGGTTACGTTCCCCAGAGG	TGGGTGGTTTGGATCCCCAGTGG	*........**.*.......	4	0.297351	0.152715	chr14	47973347	47973369	-	intergenic:LINC00648-RNU6-297P
1rev	CGGGTGGTTACGTTCCCCAGAGG	CGTGTGGGTGCGTACCCCAGGGG	..*....*.*...*......	4	0.193588	0.126102	chr9	136863093	136863115	-	intron:EDF1
1rev	CGGGTGGTTACGTTCCCCAGAGG	CTGCTGCTTACCTTCCCCAGGGG	.*.*..*....*........	4	0.480774	0.122621	chr20	47346127	47346149	-	intergenic:RP4-569M23.5-ZMYND8
1rev	CGGGTGGTTACGTTCCCCAGAGG	CGGAAGGTTCAGTTCCCCAGTGG	...**....**.........	4	0.697697	0.1125	chr17	44748702	44748724	+	intron:DBF4B
1rev	CGGGTGGTTACGTTCCCCAGAGG	CGGGAGATTAAGTCCCCCAGAGG	....*.*...*..*......	4	0.0808082	0.107143	chr12	90023216	90023238	+	intergenic:RP11-654D12.3-RP11-567C2.1
1rev	CGGGTGGTTACGTTCCCCAGAGG	GGCTTGGATACGTTCCCCAGTGG	*.**...*............	4	1.34583	0.102159	chr9	21922608	21922630	+	intergenic:RP11-70L8.5-MTAP
1rev	CGGGTGGTTACGTTCCCCAGAGG	CTTGTGTTTACCTTCCCCAGTGG	.**...*....*........	4	0.474044	0.0962567	chr8	102749114	102749136	-	intergenic:AP003356.1-KB-1732A1.1
1rev	CGGGTGGTTACGTTCCCCAGAGG	CAGCTGGTTATGTTCCCTAGTGG	.*.*......*......*..	4	0.172235	0.0886082	chr18	6638614	6638636	-	intergenic:RN7SL282P-RP11-91I8.1
1rev	CGGGTGGTTACGTTCCCCAGAGG	CGGGTGACTATGTCCCCCAGGGG	......**..*..*......	4	0.0770929	0.0879121	chr16	1263522	1263544	+	intergenic:TPSD1-RP11-616M22.7
1rev	CGGGTGGTTACGTTCCCCAGAGG	GGGCTGGTTCCCTTCCCCAGAGG	*..*.....*.*........	4	0.648306	0.0853016	chr9	129095094	129095116	+	exon:CRAT
1rev	CGGGTGGTTACGTTCCCCAGAGG	CGGGTGGTTTGGCTCCTCAGAGG	.........**.*...*...	4	0.103953	0.0812693	chr15	66294007	66294029	+	intron:DIS3L
1rev	CGGGTGGTTACGTTCCCCAGAGG	CGGGTGATTTTGTCCCCCAGGGG	......*..**..*......	4	0.0710026	0.0775695	chr10	104784206	104784228	+	intergenic:SORCS3-AS1-SORCS3
1rev	CGGGTGGTTACGTTCCCCAGAGG	TGGGTGGTTTTGTCCCCCAGAGG	*........**..*......	4	0.114484	0.0775695	chr10	92628068	92628090	+	intron:KIF11
1rev	CGGGTGGTTACGTTCCCCAGAGG	AGGGTGGTTTTGTCCCCCAGGGG	*........**..*......	4	0.114484	0.0775695	chr16	17936237	17936259	+	intergenic:CTD-3229J4.1-CTA-481E9.2
1rev	CGGGTGGTTACGTTCCCCAGAGG	AGGGTGGTGATTTTCCCCAGAGG	*.......*.**........	4	0.238701	0.0732601	chr4	25957841	25957863	-	intergenic:SMIM20-RBPJ
1rev	CGGGTGGTTACGTTCCCCAGAGG	AGGGTGGCTACGTTCAGCAGGGG	*......*.......**...	4	0.104848	0.0588235	chr6	14673096	14673118	-	intergenic:RNU6-793P-RP11-146I2.1
1rev	CGGGTGGTTACGTTCCCCAGAGG	TGGTTGGTTTCGTTCCCGAGCGG	*..*.....*.......*..	4	0.285817	0.0427807	chr17	74447985	74448007	+	intergenic:GPRC5C-CD300A
1rev	CGGGTGGTTACGTTCCCCAGAGG	GGGGTGGTTAGGCTACCCAGAGG	*.........*.*.*.....	4	0.0865257	0.0400458	chr11	68370410	68370432	+	intron:LRP5
1rev	CGGGTGGTTACGTTCCCCAGAGG	CGGGTGGTGACGGCCCCCGGCGG	........*...**....*.	4	0.0158783	0.0173026	chr7	6653131	6653153	+	exon:ZNF316
1rev	CGGGTGGTTACGTTCCCCAGAGG	CGAGTGGTCACGTTGCACAGGGG	..*.....*.....*.*...	4	0.0934373	0.0161538	chr10	126955742	126955764	+	intron:DOCK1
1rev	CGGGTGGTTACGTTCCCCAGAGG	CGGGTGGTTACCCTTCCCTGTGG	...........**.*...*.	4	0.02194	0.0150036	chr5	2277972	2277994	+	intergenic:Y_RNA-LSINCT5
1rev	CGGGTGGTTACGTTCCCCAGAGG	GGGGTGGTTATGCTTCCCAGGGG	*.........*.*.*.....	4	0.0865257	0.0147861	chr6	34115455	34115477	-	intron:GRM4
1rev	CGGGTGGTTACGTTCCCCAGAGG	GGGATGGTCACGTTCCCCAGGGG	*..*....*...........	3	1.63277	0.758528	chrX	12296132	12296154	-	intergenic:Y_RNA-FRMPD4-AS1
1rev	CGGGTGGTTACGTTCCCCAGAGG	CAGGTGGTCACGTTCCCCACGGG	.*......*..........*	3	0.911667	0.334742	chr2	69991997	69992019	-	intron:PCBP1-AS1
1rev	CGGGTGGTTACGTTCCCCAGAGG	CGGGAGCTTCCGTTCCCCAGAGG	....*.*..*..........	3	1.52641	0.114583	chr18	79848773	79848795	+	intergenic:RP11-154H12.3-KCNG2
1rev	CGGGTGGTTACGTTCCCCAGAGG	TGGCTGGTTACTTTCCCCAGGGA	*..*.......*........	3	0.276978	0.0141403	chr5	28922077	28922099	-	intergenic:CTD-2134P3.1-SNORA18
Fifth intronic region #2
cctccttcaaactggcacctgct
# Name
# Sequence	cctccttcaaactggcacctgct
# Genome	hg38
# PAM	NGG
# Position	chr3:183131400-183131423:-
# Version	CRISPOR 4.97, 2020-04-11T18:32:55CEST
# Results	http://crispor.org/crispor.py?batchId=GAhfQtDseu8rfARw0Utb
guideId	guideSeq	offtargetSeq	mismatchPos	mismatchCount	mitOfftargetScore	cfdOfftargetScore	chrom	start	end	strand	locusDesc
1rev	AGCAGGTGCCAGTTTGAAGGAGG	AGAAAGTACTAGTTTGAAGGGGG	..*.*..*.*..........	4	1.23951	0.706928	chr3	60749623	60749645	+	intergenic:MIR548BB-FHIT
1rev	AGCAGGTGCCAGTTTGAAGGAGG	AGAAGGAGCCAATTTGAAGAGGG	..*...*....*.......*	4	0.218762	0.663542	chr8	10241329	10241351	+	intron:MSRA
1rev	AGCAGGTGCCAGTTTGAAGGAGG	TGCAGGAACCAGTTTGAAAGAGG	*.....**..........*.	4	0.359838	0.625	chr21	17067652	17067674	+	intergenic:AF212831.2-RNU6-113P
1rev	AGCAGGTGCCAGTTTGAAGGAGG	AGCAAGAGTCAGTTTGAAGATGG	....*.*.*..........*	4	0.275531	0.62207	chr4	84474370	84474392	-	intergenic:RP11-42A4.1-NKX6-1
1rev	AGCAGGTGCCAGTTTGAAGGAGG	AGCAGATGAAAGCTTGAAGGTGG	.....*..**..*.......	4	0.179838	0.586466	chr18	49358283	49358305	+	intron:DYM
1rev	AGCAGGTGCCAGTTTGAAGGAGG	AACAGAAGCCAGCTTGAAGGAGG	.*...**.....*.......	4	0.228793	0.584514	chr8	91643368	91643390	-	intergenic:RN7SKP231-RP11-122C21.1
1rev	AGCAGGTGCCAGTTTGAAGGAGG	AATAGATGCCAGTTTGAAGAAGG	.**..*.............*	4	0.416048	0.545373	chr17	9217445	9217467	+	intron:NTN1
1rev	AGCAGGTGCCAGTTTGAAGGAGG	TGCAAGAGCCAGTTTGAAAGGGG	*...*.*...........*.	4	0.359838	0.541667	chr2	23427187	23427209	+	intron:KLHL29
1rev	AGCAGGTGCCAGTTTGAAGGAGG	TGCAGGAGACAGTTTGAAGTTGG	*.....*.*..........*	4	0.291054	0.525	chr9	87666329	87666351	-	intron:DAPK1
1rev	AGCAGGTGCCAGTTTGAAGGAGG	AGAAGGAGCCAGTATAAAGGGGG	..*...*......*.*....	4	0.0259429	0.469444	chr16	85788526	85788548	+	intergenic:RP11-568J23.5-EMC8
1rev	AGCAGGTGCCAGTTTGAAGGAGG	AACAGATTTCAGTTTGAAGGTGG	.*...*.**...........	4	0.504558	0.46274	chr2	196816054	196816076	+	intergenic:C2orf66-RP11-84A12.1
1rev	AGCAGGTGCCAGTTTGAAGGAGG	AGTAGGTGCCAGTTTAAATAAGG	..*............*..**	4	0.0352715	0.429688	chr5	94701359	94701381	-	intergenic:ANKRD32-MCTP1
1rev	AGCAGGTGCCAGTTTGAAGGAGG	AGAAGGAGCAGGTTTGAAGGTGG	..*...*..**.........	4	0.469856	0.427194	chrX	105336802	105336824	-	intron:IL1RAPL2
1rev	AGCAGGTGCCAGTTTGAAGGAGG	CGCAGGAGCCAGCTTGAAAGGGG	*.....*.....*.....*.	4	0.139257	0.422932	chr2	148758041	148758063	+	intron:EPC2
1rev	AGCAGGTGCCAGTTTGAAGGAGG	TGCAGGTGCCAGTTTAAACAGGG	*..............*..**	4	0.0377877	0.420259	chr14	25277077	25277099	-	intergenic:RP11-89K22.1-SNORD37
1rev	AGCAGGTGCCAGTTTGAAGGAGG	AAAAGGTTACAGTTTGAAGGAGG	.**....**...........	4	0.822304	0.392857	chr3	187691308	187691330	-	intergenic:SST-RTP2
1rev	AGCAGGTGCCAGTTTGAAGGAGG	AGCAGGAGCAAGTTTGAAATCGG	......*..*........**	4	0.124203	0.379167	chr13	107121143	107121165	-	intergenic:AL445204.1-FAM155A
1rev	AGCAGGTGCCAGTTTGAAGGAGG	ACAAGGAGCCAGTTTGAAAGAGG	.**...*...........*.	4	0.335877	0.375	chr2	241889843	241889865	+	intergenic:RTP5-AC131097.4
1rev	AGCAGGTGCCAGTTTGAAGGAGG	AGCAGGAACCAGAATGAAGGGGG	......**....**......	4	0.0537567	0.375	chr6	101113131	101113153	+	intergenic:RP3-467N11.1-GRIK2
1rev	AGCAGGTGCCAGTTTGAAGGAGG	AGTAGAGGACAGTTTGAAGGAGG	..*..**.*...........	4	0.339788	0.346639	chr2	168095120	168095142	-	intron:STK39
1rev	AGCAGGTGCCAGTTTGAAGGAGG	AGCAGGTGGCAATTAAAAGGGGG	........*..*..**....	4	0.018914	0.334503	chr10	6260475	6260497	-	intergenic:Y_RNA-RP11-563J2.2
1rev	AGCAGGTGCCAGTTTGAAGGAGG	ATCAGGAGCCAATATGAAGGAGG	.*....*....*.*......	4	0.0752625	0.321717	chr2	228896660	228896682	-	intergenic:AC074019.1-PID1
1rev	AGCAGGTGCCAGTTTGAAGGAGG	CCCAGGTTCAAGTTTGAAGGTGG	**.....*.*..........	4	1.3177	0.321429	chr17	3132060	3132082	+	intergenic:OR1G1-CTD-2309O5.3
1rev	AGCAGGTGCCAGTTTGAAGGAGG	AGAAACTTCCAGTTTGAAGGAGG	..*.**.*............	4	0.778439	0.320076	chr17	31775185	31775207	-	intergenic:RP11-805L22.3-CTC-542B22.1
1rev	AGCAGGTGCCAGTTTGAAGGAGG	AACTGTTGCAAGTTTGAAGGTGG	.*.*.*...*..........	4	0.760553	0.311111	chr4	77527735	77527757	-	intron:CXCL13
1rev	AGCAGGTGCCAGTTTGAAGGAGG	AACAGGTGTCACCTTGAAGGTGG	.*......*..**.......	4	0.166446	0.309449	chr12	68824395	68824417	+	exon:MDM2
1rev	AGCAGGTGCCAGTTTGAAGGAGG	AGCAGATCCCAGTTTGAAATTGG	.....*.*..........**	4	0.119456	0.307692	chr17	32270337	32270359	-	intergenic:RHBDL3-RP11-443G13.2
1rev	AGCAGGTGCCAGTTTGAAGGAGG	ATCAGGGGACAATTTGAAGGAGG	.*....*.*..*........	4	0.293753	0.299465	chr2	176386134	176386156	+	intergenic:AC068706.1-AC017048.1
1rev	AGCAGGTGCCAGTTTGAAGGAGG	ATCAGGTCTAAGTTTGAAGGAGG	.*.....***..........	4	0.768095	0.29697	chr1	193740849	193740871	+	intergenic:RP11-21J7.1-AL136456.1
1rev	AGCAGGTGCCAGTTTGAAGGAGG	AGCAGATGTAATTTTGAAGGTGG	.....*..**.*........	4	0.228631	0.291667	chr15	31230762	31230784	+	exon:RP11-16E12.2
1rev	AGCAGGTGCCAGTTTGAAGGAGG	AGCAGTTGCTGGTTTGAAAGAGG	.....*...**.......*.	4	0.146428	0.291317	chr2	108149302	108149324	-	intergenic:AC023672.2-AC019100.3
1rev	AGCAGGTGCCAGTTTGAAGGAGG	AGCAGAGGGCAGCTTGAAGGGGG	.....**.*...*.......	4	0.133365	0.287483	chr1	10897370	10897392	-	intergenic:CASZ1-C1orf127
1rev	AGCAGGTGCCAGTTTGAAGGAGG	ACAAGGGGCCAGCTTGAAGGGGG	.**...*.....*.......	4	0.372876	0.278638	chr6	39254622	39254644	-	intergenic:KCNK5-KCNK17
1rev	AGCAGGTGCCAGTTTGAAGGAGG	ATTAGGTGCCAGTATAAAGGAGG	.**..........*.*....	4	0.0379838	0.270833	chr13	54259302	54259324	+	intergenic:LINC00458-AL512655.1
1rev	AGCAGGTGCCAGTTTGAAGGAGG	GGTGGGTGGCAGTTTGAAGGTGG	*.**....*...........	4	0.822304	0.265997	chr6	124721676	124721698	-	intron:NKAIN2
1rev	AGCAGGTGCCAGTTTGAAGGAGG	AACACGTGCCAGTTAGAATGGGG	.*..*.........*...*.	4	0.133665	0.256603	chr8	138302890	138302912	+	intron:FAM135B
1rev	AGCAGGTGCCAGTTTGAAGGAGG	AGCAGCTGCCCATTTAAAGGAGG	.....*....**...*....	4	0.0406535	0.254545	chr15	35653454	35653476	-	intron:DPH6-AS1
1rev	AGCAGGTGCCAGTTTGAAGGAGG	AGAAGTTGTCAGTTTGATGGAGG	..*..*..*........*..	4	0.11311	0.252778	chr1	121488053	121488075	+	intergenic:CH17-437K3.1-RP11-344P13.4
1rev	AGCAGGTGCCAGTTTGAAGGAGG	AGCAGTTTCAAGATTGAAGGTGG	.....*.*.*..*.......	4	0.294334	0.25	chr2	19050368	19050390	-	intergenic:LINC01376-MIR4757
1rev	AGCAGGTGCCAGTTTGAAGGAGG	TCCAGGTGGCAGTTAGAAGGAGG	**......*.....*.....	4	0.24614	0.24812	chr1	38384595	38384617	+	intergenic:LINC01343-RNU6-753P
1rev	AGCAGGTGCCAGTTTGAAGGAGG	ATCTGTTGTCAGTTTGAAGGAGG	.*.*.*..*...........	4	0.504558	0.236226	chr2	47678126	47678148	+	intergenic:KCNK12-MSH6
1rev	AGCAGGTGCCAGTTTGAAGGAGG	CGGAGGAGGCAGTTTGAAGGAGG	*.*...*.*...........	4	0.561634	0.232143	chr9	136395156	136395178	+	intron:SNAPC4
1rev	AGCAGGTGCCAGTTTGAAGGAGG	TGGTGGTGCCAGATTGAAGGAGG	*.**........*.......	4	0.573581	0.22028	chr1	44526596	44526618	-	intergenic:RNF220-MIR5584
1rev	AGCAGGTGCCAGTTTGAAGGAGG	GTCAGTTGCCAGTTTGATGGTGG	**...*...........*..	4	0.187752	0.212121	chr6	96653842	96653864	+	intergenic:RNU4-70P-RP3-417O22.3
1rev	AGCAGGTGCCAGTTTGAAGGAGG	CACAGGTGCCATTTTGAAAGGGG	**.........*......*.	4	0.25921	0.199251	chrX	8489648	8489670	-	intergenic:VCX3B-KAL1
1rev	AGCAGGTGCCAGTTTGAAGGAGG	GGCAGGTGTCAGCCTGAAGGCGG	*.......*...**......	4	0.0529596	0.197368	chr14	91274522	91274544	+	intron:CCDC88C
1rev	AGCAGGTGCCAGTTTGAAGGAGG	TCCATGTGCCAGTTTGAAGAAGG	**..*..............*	4	0.697447	0.194712	chr13	39480134	39480156	+	intron:LHFP
1rev	AGCAGGTGCCAGTTTGAAGGAGG	TACAGGTGCCAGCCTGAAGGAGG	**..........**......	4	0.086677	0.190862	chr4	3404970	3404992	+	intron:RGS12
1rev	AGCAGGTGCCAGTTTGAAGGAGG	AGTAGGTGACAGTATGATGGTGG	..*.....*....*...*..	4	0.0278569	0.182398	chr14	100102775	100102797	-	intron:EVL
1rev	AGCAGGTGCCAGTTTGAAGGAGG	AGAAGGTTTCATTTTGAAGGAGG	..*....**..*........	4	0.424071	0.182292	chr13	60226900	60226922	+	intergenic:LINC00434-TDRD3
1rev	AGCAGGTGCCAGTTTGAAGGAGG	AACTGGTGTCATTTTGAAGGAGG	.*.*....*..*........	4	0.430092	0.181213	chr4	95028128	95028150	+	intron:BMPR1B
1rev	AGCAGGTGCCAGTTTGAAGGAGG	AGGAGGTGGCAGCTTGAAGTAGG	..*.....*...*......*	4	0.153935	0.171053	chr12	66458231	66458253	-	intron:GRIP1
1rev	AGCAGGTGCCAGTTTGAAGGAGG	AACAGGTGCCCCTTTGAAGAAGG	.*........**.......*	4	0.190445	0.167986	chrX	150756308	150756330	+	intron:MTMR1
1rev	AGCAGGTGCCAGTTTGAAGGAGG	AGAGGGTGCGAGCTTGAAGGCGG	..**.....*..*.......	4	0.502809	0.166301	chr19	12919269	12919291	-	exon:SYCE2
1rev	AGCAGGTGCCAGTTTGAAGGAGG	AGCAGATGCCTCTTTGAAGAAGG	.....*....**.......*	4	0.103551	0.152715	chr2	240434733	240434755	-	intergenic:U3-GPC1
1rev	AGCAGGTGCCAGTTTGAAGGAGG	GGCTGGTGCCAGCCTGAAGGAGG	*..*........**......	4	0.086677	0.143541	chr11	61752900	61752922	-	intron:MYRF
1rev	AGCAGGTGCCAGTTTGAAGGAGG	GGCAGGTGGCAGCCTGAAGGGGG	*.......*...**......	4	0.0529596	0.139635	chrX	131059339	131059361	-	intron:ARHGAP36
1rev	AGCAGGTGCCAGTTTGAAGGAGG	AGAAGGGGCCAGTCTGAAGAGGG	..*...*......*.....*	4	0.066251	0.136555	chr17	31416684	31416706	+	intergenic:RAB11FIP4-AC135724.1
1rev	AGCAGGTGCCAGTTTGAAGGAGG	AGCTGCTGCCAGTATGATGGGGG	...*.*.......*...*..	4	0.0265585	0.134298	chr11	65560955	65560977	+	intergenic:LTBP3-RP11-856B14.10
1rev	AGCAGGTGCCAGTTTGAAGGAGG	AGGAGGTCCCAGAATGAAGGAGG	..*....*....**......	4	0.0813448	0.131868	chr14	72736620	72736642	+	intron:DPF3
1rev	AGCAGGTGCCAGTTTGAAGGAGG	AGCAGTTGCCAGCATGAGGGCGG	.....*......**...*..	4	0.0102782	0.130326	chr17	81082717	81082739	+	intron:BAIAP2
1rev	AGCAGGTGCCAGTTTGAAGGAGG	AGAAAGTGCCAATTTGCAGGAGG	..*.*......*....*...	4	0.280743	0.123712	chr15	35828751	35828773	+	intron:DPH6-AS1
1rev	AGCAGGTGCCAGTTTGAAGGAGG	TGTAGATGCCAGTTTGCAGGAGG	*.*..*..........*...	4	0.363635	0.121324	chr17	72683008	72683030	-	intergenic:RN7SKP180-AC080037.1
1rev	AGCAGGTGCCAGTTTGAAGGAGG	AGCAGATGCCAATTTGCAGTGGG	.....*.....*....*..*	4	0.071833	0.115294	chr6	78509828	78509850	+	intergenic:MEI4-RP3-390M24.1
1rev	AGCAGGTGCCAGTTTGAAGGAGG	AGCAGCTTTCTGTTTGAAGGCGG	.....*.**.*.........	4	0.267721	0.114729	chr20	43207754	43207776	-	intergenic:RP1-269M15.3-RN7SL666P
1rev	AGCAGGTGCCAGTTTGAAGGAGG	AGCAAATGCCAGTTTGACTGGGG	....**...........**.	4	0.0561473	0.110053	chr14	97726911	97726933	-	intergenic:RP11-76E12.1-RP11-204N11.1
1rev	AGCAGGTGCCAGTTTGAAGGAGG	AGGGAGTGCCAGTTTGAGGGAGG	..***............*..	4	0.305989	0.108333	chr19	15243594	15243616	-	intron:BRD4
1rev	AGCAGGTGCCAGTTTGAAGGAGG	AGGAGGTTACCGTTTGAAGGTGG	..*....**.*.........	4	0.456379	0.107143	chr2	212958907	212958929	-	intergenic:MIR4776-1-IKZF2
1rev	AGCAGGTGCCAGTTTGAAGGAGG	AGCAGCTGTCAGTCAGAAGGTGG	.....*..*....**.....	4	0.021119	0.0986842	chr13	110074532	110074554	-	intergenic:RP11-403A3.3-RN7SL783P
1rev	AGCAGGTGCCAGTTTGAAGGAGG	AGCAAGTCCCAGGTTGAAGTGGG	....*..*....*......*	4	0.255517	0.0973913	chr2	149377335	149377357	+	intron:LYPD6
1rev	AGCAGGTGCCAGTTTGAAGGAGG	AGGTGGTGCCAGTTTGAGGTTGG	..**.............*.*	4	0.127597	0.0890909	chr7	24987436	24987458	+	intergenic:OSBPL3-CYCS
1rev	AGCAGGTGCCAGTTTGAAGGAGG	AGCATGTGCCAGCTTGAGGAGGG	....*.......*....*.*	4	0.0500813	0.0888158	chr2	173481250	173481272	+	intergenic:CDCA7-RP11-796E10.1
1rev	AGCAGGTGCCAGTTTGAAGGAGG	AGCAGGTGGAAATTTGGAGGGGG	........**.*....*...	4	0.145493	0.088366	chr7	127752260	127752282	+	intron:SND1
1rev	AGCAGGTGCCAGTTTGAAGGAGG	AACAGTTGTCAGTTTGCAGGTGG	.*...*..*.......*...	4	0.225336	0.0871041	chr12	54983019	54983041	+	intron:TESPA1
1rev	AGCAGGTGCCAGTTTGAAGGAGG	GGCAGGTGCCAGATTGCAGTGGG	*...........*...*..*	4	0.103916	0.0855204	chr4	47324567	47324589	-	intron:GABRB1
1rev	AGCAGGTGCCAGTTTGAAGGAGG	AGCAGGAGCGGTTTTGAAGGTGG	......*..***........	4	0.224146	0.0850694	chr16	55506831	55506853	-	intergenic:MMP2-LPCAT2
1rev	AGCAGGTGCCAGTTTGAAGGAGG	AGCAGGGGAGAGTTTGAAGCTGG	......*.**.........*	4	0.240915	0.0840336	chr6	134987739	134987761	-	exon:HBS1L
1rev	AGCAGGTGCCAGTTTGAAGGAGG	TGCAGGTGCCAGTTTGCTGATGG	*...............**.*	4	0.0526294	0.0827206	chr10	68544530	68544552	-	intergenic:SLC25A16-TET1
1rev	AGCAGGTGCCAGTTTGAAGGAGG	AGCAAGTGCAATTCTGAAGGGGG	....*....*.*.*......	4	0.0965976	0.0825397	chr11	16956357	16956379	+	intergenic:PLEKHA7-AC116533.3
1rev	AGCAGGTGCCAGTTTGAAGGAGG	GAGAGGTGCCAGTTTGGAGGTGG	***.............*...	4	0.601049	0.0746606	chr6	4945716	4945738	-	intron:CDYL
1rev	AGCAGGTGCCAGTTTGAAGGAGG	TGCAGGTGCCATTCTGAATGTGG	*..........*.*....*.	4	0.0386222	0.0732601	chr5	61298767	61298789	-	intergenic:CTC-436P18.3-ZSWIM6
1rev	AGCAGGTGCCAGTTTGAAGGAGG	TGCATGTGCGAGTATGAAGGCGG	*...*....*...*......	4	0.206278	0.0722222	chr20	24461297	24461319	-	intergenic:RP4-564O4.1-SYNDIG1
1rev	AGCAGGTGCCAGTTTGAAGGAGG	TGCAGGTGCTAGGCTGAAGGGGG	*........*..**......	4	0.0798295	0.0701498	chrX	117302709	117302731	-	intergenic:RNU6-1323P-RP1-278D1.2
1rev	AGCAGGTGCCAGTTTGAAGGAGG	AGCAGCTGACAGTTTGGATGTGG	.....*..*.......*.*.	4	0.0673867	0.0687548	chr14	76050362	76050384	+	intron:IFT43
1rev	AGCAGGTGCCAGTTTGAAGGAGG	AGCTGGTGACAGTTTGGAAGAGG	...*....*.......*.*.	4	0.117323	0.0687548	chr18	54585579	54585601	-	intergenic:C18orf54-DYNAP
1rev	AGCAGGTGCCAGTTTGAAGGAGG	AGCAGGTGACAGTCTGAGGTGGG	........*....*...*.*	4	0.0106457	0.0685714	chr2	12925668	12925690	-	intergenic:TRIB2-AC064875.2
1rev	AGCAGGTGCCAGTTTGAAGGAGG	AGCCGGCGCCATTTTGAAAGTGG	...*..*....*......*.	4	0.167598	0.0666613	chr8	26291513	26291535	+	exon:PPP2R2A
1rev	AGCAGGTGCCAGTTTGAAGGAGG	GGCAGGTGCCAGTTTGGGGAGGG	*...............**.*	4	0.0526294	0.0661765	chr17	36888816	36888838	+	intron:RP11-445F12.1
1rev	AGCAGGTGCCAGTTTGAAGGAGG	ACCAGGTCTCAGTTTGGAGGGGG	.*.....**.......*...	4	0.372455	0.0657849	chr6	168642675	168642697	+	intron:SMOC2
1rev	AGCAGGTGCCAGTTTGAAGGAGG	AGCAGGGGCCAGGATGAATGGGG	......*.....**....*.	4	0.0186481	0.0633297	chr6	118731712	118731734	-	intergenic:CEP85L-MCM9
1rev	AGCAGGTGCCAGTTTGAAGGAGG	ACCAGGTGGCACTTCGAAGGCGG	.*......*..*..*.....	4	0.121101	0.0618793	chr18	74685781	74685803	-	intron:ZNF407
1rev	AGCAGGTGCCAGTTTGAAGGAGG	AGCAGTTACCAGTTTGGTGGAGG	.....*.*........**..	4	0.0686244	0.0588235	chrX	53537216	53537238	+	intron:HUWE1
1rev	AGCAGGTGCCAGTTTGAAGGAGG	AGCAGGTAAGAGTTTGCAGGTGG	.......***......*...	4	0.309968	0.0588235	chr9	14722124	14722146	-	intron:CER1
1rev	AGCAGGTGCCAGTTTGAAGGAGG	AGCAGGTGGCAGGAAGAAGGCGG	........*...***.....	4	0.0128881	0.0578776	chr13	44516943	44516965	-	intergenic:TSC22D1-TSC22D1/TSC22D1-AS1
1rev	AGCAGGTGCCAGTTTGAAGGAGG	TTGAGGTGCCAGTTTGGAGGTGG	***.............*...	4	0.601049	0.0561497	chr9	1382067	1382089	+	intergenic:RNA5SP279-SMARCA2
1rev	AGCAGGTGCCAGTTTGAAGGAGG	AGCAGGGGCCAATTAGGAGGAGG	......*....*..*.*...	4	0.0496063	0.0560918	chr1	5980571	5980593	+	intron:NPHP4
1rev	AGCAGGTGCCAGTTTGAAGGAGG	AGGAGGTGTGTGTTTGAAGGAGG	..*.....***.........	4	0.420325	0.0523504	chr1	202205840	202205862	-	intron:LGR6
1rev	AGCAGGTGCCAGTTTGAAGGAGG	GGCAGGGGCCAGTTTGTATGGGG	*.....*.........*.*.	4	0.138537	0.0522876	chrX	125082438	125082460	-	intergenic:TENM1-AL008707.1
1rev	AGCAGGTGCCAGTTTGAAGGAGG	AGCAGGTGCCAGCTTGGGGAGGG	............*...**.*	4	0.0166218	0.0522446	chr4	117917426	117917448	-	intergenic:AC108056.1-NDST3
1rev	AGCAGGTGCCAGTTTGAAGGAGG	AGCAGGTGACAGGTAGAGGGAGG	........*...*.*..*..	4	0.0177705	0.0517816	chr8	22181178	22181200	-	intron:BMP1
1rev	AGCAGGTGCCAGTTTGAAGGAGG	AGCAGGGGCCAGCATGCAGGAGG	......*.....**..*...	4	0.0216937	0.0507324	chr17	21074489	21074511	-	intergenic:USP22-LINC01563
1rev	AGCAGGTGCCAGTTTGAAGGAGG	AGCAGCTACCAGTTTGGGGGTGG	.....*.*........**..	4	0.0686244	0.0481283	chr1	47450524	47450546	-	intergenic:FOXD2-AL356458.1
1rev	AGCAGGTGCCAGTTTGAAGGAGG	AGGAGGTGAGAGTCTGAAGGAGG	..*.....**...*......	4	0.118282	0.047619	chr19	44746152	44746174	-	intergenic:snoZ6-BCL3
1rev	AGCAGGTGCCAGTTTGAAGGAGG	GGCAGGTGCCAGGCAGAAGGTGG	*...........***.....	4	0.0232294	0.0431514	chr3	50484329	50484351	-	intron:CACNA2D2
1rev	AGCAGGTGCCAGTTTGAAGGAGG	AGGAGGTGGCAGCTTGCAGGAGG	..*.....*...*...*...	4	0.134926	0.0431225	chr20	9433158	9433180	-	intron:PLCB4
1rev	AGCAGGTGCCAGTTTGAAGGAGG	AGCAAGTGCCAGTATGGAGCTGG	....*........*..*..*	4	0.0378752	0.0405762	chr16	73730754	73730776	+	intergenic:CTD-2009A10.1-RP11-53L24.1
1rev	AGCAGGTGCCAGTTTGAAGGAGG	AGCAGGGGCCAGTTAGGATGGGG	......*.......*.*.*.	4	0.0333682	0.0400656	chr6	5602745	5602767	+	intron:FARS2
1rev	AGCAGGTGCCAGTTTGAAGGAGG	AGCTGCTGCCAGTTTGCTGGGGG	...*.*..........**..	4	0.0686244	0.0382839	chr18	34797515	34797537	-	intron:DTNA
1rev	AGCAGGTGCCAGTTTGAAGGAGG	AGCTGGAGCCATTTTGGAGGTGG	...*..*....*....*...	4	0.19447	0.0377931	chr5	139716705	139716727	+	intergenic:CTB-35F21.1-RNU6-236P
1rev	AGCAGGTGCCAGTTTGAAGGAGG	AGCAGGTGCCAGATTGTGGAGGG	............*...**.*	4	0.0166218	0.0346154	chrX	138648377	138648399	-	intergenic:FGF13-MIR504
1rev	AGCAGGTGCCAGTTTGAAGGAGG	AGCATGTGTGTGTTTGAAGGAGG	....*...***.........	4	0.426293	0.0314103	chrX	51525523	51525545	+	intergenic:LINC01496-GSPT2
1rev	AGCAGGTGCCAGTTTGAAGGAGG	AGCATGTGGCAGTTTGGAGAAGG	....*...*.......*..*	4	0.155314	0.0307248	chr9	352017	352039	+	intron:DOCK8
1rev	AGCAGGTGCCAGTTTGAAGGAGG	AGCAGATGCCCGGCTGAAGGAGG	.....*....*.**......	4	0.0264277	0.0298137	chr8	144453391	144453413	-	exon:CYHR1
1rev	AGCAGGTGCCAGTTTGAAGGAGG	AGTAGGTGACAGTTGAAAGGAGG	..*.....*.....**....	4	0.0417434	0.0294643	chr5	88977104	88977126	+	intron:MEF2C-AS1
1rev	AGCAGGTGCCAGTTTGAAGGAGG	AGCAGGTTCATGTTTGCAGGGGG	.......*.**.....*...	4	0.281559	0.0294118	chr20	34545655	34545677	-	intergenic:DYNLRB1-MAP1LC3A
1rev	AGCAGGTGCCAGTTTGAAGGAGG	ACCAGGGGCCAGTTTGGGGGAGG	.*....*.........**..	4	0.0816037	0.0287463	chr13	108410677	108410699	+	intergenic:TNFSF13B-MYO16
1rev	AGCAGGTGCCAGTTTGAAGGAGG	ACAATGTCCCAGTTTGAAGGCAG	.**.*..*............	4	0.269167	0.0287179	chr2	225720669	225720691	+	intergenic:RP11-314B1.2-RP11-314B1.1
1rev	AGCAGGTGCCAGTTTGAAGGAGG	CCCATGTCCCAGTTTGAAGGCAG	**..*..*............	4	0.272989	0.0284024	chrX	32107578	32107600	+	intergenic:RNA5SP501-DMD
1rev	AGCAGGTGCCAGTTTGAAGGAGG	GGCAGGTGCCATTTTGGGGGAGG	*..........*....**..	4	0.0587833	0.0271493	chr2	26885495	26885517	-	intron:DPYSL5
1rev	AGCAGGTGCCAGTTTGAAGGAGG	AGCAGGTCCCAGTATGGGGGTGG	.......*.....*..**..	4	0.0160864	0.0268908	chr22	42318804	42318826	+	intergenic:CTA-989H11.1-LINC01315
1rev	AGCAGGTGCCAGTTTGAAGGAGG	AGCAGGTCCCAGGTTGCAGAGGG	.......*....*...*..*	4	0.093393	0.0265591	chr14	75239542	75239564	-	intergenic:RP11-293M10.1-RP11-293M10.2
1rev	AGCAGGTGCCAGTTTGAAGGAGG	AGCAAGAGCCAGATGGAAGGTGG	....*.*.....*.*.....	4	0.10135	0.02625	chr8	34275940	34275962	-	intergenic:RP11-431M3.2-RP1-84O15.2
1rev	AGCAGGTGCCAGTTTGAAGGAGG	AGCATCTGCCAGTTTGGATGAGG	....**..........*.*.	4	0.110289	0.0240642	chrX	150700378	150700400	-	intron:MTMR1
1rev	AGCAGGTGCCAGTTTGAAGGAGG	AGCTGGTGCCCGTTTGTATGAGG	...*......*.....*.*.	4	0.10657	0.0226263	chr1	46285720	46285742	+	exon:LRRC41
1rev	AGCAGGTGCCAGTTTGAAGGAGG	AGCAGGTGCCATTTTGCTTGTGG	...........*....***.	4	0.0159627	0.0226244	chr17	34416681	34416703	+	intergenic:CCL1-AC011193.1
1rev	AGCAGGTGCCAGTTTGAAGGAGG	GGCATGTGCCAGGCTGAAGGGGG	*...*.......**......	4	0.086677	0.0223602	chr1	54689000	54689022	+	intron:MROH7-TTC4/MROH7
1rev	AGCAGGTGCCAGTTTGAAGGAGG	AGCAGGTGCCAGTAAGTGGGAGG	.............**.**..	4	0.00393215	0.0191145	chr3	138020217	138020239	-	intron:CLDN18
1rev	AGCAGGTGCCAGTTTGAAGGAGG	AGCATGTGCCAGTTTGCTAGGGG	....*...........***.	4	0.0357301	0.0189076	chrX	133690320	133690342	+	intron:GPC3
1rev	AGCAGGTGCCAGTTTGAAGGAGG	AGCAGGTGCCAATCTGGGGGAGG	...........*.*..**..	4	0.00755062	0.0188235	chr7	133904892	133904914	-	intron:EXOC4
1rev	AGCAGGTGCCAGTTTGAAGGAGG	AGCTGGTGCCATTTTGCAGCTGG	...*.......*....*..*	4	0.125065	0.0185109	chr6	114825659	114825681	-	intergenic:AL590964.1-RNU6-475P
1rev	AGCAGGTGCCAGTTTGAAGGAGG	AGCAGGAGCCTTTTTGGAGGAGG	......*...**....*...	4	0.102729	0.0182736	chr19	54364521	54364543	-	intron:LAIR1
1rev	AGCAGGTGCCAGTTTGAAGGAGG	AGTATGTGCCTGTCTGAAGGGGG	..*.*.....*..*......	4	0.116657	0.0181319	chr1	23405089	23405111	-	intron:TCEA3
1rev	AGCAGGTGCCAGTTTGAAGGAGG	AGCTGGTGCCAGGTAGGAGGGGG	...*........*.*.*...	4	0.0600224	0.0169606	chr21	43493144	43493166	+	intergenic:LINC00313-HSF2BP
1rev	AGCAGGTGCCAGTTTGAAGGAGG	AGCTGGTGCCAGGTAGGAGGGGG	...*........*.*.*...	4	0.0600224	0.0169606	chr21	6045398	6045420	-	intergenic:CH507-42P11.3-CH507-42P11.5
1rev	AGCAGGTGCCAGTTTGAAGGAGG	ATGATGTTCCAGTTTGAAGGTAG	.**.*..*............	4	0.269167	0.0154672	chr14	38642319	38642341	-	intergenic:RP11-96D24.1-LINC00639
1rev	AGCAGGTGCCAGTTTGAAGGAGG	GGCAGGTGCCAGGTCGACGGAGG	*...........*.*..*..	4	0.0321865	0.0135517	chr5	150264556	150264578	+	intron:CAMK2A
1rev	AGCAGGTGCCAGTTTGAAGGAGG	AGCAGGTGGCAGGTTGGACGGGG	........*...*...*.*.	4	0.0410279	0.0127751	chr4	7960450	7960472	-	intergenic:AC097381.1/AFAP1-ABLIM2
1rev	AGCAGGTGCCAGTTTGAAGGAGG	AGCCGGTGCCAGTCTGGAGTTGG	...*.........*..*..*	4	0.0378752	0.0124567	chr9	135979028	135979050	-	intergenic:UBAC1-NACC2
1rev	AGCAGGTGCCAGTTTGAAGGAGG	AGGAGGTGCCAGTTGGAATTTGG	..*...........*...**	4	0.054958	0.0116667	chr3	26716593	26716615	-	intergenic:AC114877.3-AC114877.1
1rev	AGCAGGTGCCAGTTTGAAGGAGG	GGCATGTGCCAGATGGAAGGGGG	*...*.......*.*.....	4	0.155902	0.0103846	chr17	22302452	22302474	-	intergenic:FAM27L-FLJ36000
1rev	AGCAGGTGCCAGTTTGAAGGAGG	AGCAGGCACCAGGTGGAAGGAGG	......**....*.*.....	4	0.0966898	0.00896739	chr3	23697646	23697668	+	intergenic:RNU6-788P-AC020626.1
1rev	AGCAGGTGCCAGTTTGAAGGAGG	AGCTGGTGCCAGGCTGGAGGTGG	...*........**..*...	4	0.0333706	0.00837015	chr20	31943119	31943141	-	exon:TTLL9/PDRG1
1rev	AGCAGGTGCCAGTTTGAAGGAGG	AGCAGGTGCCTGGTAGGAGGTGG	..........*.*.*.*...	4	0.0302492	0.00820071	chr14	99566661	99566683	-	intergenic:CCDC85C-Y_RNA
1rev	AGCAGGTGCCAGTTTGAAGGAGG	AGCATGTTCCAGTTGGAAAGAGG	....*..*......*...*.	4	0.126897	0.00669643	chr15	95455617	95455639	-	intergenic:LINC00924-RP11-398J10.2
1rev	AGCAGGTGCCAGTTTGAAGGAGG	AGGAGGTGGCAGTTGGAGGGTGG	..*.....*.....*..*..	4	0.050105	0.00619048	chr19	42510989	42511011	+	intergenic:CEACAM1/LIPE-AS1-CEACAM1
1rev	AGCAGGTGCCAGTTTGAAGGAGG	GGCATGTGCCAGGTGGAAGGGGG	*...*.......*.*.....	4	0.155902	0.00391304	chr7	57773947	57773969	-	intergenic:ZNF716-RNU6-417P
1rev	AGCAGGTGCCAGTTTGAAGGAGG	GGCATGTGCCAGGTGGAAGGGGG	*...*.......*.*.....	4	0.155902	0.00391304	chr20	25988880	25988902	-	intergenic:RP4-760C5.5-RP4-760C5.3
1rev	AGCAGGTGCCAGTTTGAAGGAGG	AGCAGGTGGCAGTTGGCAGTTGG	........*.....*.*..*	4	0.0376122	0.00382353	chr22	25120166	25120188	-	intergenic:CTA-221G9.12-KIAA1671
1rev	AGCAGGTGCCAGTTTGAAGGAGG	AGCAGGTCCCAGATGGTAGGAGG	.......*....*.*.*...	4	0.0571297	0.00284024	chr22	18551551	18551573	-	intergenic:TMEM191B-Metazoa_SRP
1rev	AGCAGGTGCCAGTTTGAAGGAGG	ACCAGGTGCCAGTTGGCAGCAGG	.*............*.*..*	4	0.0719626	0.00261797	chr16	2523655	2523677	-	intron:RP11-20I23.3/AMDHD2
1rev	AGCAGGTGCCAGTTTGAAGGAGG	AGCAGGTGCCAGGTGGACGTGGG	............*.*..*.*	4	0.0115705	0.00173913	chr19	19422437	19422459	-	intergenic:CTB-184G21.3-GATAD2A
1rev	AGCAGGTGCCAGTTTGAAGGAGG	AGCATGTGCCCGGTGGAAGGGGG	....*.....*.*.*.....	4	0.0823558	0.00156522	chr20	25856492	25856514	+	intron:FAM182B
1rev	AGCAGGTGCCAGTTTGAAGGAGG	AGCAGGTGCCAGGAGGCAGGTGG	............***.*...	4	0.00776399	0.00142492	chr5	176654108	176654130	+	intron:TSPAN17
1rev	AGCAGGTGCCAGTTTGAAGGAGG	GGCAGGTGCCAGTGGGCAGGAGG	*............**.*...	4	0.0243419	0	chr16	2205247	2205269	+	exon:MLST8
1rev	AGCAGGTGCCAGTTTGAAGGAGG	AGCAGATGCCAGGTCCAAGGAGG	.....*......*.**....	4	0.0154413	0	chr15	71777605	71777627	-	exon:THSD4
1rev	AGCAGGTGCCAGTTTGAAGGAGG	AGCAGGGGCCAGTGAGGAGGAGG	......*......**.*...	4	0.015023	0	chrX	48924375	48924397	-	intron:OTUD5
1rev	AGCAGGTGCCAGTTTGAAGGAGG	ACCAGGTGCAATTTTTAAGGAGG	.*.......*.*...*....	4	0.117155	0	chr12	116384956	116384978	-	intron:RP11-148B3.2
1rev	AGCAGGTGCCAGTTTGAAGGAGG	AGCAGGAGCCAGAGAGAAGGGGG	......*.....***.....	4	0.0144068	0	chr3	170071345	170071367	-	intergenic:RNU4-38P-GPR160
1rev	AGCAGGTGCCAGTTTGAAGGAGG	GGCAGGGGCCAGTTTTCAGGAGG	*.....*........**...	4	0.0716114	0	chr6	41720122	41720144	-	intergenic:TFEB-RP11-298J23.5
1rev	AGCAGGTGCCAGTTTGAAGGAGG	AGCAGGAGAGAGTGTGAAGGGGG	......*.**...*......	4	0.0781668	0	chr2	5957310	5957332	+	intron:LINC01105
1rev	AGCAGGTGCCAGTTTGAAGGAGG	AGCCGGTGCCAGTGTGAGCGAGG	...*.........*...**.	4	0.0145655	0	chr5	1487616	1487638	+	intron:LPCAT1
1rev	AGCAGGTGCCAGTTTGAAGGAGG	AGCAGGTTCCAGTGGGTAGGTGG	.......*.....**.*...	4	0.0219957	0	chr7	5356217	5356239	+	intron:TNRC18
1rev	AGCAGGTGCCAGTTTGAAGGAGG	GGCAGGAGACAGTGTGAAGGCGG	*.....*.*....*......	4	0.0934662	0	chr7	73346249	73346271	-	intron:FKBP6
1rev	AGCAGGTGCCAGTTTGAAGGAGG	AGCAAGGGCCAGTGAGAAGGTGG	....*.*......**.....	4	0.0390209	0	chr12	107466316	107466338	+	intergenic:SNORD74-RNA5SP371
1rev	AGCAGGTGCCAGTTTGAAGGAGG	AGCAGGAGCCAGGGTGGAGGTGG	......*.....**..*...	4	0.0216937	0	chr8	113335121	113335143	-	intron:CSMD3
1rev	AGCAGGTGCCAGTTTGAAGGAGG	AGCAGGGTCAAGTGTGAAGGTGG	......**.*...*......	4	0.127933	0	chr18	57164715	57164737	-	intergenic:BOD1L2-CTD-2526M8.2
1rev	AGCAGGTGCCAGTTTGAAGGAGG	GGCAGGTTGCAGTGTGAAGGGGG	*......**....*......	4	0.136847	0	chr1	107101719	107101741	+	intergenic:PRMT6-NTNG1
1rev	AGCAGGTGCCAGTTTGAAGGAGG	AGCAGGTGAGAGAGTGAAGGAGG	........**..**......	4	0.0423438	0	chr10	78152691	78152713	-	intergenic:RPS24-LINC00856
1rev	AGCAGGTGCCAGTTTGAAGGAGG	AGCAGGTGTCAGAATCAAGGAGG	........*...**.*....	4	0.00827144	0	chr4	174661734	174661756	-	intron:GLRA3
1rev	AGCAGGTGCCAGTTTGAAGGAGG	AACAGATGCCAGTTTCATGGGGG	.*...*.........*.*..	4	0.0322933	0	chr22	16654516	16654538	-	intron:ANKRD62P1-PARP4P3
1rev	AGCAGGTGCCAGTTTGAAGGAGG	TGCAGGTGTCAGTGTGAAGAAGG	*.......*....*.....*	4	0.0634949	0	chr2	85346077	85346099	-	exon:RETSAT
1rev	AGCAGGTGCCAGTTTGAAGGAGG	AGAAGGTGGCAGTGTGGAGGGGG	..*.....*....*..*...	4	0.0519483	0	chr20	35982144	35982166	+	intron:CNBD2
1rev	AGCAGGTGCCAGTTTGAAGGAGG	AAAAGGTGCCAGTTTTTAGGGGG	.**............**...	4	0.10338	0	chr10	95859578	95859600	-	intergenic:ENTPD1-AS1/ENTPD1-ENTPD1/RP11-248J23.7
1rev	AGCAGGTGCCAGTTTGAAGGAGG	AGCAGGAGACAGTTTCAAGAAGG	......*.*......*...*	4	0.0449918	0	chrX	109045971	109045993	-	intergenic:RNU6-309P-MIR6087
1rev	AGCAGGTGCCAGTTTGAAGGAGG	AGCAGGTGCCAATGGGAGGGGGG	...........*.**..*..	4	0.00525602	0	chr11	71194526	71194548	+	intron:SHANK2
1rev	AGCAGGTGCCAGTTTGAAGGAGG	GGCAGGTGCCAGTGGGAAGATGG	*............**....*	4	0.0278505	0	chr9	117134521	117134543	-	intergenic:AL354981.1-ASTN2
1rev	AGCAGGTGCCAGTTTGAAGGAGG	ATCAGATGCCAGTTGCAAGGAGG	.*...*........**....	4	0.0419204	0	chr8	5966017	5966039	-	intergenic:AC079054.1-RP11-158A14.1
1rev	AGCAGGTGCCAGTTTGAAGGAGG	AGCAGGTGCTAGTGGGAAGAAGG	.........*...**....*	4	0.0219418	0	chr22	19745417	19745439	-	intergenic:GP1BB-TBX1
1rev	AGCAGGTGCCAGTTTGAAGGAGG	TGCAGGAGCCAGAGTGAAGGCGG	*.....*.....**......	4	0.0592004	0	chr17	64777042	64777064	+	intergenic:RP13-104F24.2-RP13-104F24.2/MIR6080
1rev	AGCAGGTGCCAGTTTGAAGGAGG	TGCAGATGCCAGCTTTAAGGGGG	*....*......*..*....	4	0.0637628	0	chr17	8013370	8013392	-	exon:RP11-1099M24.9/GUCY2D
1rev	AGCAGGTGCCAGTTTGAAGGAGG	AGAGGGTGTCAGTTTTAAGGAGG	..**....*......*....	4	0.155759	0	chr6	151212936	151212958	-	intergenic:RNU6-300P-RP1-292B18.4
1rev	AGCAGGTGCCAGTTTGAAGGAGG	AGCAGATGGCAGTGTCAAGGAGG	.....*..*....*.*....	4	0.013554	0	chr8	131013594	131013616	+	intron:ADCY8
1rev	AGCAGGTGCCAGTTTGAAGGAGG	TGCAGGTCCCAGTGTGAAGTAGG	*......*.....*.....*	4	0.10392	0	chr2	118598265	118598287	-	intergenic:AC093901.1-RP11-19E11.1
1rev	AGCAGGTGCCAGTTTGAAGGAGG	AGCAGGTGACAGGGAGAAGGCGG	........*...***.....	4	0.0128881	0	chr6	41236927	41236949	+	intron:TREML4
1rev	AGCAGGTGCCAGTTTGAAGGAGG	AGCAGATGCCAGTGTGGTGGAGG	.....*.......*..**..	4	0.010225	0	chr7	41194220	41194242	-	intergenic:LINC01449-AC005027.3
1rev	AGCAGGTGCCAGTTTGAAGGAGG	AGCAGGTGAGAGTGTGTAGGAGG	........**...*..*...	4	0.0440618	0	chr4	41307195	41307217	+	intergenic:Y_RNA-LIMCH1
1rev	AGCAGGTGCCAGTTTGAAGGAGG	GGCAGGTTCCAGTGCGAAGGTGG	*......*.....**.....	4	0.0600244	0	chr2	10369078	10369100	-	exon:HPCAL1
1rev	AGCAGGTGCCAGTTTGAAGGAGG	AGCAGGTGCCAGTTCTGATGTGG	..............***.*.	4	0.00729502	0	chr13	62996735	62996757	+	intergenic:AL442643.1-RP11-527N12.2
1rev	AGCAGGTGCCAGTTTGAAGGAGG	AGCAGGTGCGAGTTTCCATGTGG	.........*.....**.*.	4	0.0274862	0	chr3	129229771	129229793	-	intergenic:CNBP-COPG1
1rev	AGCAGGTGCCAGTTTGAAGGAGG	AGCAGGGGCCAGAGAGAAGGCGG	......*.....***.....	4	0.0144068	0	chr3	50156778	50156800	+	intergenic:SEMA3F-AS1-SEMA3F
1rev	AGCAGGTGCCAGTTTGAAGGAGG	GGCAGGTTCCAGAGTGAAGGAGG	*......*....**......	4	0.086677	0	chr12	52209949	52209971	-	intron:C12orf80
1rev	AGCAGGTGCCAGTTTGAAGGAGG	AGCTGGTGCCATTTTTATGGGGG	...*.......*...*.*..	4	0.0249319	0	chr9	107588290	107588312	+	intergenic:KLF4-RNU6-996P
1rev	AGCAGGTGCCAGTTTGAAGGAGG	AGCAGCTTCCAGTTTTATGGTGG	.....*.*.......*.*..	4	0.0306582	0	chr2	27200019	27200041	+	exon:SLC5A6
1rev	AGCAGGTGCCAGTTTGAAGGAGG	AGCAGGCGCCAGAGTGAGGGCGG	......*.....**...*..	4	0.0110441	0	chr18	78268922	78268944	+	intergenic:RP11-100K18.1-RP11-451L19.1
1rev	AGCAGGTGCCAGTTTGAAGGAGG	AGGAGGTGCCACTGGGAAGGAGG	..*........*.**.....	4	0.0291185	0	chr4	152678145	152678167	+	intergenic:RP11-768B22.2-TMEM154
1rev	AGCAGGTGCCAGTTTGAAGGAGG	AGCAGGTGCAATTTTCAATGAGG	.........*.*...*..*.	4	0.0351252	0	chr7	22553423	22553445	-	intergenic:STEAP1B-AC002480.3
1rev	AGCAGGTGCCAGTTTGAAGGAGG	AGCAGATGCCAACTTGAAGGTGG	.....*.....**.......	3	0.292998	0.736842	chr7	12869846	12869868	-	intergenic:SNORA64-RN7SKP228
1rev	AGCAGGTGCCAGTTTGAAGGAGG	AATAGGTGCCAGTTTGAAGAGGG	.**................*	3	1.4712	0.545373	chr4	24507310	24507332	+	intergenic:AC092846.1-MIR573
1rev	AGCAGGTGCCAGTTTGAAGGAGG	AGAAAGTGCCAGTTTGAATGAGG	..*.*.............*.	3	1.04078	0.500741	chr8	55568704	55568726	-	intergenic:XKR4-AC100817.1
1rev	AGCAGGTGCCAGTTTGAAGGAGG	TGCAGATGCAAGTTTGAAGGGAG	*....*...*..........	3	0.297803	0.224691	chr11	87679884	87679906	+	intergenic:RNU6-1135P-RP11-720D4.3
1rev	AGCAGGTGCCAGTTTGAAGGAGG	AGCAGGGGACAGTTTGAGGGTGG	......*.*........*..	3	0.230233	0.201681	chr11	126328267	126328289	+	intron:DCPS
1rev	AGCAGGTGCCAGTTTGAAGGAGG	AGCAGGTGCCTGATTGAAAGAGG	..........*.*.....*.	3	0.1808	0.152156	chr1	239340732	239340754	-	intergenic:RP11-544D21.2-CHRM3
1rev	AGCAGGTGCCAGTTTGAAGGAGG	AGCAGGTGGCAGATTGGAGGAGG	........*...*...*...	3	0.243275	0.0756303	chr13	97578678	97578700	-	intergenic:RAP2A-RP11-120E13.1
1rev	AGCAGGTGCCAGTTTGAAGGAGG	AGCAGGGGCCAGGTTGAGGGTGG	......*.....*....*..	3	0.145827	0.0613811	chr1	206583392	206583414	-	intron:RASSF5
1rev	AGCAGGTGCCAGTTTGAAGGAGG	TGCAGGAGTCAGTTTGAAGGGGA	*.....*.*...........	3	0.223036	0.0531684	chr14	83769024	83769046	-	intergenic:RNU6ATAC28P-RP11-353P15.1
1rev	AGCAGGTGCCAGTTTGAAGGAGG	TACAGGAGCCAGTTTGAAGGAGA	**....*.............	3	0.347443	0.0514156	chr10	103363639	103363661	+	intergenic:PCGF6-TAF5
1rev	AGCAGGTGCCAGTTTGAAGGAGG	AGCAGGAGCCAGTCTGCAGGAGG	......*......*..*...	3	0.110285	0.0441176	chr14	72545387	72545409	-	intron:RGS6
1rev	AGCAGGTGCCAGTTTGAAGGAGG	GGCAGGTCCCAGTTTGAATGAGA	*......*..........*.	3	0.225424	0.02849	chr14	55847129	55847151	-	intergenic:LINC00520-RP11-1012E15.2
1rev	AGCAGGTGCCAGTTTGAAGGAGG	AGCAGGGGCCAGGTTGGAGGTGG	......*.....*...*...	3	0.286446	0.0270799	chr22	43914642	43914664	+	intergenic:Z97055.1-PNPLA3
1rev	AGCAGGTGCCAGTTTGAAGGAGG	AGGAGGTGCCAGTAGGAAGGAGG	..*..........**.....	3	0.117071	0.0154762	chr17	75541127	75541149	-	intron:LLGL2
1rev	AGCAGGTGCCAGTTTGAAGGAGG	AGCAGCTGCCATTTGGAAGGTGG	.....*.....*..*.....	3	0.213176	0.0131119	chr5	161313663	161313685	-	intron:GABRB2
1rev	AGCAGGTGCCAGTTTGAAGGAGG	AGCAGGTGGCAGTTGGAGGGAGG	........*.....*..*..	3	0.0857662	0.012381	chr5	110108276	110108298	+	intergenic:AC011366.3-TMEM232
1rev	AGCAGGTGCCAGTTTGAAGGAGG	AGCAGGTGCAAGGTGGAAGGTGG	.........*..*.*.....	3	0.231791	0.0113043	chr13	113158429	113158451	-	intergenic:F10-PROZ
1rev	AGCAGGTGCCAGTTTGAAGGAGG	AGCAGGTGGCAGGGTGAAGGGGG	........*...**......	3	0.0854929	0	chr3	49177284	49177306	-	intergenic:KLHDC8B-C3orf84
1rev	AGCAGGTGCCAGTTTGAAGGAGG	AGCAAGTGCCAGCTTGAAGGTGA	....*.......*.......	2	0.583571	0.0475146	chr19	32222286	32222308	-	intergenic:AC011518.1/AC011518.2-RNA5SP472
1rev	AGCAGGTGCCAGTTTGAAGGAGG	AGCAAGTCCCAGTTTGAAGGGGA	....*..*............	2	1.14458	0.037037	chr20	46671888	46671910	+	intergenic:SLC13A3-RP1-101A2.1

## Sheet: Supplementary Data 5
Supplementary Data 5. CRISPOR-mediated predicted matches sorted by cutting frequency determination off-target score for SFTPA locus
sgRNA target sequence (red; target sequence, green; PAM)
SFTPA (SFTPA1 and SFTPA2) locus
Proximal upstream region #1
cctttgagatcctccagcctgag
# Name
# Sequence	cctttgagatcctccagcctgag
# Genome	hg38
# PAM	NGG
# Position	chr10:79610777-79610800:+
# Version	CRISPOR 4.97, 2020-04-11T18:34:56CEST
# Results	http://crispor.org/crispor.py?batchId=PdF7E9OnL3yQKMxRpBSi
guideId	guideSeq	offtargetSeq	mismatchPos	mismatchCount	mitOfftargetScore	cfdOfftargetScore	chrom	start	end	strand	locusDesc
1rev	CTCAGGCTGGAGGATCTCAAAGG	TTGAGACTGGAAGATCTCAATGG	*.*..*.....*........	4	0.419907	0.466667	chr3	164413391	164413413	-	intergenic:MIR1263-LINC01323
1rev	CTCAGGCTGGAGGATCTCAAAGG	TTCAAGCTGGAGAAACTCAAGGG	*...*.......*.*.....	4	0.155902	0.463158	chr5	137616978	137617000	-	intergenic:AC106775.1-KLHL3
1rev	CTCAGGCTGGAGGATCTCAAAGG	GTCAGGATGAAGGATCCCAAAGG	*.....*..*......*...	4	0.383454	0.451151	chrX	99693749	99693771	-	intergenic:AL109750.1-SNORA25
1rev	CTCAGGCTGGAGGATCTCAAAGG	CCCAGGCGGGAGAATCTCAGAGG	.*.....*....*......*	4	0.269912	0.443697	chr9	70318147	70318169	+	intron:SMC5
1rev	CTCAGGCTGGAGGATCTCAAAGG	CCCAGCCAGGAGAATCTCAAGGG	.*...*.*....*.......	4	0.334982	0.431568	chr13	48923548	48923570	+	intergenic:AL137118.1-RP11-156K23.3/FNDC3A
1rev	CTCAGGCTGGAGGATCTCAAAGG	CCCAAGTTGGGGGATCTCAACGG	.*..*.*...*.........	4	0.542337	0.392321	chr1	151771654	151771676	+	exon:TDRKH
1rev	CTCAGGCTGGAGGATCTCAAAGG	CCCAGCCTGAGGGATCTCAAAGG	.*...*...**.........	4	0.442449	0.354545	chr20	19239735	19239757	+	intergenic:RP11-97N19.2-RP5-1027G4.3
1rev	CTCAGGCTGGAGGATCTCAAAGG	GACAGGCTGGGGGATCCCAAAGG	**........*.....*...	4	0.338319	0.354476	chr20	58515525	58515547	+	exon:APCDD1L-AS1
1rev	CTCAGGCTGGAGGATCTCAAAGG	TTCAGACTGGAGGATCTCTTGGG	*....*............**	4	0.132916	0.323077	chr2	1541588	1541610	-	intron:TPO
1rev	CTCAGGCTGGAGGATCTCAAAGG	ATCAGGCCGGAGGATCTCTTTGG	*......*..........**	4	0.219696	0.323077	chr9	114281427	114281449	+	intron:COL27A1
1rev	CTCAGGCTGGAGGATCTCAAAGG	CTCAGGCTGTAGAATCTCTGAGG	.........*..*.....**	4	0.0669843	0.308824	chr18	58402865	58402887	+	intergenic:NEDD4L/RP11-845C23.3-RP11-1151B14.2
1rev	CTCAGGCTGGAGGATCTCAAAGG	CACAGGCAGGAGGAACTCAGTGG	.*.....*......*....*	4	0.186916	0.29969	chr10	17308774	17308796	+	intergenic:VIM-ST8SIA6
1rev	CTCAGGCTGGAGGATCTCAAAGG	CACAGGCTGGAGAATCCAAAAGG	.*..........*...**..	4	0.0462381	0.296875	chr7	66884858	66884880	-	intergenic:RABGEF1-RNU6-1254P
1rev	CTCAGGCTGGAGGATCTCAAAGG	CCCAGCCTGGAAGATCTCTAAGG	.*...*.....*......*.	4	0.148458	0.293706	chr9	99593784	99593806	-	intron:RP11-554F20.1
1rev	CTCAGGCTGGAGGATCTCAAAGG	CCAAGGCGGGAGGATCACAAGGG	.**....*........*...	4	0.601049	0.29054	chr20	39228869	39228891	-	intergenic:RP4-705O1.1-AL121588.1
1rev	CTCAGGCTGGAGGATCTCAAAGG	CTCAGACTGAAGGTACTCAAAGG	.....*...*...**.....	4	0.031834	0.288187	chr7	57455269	57455291	+	intron:ZNF716
1rev	CTCAGGCTGGAGGATCTCAAAGG	CTTAGTTTGGAGGATCTCAGAGG	..*..**............*	4	0.269006	0.284773	chr16	6934739	6934761	+	intergenic:RNU6-457P-RNU6-328P
1rev	CTCAGGCTGGAGGATCTCAAAGG	CTCAGACAGGATAATCTCAATGG	.....*.*...**.......	4	0.157234	0.284024	chr21	28312527	28312549	-	intergenic:AL035610.2-AF131217.1
1rev	CTCAGGCTGGAGGATCTCAAAGG	CTTTGGCTGGAGGATATTAAAGG	..**...........*.*..	4	0.0526301	0.28125	chr1	35852124	35852146	+	intron:AGO4
1rev	CTCAGGCTGGAGGATCTCAAAGG	CAAAGGCAGGAGGGTCTCAAGGG	.**....*.....*......	4	0.220836	0.273778	chr6	41032226	41032248	+	intron:UNC5CL
1rev	CTCAGGCTGGAGGATCTCAAAGG	ATCAGGCTTGAAGATCTAAAGGG	*.......*..*.....*..	4	0.0932899	0.268034	chr16	60863316	60863338	-	intergenic:AC009080.1-CDH8
1rev	CTCAGGCTGGAGGATCTCAAAGG	CCCTGGATGGGGGATCTCAAAGG	.*.*..*...*.........	4	0.542337	0.265909	chr10	115981823	115981845	+	intergenic:ATRNL1-GFRA1
1rev	CTCAGGCTGGAGGATCTCAAAGG	CTGAGGCGGGAGAATCTCAGAGG	..*....*....*......*	4	0.25194	0.258824	chr7	12828362	12828384	+	intergenic:SNORA64-RN7SKP228
1rev	CTCAGGCTGGAGGATCTCAAAGG	CATAGCCTAGAGGATCTCAAAGG	.**..*..*...........	4	0.497494	0.254979	chr1	68486657	68486679	-	intron:DEPDC1
1rev	CTCAGGCTGGAGGATCTCAAAGG	CTCAGGCAGGAGGAAATAAAGGG	.......*......**.*..	4	0.0129263	0.249393	chr11	94252185	94252207	+	intron:RP11-680H20.2
1rev	CTCAGGCTGGAGGATCTCAAAGG	CTCAGGTAGCAGAATCTCAATGG	......**.*..*.......	4	0.332281	0.24	chr14	48726052	48726074	-	intergenic:AL512359.1-RP11-816J8.1
1rev	CTCAGGCTGGAGGATCTCAAAGG	CCAAGGCTGGAGGATCACATGGG	.**.............*..*	4	0.264758	0.237714	chr7	148971402	148971424	-	intergenic:RNY4-RNY3
1rev	CTCAGGCTGGAGGATCTCAAAGG	CACAGGTGGGAGGGTCTCAAGGG	.*....**.....*......	4	0.152973	0.235278	chr19	422029	422051	-	intron:SHC2
1rev	CTCAGGCTGGAGGATCTCAAAGG	CTCAGACTGGAAAACCTCAATGG	.....*.....**.*.....	4	0.0441694	0.234965	chr20	43809813	43809835	+	intergenic:RNU6-639P-RP5-1030M6.3
1rev	CTCAGGCTGGAGGATCTCAAAGG	CTAAGGCAGGAGGATCTCTTGGG	..*....*..........**	4	0.205067	0.224	chr2	124344655	124344677	+	intron:CNTNAP5
1rev	CTCAGGCTGGAGGATCTCAAAGG	CTAAGGCAGGAGGATCTCTTGGG	..*....*..........**	4	0.205067	0.224	chr6	20305743	20305765	-	intron:RP11-239H6.2
1rev	CTCAGGCTGGAGGATCTCAAAGG	CTGAGGCAGGAGAATCTCATGGG	..*....*....*......*	4	0.25194	0.221538	chr8	94854121	94854143	+	intron:INTS8
1rev	CTCAGGCTGGAGGATCTCAAAGG	TTGAGGCTGGAGGAACTCAGGGG	*.*...........*....*	4	0.184299	0.221362	chr19	48826825	48826847	-	intron:HSD17B14
1rev	CTCAGGCTGGAGGATCTCAAAGG	CTGAGGCAGGAGGATCCCAGGGG	..*....*........*..*	4	0.250638	0.215917	chr1	155758536	155758558	+	intron:GON4L
1rev	CTCAGGCTGGAGGATCTCAAAGG	ATCAGGCTGCAGGATATCTATGG	*........*.....*..*.	4	0.0834591	0.215385	chr3	197503259	197503281	-	intergenic:AC128709.2-RP13-616I3.1
1rev	CTCAGGCTGGAGGATCTCAAAGG	CTCAGGCAGGAGAATCACTAGGG	.......*....*...*.*.	4	0.0671487	0.212071	chrY	16280219	16280241	-	intergenic:RNU6-109P-RNU6-184P
1rev	CTCAGGCTGGAGGATCTCAAAGG	CCCAGCGTGGAGGATCTCAGAGG	.*...**............*	4	0.288196	0.210309	chr14	92912977	92912999	-	intergenic:RP11-862G15.2-CHGA
1rev	CTCAGGCTGGAGGATCTCAAAGG	CTGAGGTAGGAGGATCTTAAAGG	..*...**.........*..	4	0.20899	0.208929	chr1	43894726	43894748	-	intron:ST3GAL3
1rev	CTCAGGCTGGAGGATCTCAAAGG	CACAGGCCGGGGGATCTCGATGG	.*.....*..*.......*.	4	0.276806	0.20625	chr19	55669640	55669662	-	exon:U2AF2
1rev	CTCAGGCTGGAGGATCTCAAAGG	CTAAGGCGGGAGGATCTCTTGGG	..*....*..........**	4	0.205067	0.205333	chr5	76412397	76412419	-	intron:IQGAP2
1rev	CTCAGGCTGGAGGATCTCAAAGG	CTCAGGTTGGAGGGTCCCAGCGG	......*......*..*..*	4	0.024559	0.204671	chr1	41822118	41822140	+	intergenic:AL451006.1-HIVEP3
1rev	CTCAGGCTGGAGGATCTCAAAGG	CTAAGACTGGAGGATTTCAGAGG	..*..*.........*...*	4	0.0677437	0.203922	chr3	186882405	186882427	-	intergenic:ADIPOQ-AS1/ADIPOQ-ST6GAL1
1rev	CTCAGGCTGGAGGATCTCAAAGG	CTAAGGCAGGAGGATCACTAAGG	..*....*........*.*.	4	0.18933	0.199111	chr8	94598742	94598764	-	intergenic:RP11-267M23.4-RP11-22C11.2
1rev	CTCAGGCTGGAGGATCTCAAAGG	CTGAGGCAGGAGAATCTAAATGG	..*....*....*....*..	4	0.118418	0.198817	chr2	3743968	3743990	+	intron:DCDC2C
1rev	CTCAGGCTGGAGGATCTCAAAGG	CTCAGGTGGGAGGATCTCTTGGG	......**..........**	4	0.134857	0.1925	chr4	134622438	134622460	+	intergenic:RP11-400D2.3-CTD-2012I17.1
1rev	CTCAGGCTGGAGGATCTCAAAGG	GTCAGGCTGGAGGGACTCAGAGG	*............**....*	4	0.0278505	0.188639	chr8	46334551	46334573	+	intergenic:pRNA-RNU6-656P
1rev	CTCAGGCTGGAGGATCTCAAAGG	CTCAAGATGGAGGATCTATAGGG	....*.*..........**.	4	0.0633861	0.188462	chrX	150262059	150262081	+	intergenic:MIR2114-MAMLD1
1rev	CTCAGGCTGGAGGATCTCAAAGG	CTCACGCTGGAGGAACTCTGCGG	....*.........*...**	4	0.0557383	0.187307	chr8	18683999	18684021	+	exon:PSD3
1rev	CTCAGGCTGGAGGATCTCAAAGG	CCGAGGCAGGAGGATCACAAGGG	.**....*........*...	4	0.601049	0.182857	chr7	108298410	108298432	+	intergenic:RNU7-20P-NRCAM
1rev	CTCAGGCTGGAGGATCTCAAAGG	TTCTGGCTGGAGGATCAAAAAGG	*..*............**..	4	0.119478	0.182751	chrX	68555108	68555130	-	intergenic:RNU6-245P-STARD8
1rev	CTCAGGCTGGAGGATCTCAAAGG	CTCAGGCAGGAGGATCCCTTGGG	.......*........*.**	4	0.0760175	0.182443	chr9	15766752	15766774	-	intergenic:CCDC171-RNU6-14P
1rev	CTCAGGCTGGAGGATCTCAAAGG	CTGAGGTGGGAGGATCTCATGGG	..*...**...........*	4	0.444637	0.17875	chr14	34735863	34735885	+	intergenic:CFL2-BAZ1A
1rev	CTCAGGCTGGAGGATCTCAAAGG	CAAAGGCAGGAGTATCTCAAGGG	.**....*....*.......	4	0.545938	0.176	chr1	10731732	10731754	-	intron:CASZ1
1rev	CTCAGGCTGGAGGATCTCAAAGG	TCCAGGCTTGATGATCTCAATGG	**......*..*........	4	0.430092	0.175824	chr8	6233274	6233296	-	intron:RP11-124B13.1
1rev	CTCAGGCTGGAGGATCTCAAAGG	CCCAGGCAGGAGCATCTCATTGG	.*.....*....*......*	4	0.269912	0.173233	chr2	22749857	22749879	-	intergenic:AC096570.1-RN7SKP27
1rev	CTCAGGCTGGAGGATCTCAAAGG	GTCAGGCTGGAAACTCTCAAAGG	*..........***......	4	0.0426451	0.168562	chr4	158181490	158181512	+	intron:RP11-597D13.9
1rev	CTCAGGCTGGAGGATCTCAAAGG	CCGAGGCGGGAGGATCACAAAGG	.**....*........*...	4	0.601049	0.167619	chr1	154175096	154175118	+	intron:TPM3
1rev	CTCAGGCTGGAGGATCTCAAAGG	CTGAGGCAGGAGGATCTCTGGGG	..*....*..........**	4	0.205067	0.164706	chr17	45253501	45253523	-	intergenic:MAP3K14-AS1-SPATA32
1rev	CTCAGGCTGGAGGATCTCAAAGG	ATCAGACTGGTGGTTCTCAAAGG	*....*....*..*......	4	0.075204	0.164103	chr12	59037114	59037136	-	intron:RP11-150C16.1
1rev	CTCAGGCTGGAGGATCTCAAAGG	CCCAGGATGTTGGATCTCAAGGG	.*....*..**.........	4	0.499492	0.160714	chr21	33085830	33085852	+	intergenic:OLIG1/AP000282.2-AP000289.6
1rev	CTCAGGCTGGAGGATCTCAAAGG	CTCATGCAGGAGAATCCCAAAGG	....*..*....*...*...	4	0.223964	0.15638	chr20	63530109	63530131	+	exon:PTK6
1rev	CTCAGGCTGGAGGATCTCAAAGG	CTGAGGCTGGAGGAAAACAATGG	..*...........***...	4	0.0263031	0.154386	chr9	119788510	119788532	+	intergenic:RP11-295D22.1-AL354931.1
1rev	CTCAGGCTGGAGGATCTCAAAGG	CTAAGGCTGGAGGACATTAATGG	..*...........**.*..	4	0.0141049	0.151948	chr4	83609314	83609336	-	intergenic:AGPAT9-Y_RNA
1rev	CTCAGGCTGGAGGATCTCAAAGG	GTCAGGCTCTAGGATCTCGAGGG	*.......**........*.	4	0.296474	0.149796	chr2	27523408	27523430	-	exon:GCKR
1rev	CTCAGGCTGGAGGATCTCAAAGG	CTGTGGGTGGAGGATATCAACGG	..**..*........*....	4	0.174114	0.149733	chr1	119907635	119907657	+	intergenic:ADAM30-RP5-1042I8.7
1rev	CTCAGGCTGGAGGATCTCAAAGG	CTAAGGCTGGAGGATCACTTGGG	..*.............*.**	4	0.0789508	0.149333	chr2	102433319	102433341	-	intergenic:MIR4772-AC007278.2
1rev	CTCAGGCTGGAGGATCTCAAAGG	CGCAGGCTGGAGGTTCACATTGG	.*...........*..*..*	4	0.0400091	0.14336	chr5	179869635	179869657	-	intron:TBC1D9B
1rev	CTCAGGCTGGAGGATCTCAAAGG	CTCAGGGAGGAGGATCCAAAAGG	......**........**..	4	0.0737383	0.143093	chr4	4946109	4946131	+	intergenic:RN7SKP113-CYTL1
1rev	CTCAGGCTGGAGGATCTCAAAGG	CCGGGGCTGGAGGATCACAAGGG	.***............*...	4	0.601049	0.142857	chr7	81883859	81883881	-	intergenic:HGF-AC006145.1
1rev	CTCAGGCTGGAGGATCTCAAAGG	CACAGACTGCAGCATCTCAATGG	.*...*...*..*.......	4	0.308519	0.14251	chr14	101490355	101490377	-	intergenic:RP11-1029J19.2-DIO3OS/MIR1247
1rev	CTCAGGCTGGAGGATCTCAAAGG	CTCCCTCTGGAGGATCTCAGGGG	...***.............*	4	0.399451	0.141374	chr7	24881793	24881815	+	intron:OSBPL3
1rev	CTCAGGCTGGAGGATCTCAAAGG	CTCAGGCTGGGGGAAATCGAAGG	..........*...**..*.	4	0.0109997	0.141118	chr14	66365922	66365944	-	intergenic:RP11-72M17.1-LINC00238
1rev	CTCAGGCTGGAGGATCTCAAAGG	CTCAGGGGGGAGGAACCCAATGG	......**......*.*...	4	0.100826	0.141031	chr1	201739057	201739079	+	intergenic:RP11-90L20.2-NAV1
1rev	CTCAGGCTGGAGGATCTCAAAGG	CTAAGTCTGCAGGATCTCATTGG	..*..*...*.........*	4	0.362744	0.138667	chr1	237454458	237454480	+	exon:RYR2
1rev	CTCAGGCTGGAGGATCTCAAAGG	CTCAGGCAGGAGGATCACTTGGG	.......*........*.**	4	0.0760175	0.137846	chr10	133234074	133234096	+	intergenic:UTF1-VENTX
1rev	CTCAGGCTGGAGGATCTCAAAGG	CTAAGGCGGGCGGATCACAAGGG	..*....*..*.....*...	4	0.316692	0.135585	chr9	38317325	38317347	+	intergenic:U8-RP11-113O24.3
1rev	CTCAGGCTGGAGGATCTCAAAGG	ATCAGGATGGAGGAATTCAAAGG	*.....*.......**....	4	0.049849	0.133603	chr7	136716584	136716606	-	intron:AC009264.1
1rev	CTCAGGCTGGAGGATCTCAAAGG	CTCAGACTGGATAATCTCGATGG	.....*.....**.....*.	4	0.0545442	0.133136	chr7	158725632	158725654	+	intergenic:NCAPG2-ESYT2
1rev	CTCAGGCTGGAGGATCTCAAAGG	CTGAGGCTGGAGAATCACTAGGG	..*.........*...*.*.	4	0.0732709	0.132544	chr15	69383007	69383029	+	intron:PAQR5
1rev	CTCAGGCTGGAGGATCTCAAAGG	CTGAGGTTGGAGGATCTCTTGGG	..*...*...........**	4	0.140061	0.13125	chr3	19466031	19466053	-	intron:KCNH8
1rev	CTCAGGCTGGAGGATCTCAAAGG	GTCAGTCTTCAGGATCTCAAAGG	*....*..**..........	4	0.487093	0.129855	chr16	31698623	31698645	+	intergenic:CTD-2014E2.7-CTD-2358C21.3
1rev	CTCAGGCTGGAGGATCTCAAAGG	CTGAGGCAGGAGGATCTCTTGGG	..*....*..........**	4	0.205067	0.129231	chr1	50079158	50079180	-	intron:ELAVL4
1rev	CTCAGGCTGGAGGATCTCAAAGG	CTGAGGCAGGAGGATCTCTTGGG	..*....*..........**	4	0.205067	0.129231	chr1	6838853	6838875	-	intron:CAMTA1
1rev	CTCAGGCTGGAGGATCTCAAAGG	CTGAGGCAGGAGGATCTCTTGGG	..*....*..........**	4	0.205067	0.129231	chr5	88514842	88514864	+	intergenic:CTC-498M16.4-LINC00461/MIR9-2
1rev	CTCAGGCTGGAGGATCTCAAAGG	CTGAGGCAGGAGGATCTCTTGGG	..*....*..........**	4	0.205067	0.129231	chrX	73879327	73879349	-	intergenic:XIST/Xist_exon1-JPX_1/JPX
1rev	CTCAGGCTGGAGGATCTCAAAGG	CTGAGGCAGGAGGATCTCTTGGG	..*....*..........**	4	0.205067	0.129231	chr7	17594782	17594804	+	intergenic:AC017060.1-AC006482.1
1rev	CTCAGGCTGGAGGATCTCAAAGG	CTGAGGCAGGAGGATCTCTTGGG	..*....*..........**	4	0.205067	0.129231	chr18	40770212	40770234	+	intergenic:LINC01477-KC6
1rev	CTCAGGCTGGAGGATCTCAAAGG	CTGAGGCAGGAGGATCTCTTGGG	..*....*..........**	4	0.205067	0.129231	chr8	80988557	80988579	-	intron:PAG1
1rev	CTCAGGCTGGAGGATCTCAAAGG	CTGAGGCAGGAGGATCTCTTGGG	..*....*..........**	4	0.205067	0.129231	chr6	70305784	70305806	+	intergenic:COL9A1-RP11-462G2.1
1rev	CTCAGGCTGGAGGATCTCAAAGG	CTGAGGCAGGAGGATCTCTTGGG	..*....*..........**	4	0.205067	0.129231	chr1	39720550	39720572	+	intergenic:HPCAL4-RNU7-121P
1rev	CTCAGGCTGGAGGATCTCAAAGG	CTGAGGCAGGAGGATCTCTTGGG	..*....*..........**	4	0.205067	0.129231	chr13	24177953	24177975	-	intergenic:MIR2276-SPATA13/RP11-307N16.6
1rev	CTCAGGCTGGAGGATCTCAAAGG	CTGAGGCAGGAGGATCTCTTGGG	..*....*..........**	4	0.205067	0.129231	chr10	89663956	89663978	-	intergenic:RP11-80H5.6-RP11-80H5.9
1rev	CTCAGGCTGGAGGATCTCAAAGG	CTGAGGCAGGAGGATCTCTTGGG	..*....*..........**	4	0.205067	0.129231	chr3	27672333	27672355	+	intergenic:RP11-222K16.1-RP11-222K16.2
1rev	CTCAGGCTGGAGGATCTCAAAGG	CTGAGGCAGGAGGATCACATCGG	..*....*........*..*	4	0.250638	0.128	chr2	88368865	88368887	-	intergenic:AC012671.1-AC012671.3
1rev	CTCAGGCTGGAGGATCTCAAAGG	CTGAGGCAGGAGGATCACATGGG	..*....*........*..*	4	0.250638	0.128	chr1	235543243	235543265	-	intergenic:B3GALNT2-GNG4
1rev	CTCAGGCTGGAGGATCTCAAAGG	CTGAGGCAGGAGGATCACATAGG	..*....*........*..*	4	0.250638	0.128	chr8	11329158	11329180	+	intergenic:MTMR9/AF131216.6-SLC35G5
1rev	CTCAGGCTGGAGGATCTCAAAGG	CTGAGGCAGGAGGATCACATGGG	..*....*........*..*	4	0.250638	0.128	chr16	73903304	73903326	-	intergenic:RP11-53L24.1-RP11-42H13.1
1rev	CTCAGGCTGGAGGATCTCAAAGG	CTGAGGCAGGAGGATCACATGGG	..*....*........*..*	4	0.250638	0.128	chr2	149238848	149238870	+	intergenic:LYPD6B-LYPD6
1rev	CTCAGGCTGGAGGATCTCAAAGG	CTGAGGCAGGAGGATCACATGGG	..*....*........*..*	4	0.250638	0.128	chr17	67935326	67935348	+	intron:BPTF
1rev	CTCAGGCTGGAGGATCTCAAAGG	CTGAGGCAGGAGGATCACATGGG	..*....*........*..*	4	0.250638	0.128	chr12	41068890	41068912	+	intron:CNTN1
1rev	CTCAGGCTGGAGGATCTCAAAGG	CTGAGGCAGGAGGATCACATGGG	..*....*........*..*	4	0.250638	0.128	chr17	81590577	81590599	-	intron:NPLOC4
1rev	CTCAGGCTGGAGGATCTCAAAGG	CTGAGGCGGGGGGATCACAAGGG	..*....*..*.....*...	4	0.316692	0.127111	chr19	16707476	16707498	-	intergenic:TMEM38A-NWD1
1rev	CTCAGGCTGGAGGATCTCAAAGG	CCCTGGATGGAGGATTTCAATGG	.*.*..*........*....	4	0.176586	0.125874	chr20	40127217	40127239	-	intergenic:RP1-191L6.2-AL049691.1
1rev	CTCAGGCTGGAGGATCTCAAAGG	CTGAGGCGGGAGGATCTCTTGGG	..*....*..........**	4	0.205067	0.118462	chr19	29832708	29832730	-	intergenic:CCNE1-AC008798.1
1rev	CTCAGGCTGGAGGATCTCAAAGG	CTGAGGCGGGAGGATCACATAGG	..*....*........*..*	4	0.250638	0.117333	chr1	246697778	246697800	-	intergenic:RP11-439E19.7-SCCPDH
1rev	CTCAGGCTGGAGGATCTCAAAGG	CTTAGGCTGGAGGATCCTGAGGG	..*.............***.	4	0.0371088	0.116991	chr1	153539965	153539987	+	intron:S100A5
1rev	CTCAGGCTGGAGGATCTCAAAGG	ACCTGGCTGGAGGCTCTCAAGGG	**.*.........*......	4	0.223972	0.116883	chr14	45131151	45131173	-	intron:FKBP3
1rev	CTCAGGCTGGAGGATCTCAAAGG	CTCAGGGATGAGGAACTCAAAGG	......***.....*.....	4	0.152655	0.116244	chr6	14377625	14377647	-	intergenic:LINC01108-RP3-448I9.2
1rev	CTCAGGCTGGAGGATCTCAAAGG	CTCAGGCAGGAGGGACACAAAGG	.......*.....**.*...	4	0.0219957	0.115275	chr8	132193786	132193808	+	intron:KCNQ3
1rev	CTCAGGCTGGAGGATCTCAAAGG	CTGAGGCAGGAGGATCACTAGGG	..*....*........*.*.	4	0.18933	0.114872	chr22	28814346	28814368	-	intergenic:CTA-292E10.9/CCDC117/XBP1/Z93930.1/CTA-292E10.6-CTA-292E10.8
1rev	CTCAGGCTGGAGGATCTCAAAGG	CTGAGGCAGGAGGATCACTAAGG	..*....*........*.*.	4	0.18933	0.114872	chr14	63778876	63778898	-	intergenic:RNU7-116P-Y_RNA
1rev	CTCAGGCTGGAGGATCTCAAAGG	CTGAGGCAGGAGGATCACTAGGG	..*....*........*.*.	4	0.18933	0.114872	chr4	149215099	149215121	+	intron:RP11-24I21.1
1rev	CTCAGGCTGGAGGATCTCAAAGG	CTGAGGCAGGAGGATCACTAGGG	..*....*........*.*.	4	0.18933	0.114872	chr20	9007629	9007651	+	intergenic:Metazoa_SRP-PLCB4
1rev	CTCAGGCTGGAGGATCTCAAAGG	CTGAGGCAGGAGGATCACTAGGG	..*....*........*.*.	4	0.18933	0.114872	chrY	12244541	12244563	+	intergenic:AC134882.3-RN7SL702P
1rev	CTCAGGCTGGAGGATCTCAAAGG	CTGAGGCTGGAGGATCCCTTAGG	..*.............*.**	4	0.0789508	0.114027	chr14	63777765	63777787	-	intergenic:RNU7-116P-Y_RNA
1rev	CTCAGGCTGGAGGATCTCAAAGG	CTGAGGCCGGAGGATATCACTGG	..*....*.......*...*	4	0.111973	0.113636	chr17	75614826	75614848	-	intergenic:LLGL2-RECQL5
1rev	CTCAGGCTGGAGGATCTCAAAGG	CTGAGGTGGGAGGATCTCGAGGG	..*...**..........*.	4	0.335877	0.111719	chrX	24186378	24186400	+	intron:ZFX
1rev	CTCAGGCTGGAGGATCTCAAAGG	CTCAGGCTCTAGAACCTCAATGG	........**..*.*.....	4	0.0796638	0.11014	chr18	79200854	79200876	-	intron:ATP9B
1rev	CTCAGGCTGGAGGATCTCAAAGG	CTGAGGCTGGAGGATCACTGAGG	..*.............*.**	4	0.0789508	0.109804	chr4	138967885	138967907	-	intergenic:RP11-371F15.3-Metazoa_SRP
1rev	CTCAGGCTGGAGGATCTCAAAGG	CTCAGACTGGATAATTTCAACGG	.....*.....**..*....	4	0.0283475	0.10924	chr4	91991664	91991686	-	intergenic:RP11-354O24.1-RP11-562F9.3
1rev	CTCAGGCTGGAGGATCTCAAAGG	CTCAGCCTTGAGGGTCTTAAAGG	.....*..*....*...*..	4	0.0162273	0.109091	chr2	210195120	210195142	-	intron:ACADL
1rev	CTCAGGCTGGAGGATCTCAAAGG	CTACGGCTTGAGGATCTTAAAGG	..**....*........*..	4	0.186959	0.104874	chr14	95616481	95616503	-	intergenic:RP11-1070N10.4-RP11-1070N10.5
1rev	CTCAGGCTGGAGGATCTCAAAGG	CTAAGGCTGGATGTACTCAAAGG	..*........*.**.....	4	0.0291185	0.102924	chr1	155288466	155288488	-	exon:HCN3/PKLR
1rev	CTCAGGCTGGAGGATCTCAAAGG	CTGAGACTGGAGGATCACGAGGG	..*..*..........*.*.	4	0.114545	0.1	chr12	55858981	55859003	-	intergenic:MMP19-RN7SL676P
1rev	CTCAGGCTGGAGGATCTCAAAGG	CTCAGGAAGGAGGCTCTCAGGGG	......**.....*.....*	4	0.0637896	0.0983193	chr19	54279729	54279751	-	intron:LILRB2
1rev	CTCAGGCTGGAGGATCTCAAAGG	GTCATGCTGGAGGGTCTCAGAGG	*...*........*.....*	4	0.10392	0.0977494	chr6	37432202	37432224	+	intergenic:RNF8-CMTR1
1rev	CTCAGGCTGGAGGATCTCAAAGG	CTCAGGTGGGAGGCTCTCAGGGG	......**.....*.....*	4	0.0637896	0.0976366	chr5	179644408	179644430	+	intron:C5orf60
1rev	CTCAGGCTGGAGGATCTCAAAGG	CTCAGGTGGGAGGCTCTCAGGGG	......**.....*.....*	4	0.0637896	0.0976366	chr5	179523073	179523095	-	intergenic:RP11-798K23.4-RUFY1
1rev	CTCAGGCTGGAGGATCTCAAAGG	CGCAGGCTGGAGGCTCCCAGGGG	.*...........*..*..*	4	0.0400091	0.0971626	chr12	7130588	7130610	+	exon:RP11-273B20.1/CLSTN3
1rev	CTCAGGCTGGAGGATCTCAAAGG	CCGAGGCGGGTGGATCTCAAGGG	.**....*..*.........	4	0.782934	0.0967033	chr6	93773910	93773932	+	intergenic:EPHA7-RP11-64I5.1
1rev	CTCAGGCTGGAGGATCTCAAAGG	CCCAGGCTGGATGTTCTCTATGG	.*.........*.*....*.	4	0.0365624	0.0946746	chr6	69364079	69364101	-	intron:BAI3
1rev	CTCAGGCTGGAGGATCTCAAAGG	CTCACACTGGACGATCTCACTGG	....**.....*.......*	4	0.19653	0.0945378	chr9	88950791	88950813	-	intergenic:MIR4289-RP11-791O21.5
[truncated: 442 more rows]

## Sheet: Supplementary Data 6
Supplementary Data 6. CRISPOR-mediated predicted matches sorted by cutting frequency determination off-target score for MYBPH locus
[truncated: 969 more rows]

[truncated: 3 more sheets: Supplementary Data 7, Supplementary Data 8, Supplementary Data 9]
